# Supplementary material for: Antibody responses to SARS-CoV-2 vaccines in 45,965 adults from the general population of the United Kingdom
Source: Nat Microbiol. 2021 Jul 21;6(9):1140–9. doi: 10.1038/s41564-021-00947-3 (PMC8294260; doi:10.1038/s41564-021-00947-3)
Supplement: Source Data Fig. 1 — Statistical source data. [file 41564_2021_947_MOESM3_ESM.xlsx]

## Sheet: Fig1_data
time	age	prediction	ll	ul	model
0	20	0.00989586	0.00292933	0.0328837	az_one_negative
1	20	0.0254607	0.00862334	0.0727607	az_one_negative
2	20	0.0522773	0.0189772	0.135915	az_one_negative
3	20	0.0834139	0.0314988	0.202962	az_one_negative
4	20	0.102211	0.0393633	0.240303	az_one_negative
5	20	0.102117	0.0431233	0.223006	az_one_negative
6	20	0.0944806	0.0413142	0.201673	az_one_negative
7	20	0.092182	0.0391084	0.20213	az_one_negative
8	20	0.106004	0.0479748	0.218141	az_one_negative
9	20	0.143343	0.0725329	0.263633	az_one_negative
10	20	0.216409	0.116201	0.367135	az_one_negative
11	20	0.340291	0.199902	0.515721	az_one_negative
12	20	0.508943	0.34712	0.668913	az_one_negative
13	20	0.674231	0.502784	0.809017	az_one_negative
14	20	0.791001	0.623587	0.896334	az_one_negative
15	20	0.854785	0.71719	0.931802	az_one_negative
16	20	0.886079	0.769684	0.947652	az_one_negative
17	20	0.900685	0.781009	0.95844	az_one_negative
18	20	0.906494	0.781335	0.963373	az_one_negative
19	20	0.907613	0.789105	0.962678	az_one_negative
20	20	0.906022	0.785173	0.962165	az_one_negative
21	20	0.903305	0.768286	0.963397	az_one_negative
22	20	0.901048	0.763884	0.962448	az_one_negative
23	20	0.899772	0.76736	0.960681	az_one_negative
24	20	0.899026	0.755996	0.962387	az_one_negative
25	20	0.898304	0.742317	0.964394	az_one_negative
26	20	0.897306	0.74715	0.962738	az_one_negative
27	20	0.896626	0.74972	0.961707	az_one_negative
28	20	0.89709	0.739644	0.963962	az_one_negative
29	20	0.89948	0.740104	0.965657	az_one_negative
30	20	0.904038	0.751694	0.967015	az_one_negative
31	20	0.910375	0.749987	0.971747	az_one_negative
32	20	0.918009	0.746163	0.977089	az_one_negative
33	20	0.926335	0.764143	0.979923	az_one_negative
34	20	0.934217	0.784832	0.982236	az_one_negative
35	20	0.940667	0.79277	0.985008	az_one_negative
36	20	0.945051	0.801667	0.986519	az_one_negative
37	20	0.947117	0.815588	0.986399	az_one_negative
38	20	0.946935	0.813396	0.986496	az_one_negative
39	20	0.944367	0.793636	0.986829	az_one_negative
40	20	0.939042	0.775393	0.985661	az_one_negative
41	20	0.931278	0.75486	0.983508	az_one_negative
42	20	0.922247	0.719287	0.982113	az_one_negative
43	20	0.91383	0.687729	0.980794	az_one_negative
44	20	0.907398	0.679463	0.9784	az_one_negative
45	20	0.900724	0.663676	0.976589	az_one_negative
46	20	0.89011	0.628451	0.974868	az_one_negative
47	20	0.870536	0.586914	0.969534	az_one_negative
48	20	0.839664	0.51248	0.963085	az_one_negative
49	20	0.801037	0.393479	0.961517	az_one_negative
50	20	0.763023	0.254304	0.968153	az_one_negative
0	40	0.0050018	0.00287323	0.0086935	az_one_negative
1	40	0.013514	0.00695843	0.0260835	az_one_negative
2	40	0.035629	0.0199808	0.0627474	az_one_negative
3	40	0.0743149	0.0488224	0.111557	az_one_negative
4	40	0.103384	0.0681518	0.153823	az_one_negative
5	40	0.0987572	0.0677606	0.141777	az_one_negative
6	40	0.078753	0.0546684	0.112189	az_one_negative
7	40	0.0642331	0.0424726	0.0960244	az_one_negative
8	40	0.0644531	0.0436786	0.0941359	az_one_negative
9	40	0.080825	0.0582368	0.111141	az_one_negative
10	40	0.120215	0.0870669	0.163721	az_one_negative
11	40	0.198341	0.146651	0.262643	az_one_negative
12	40	0.328716	0.264637	0.399874	az_one_negative
13	40	0.490299	0.416181	0.564846	az_one_negative
14	40	0.629334	0.545439	0.706088	az_one_negative
15	40	0.711572	0.637868	0.775554	az_one_negative
16	40	0.75114	0.688189	0.804984	az_one_negative
17	40	0.771315	0.702477	0.828123	az_one_negative
18	40	0.788853	0.716752	0.84653	az_one_negative
19	40	0.81167	0.750091	0.86089	az_one_negative
20	40	0.833681	0.775035	0.879417	az_one_negative
21	40	0.848907	0.784739	0.896471	az_one_negative
22	40	0.85333	0.791489	0.899167	az_one_negative
23	40	0.848216	0.792287	0.891154	az_one_negative
24	40	0.838467	0.776716	0.885655	az_one_negative
25	40	0.829534	0.758976	0.882632	az_one_negative
26	40	0.82658	0.759806	0.877777	az_one_negative
27	40	0.830068	0.763364	0.880903	az_one_negative
28	40	0.838773	0.763687	0.893334	az_one_negative
29	40	0.851141	0.778792	0.902781	az_one_negative
30	40	0.86442	0.803194	0.908762	az_one_negative
31	40	0.875096	0.812927	0.918671	az_one_negative
32	40	0.88044	0.81163	0.926393	az_one_negative
33	40	0.878428	0.812204	0.923498	az_one_negative
34	40	0.870042	0.804439	0.915937	az_one_negative
35	40	0.857339	0.779282	0.910946	az_one_negative
36	40	0.842824	0.755655	0.902892	az_one_negative
37	40	0.829408	0.746797	0.88907	az_one_negative
38	40	0.819765	0.733088	0.882795	az_one_negative
39	40	0.816656	0.71738	0.886573	az_one_negative
40	40	0.82203	0.726961	0.889049	az_one_negative
41	40	0.832269	0.747379	0.892727	az_one_negative
42	40	0.841102	0.752746	0.901996	az_one_negative
43	40	0.843109	0.751353	0.905273	az_one_negative
44	40	0.835709	0.748871	0.896663	az_one_negative
45	40	0.824312	0.727697	0.891747	az_one_negative
46	40	0.81681	0.705323	0.892544	az_one_negative
47	40	0.821416	0.716438	0.893317	az_one_negative
48	40	0.834708	0.719011	0.908809	az_one_negative
49	40	0.84404	0.710963	0.922523	az_one_negative
50	40	0.838167	0.677542	0.927359	az_one_negative
0	60	0.00186597	0.00119255	0.00291854	az_one_negative
1	60	0.00622884	0.00347314	0.0111465	az_one_negative
2	60	0.0154716	0.0092873	0.0256674	az_one_negative
3	60	0.0289911	0.020621	0.0406178	az_one_negative
4	60	0.0417874	0.0297152	0.0584686	az_one_negative
5	60	0.0487176	0.0361777	0.0653096	az_one_negative
6	60	0.0496526	0.0385983	0.0636633	az_one_negative
7	60	0.0477243	0.0360851	0.0628729	az_one_negative
8	60	0.046601	0.035618	0.0607571	az_one_negative
9	60	0.0495959	0.0396988	0.0618016	az_one_negative
10	60	0.0615225	0.0494489	0.0763074	az_one_negative
11	60	0.0942426	0.0758869	0.116479	az_one_negative
12	60	0.171794	0.146207	0.200806	az_one_negative
13	60	0.312921	0.279275	0.34866	az_one_negative
14	60	0.488374	0.443536	0.533399	az_one_negative
15	60	0.626374	0.584831	0.666133	az_one_negative
16	60	0.708672	0.675023	0.740179	az_one_negative
17	60	0.753665	0.717931	0.786219	az_one_negative
18	60	0.777852	0.740717	0.811026	az_one_negative
19	60	0.791639	0.759747	0.820298	az_one_negative
20	60	0.799842	0.768015	0.828279	az_one_negative
21	60	0.805938	0.76889	0.838296	az_one_negative
22	60	0.812797	0.777286	0.843784	az_one_negative
23	60	0.819797	0.788943	0.847015	az_one_negative
24	60	0.82384	0.790014	0.853229	az_one_negative
25	60	0.821906	0.783903	0.854467	az_one_negative
26	60	0.812186	0.7769	0.843018	az_one_negative
27	60	0.799025	0.763348	0.830518	az_one_negative
28	60	0.789315	0.745903	0.827031	az_one_negative
29	60	0.790596	0.746711	0.828622	az_one_negative
30	60	0.802948	0.765461	0.835728	az_one_negative
31	60	0.817691	0.777943	0.851682	az_one_negative
32	60	0.826985	0.782144	0.864199	az_one_negative
33	60	0.825291	0.78316	0.860693	az_one_negative
34	60	0.81456	0.773393	0.849701	az_one_negative
35	60	0.79958	0.749555	0.841723	az_one_negative
36	60	0.786034	0.731562	0.831991	az_one_negative
37	60	0.778203	0.730083	0.81986	az_one_negative
38	60	0.775817	0.726108	0.818756	az_one_negative
39	60	0.777745	0.720033	0.826428	az_one_negative
40	60	0.782553	0.728646	0.828274	az_one_negative
41	60	0.787562	0.738549	0.829507	az_one_negative
42	60	0.789498	0.732532	0.837031	az_one_negative
43	60	0.785106	0.723417	0.836152	az_one_negative
44	60	0.773103	0.715246	0.822128	az_one_negative
45	60	0.759138	0.690513	0.816588	az_one_negative
46	60	0.751111	0.672502	0.816014	az_one_negative
47	60	0.75678	0.687296	0.814981	az_one_negative
48	60	0.770666	0.676599	0.843693	az_one_negative
49	60	0.776555	0.66532	0.858672	az_one_negative
50	60	0.758392	0.650339	0.841207	az_one_negative
0	80	0.00115556	0.000403691	0.00330317	az_one_negative
1	80	0.0040058	0.00151091	0.0105767	az_one_negative
2	80	0.00990044	0.00400478	0.024264	az_one_negative
3	80	0.0175024	0.00752339	0.0401818	az_one_negative
4	80	0.0223297	0.00974121	0.0503589	az_one_negative
5	80	0.0220554	0.0103908	0.046203	az_one_negative
6	80	0.0192751	0.00920804	0.0399052	az_one_negative
7	80	0.0170838	0.00774683	0.0372517	az_one_negative
8	80	0.0173068	0.00818984	0.0362022	az_one_negative
9	80	0.0204576	0.0106005	0.039118	az_one_negative
10	80	0.027806	0.0147908	0.0516729	az_one_negative
11	80	0.0427171	0.0233888	0.0767628	az_one_negative
12	80	0.0714457	0.0439306	0.114137	az_one_negative
13	80	0.121569	0.0822572	0.176064	az_one_negative
14	80	0.196442	0.135703	0.275695	az_one_negative
15	80	0.286247	0.209508	0.377665	az_one_negative
16	80	0.375544	0.29967	0.458064	az_one_negative
17	80	0.453248	0.37388	0.535067	az_one_negative
18	80	0.51374	0.427961	0.598717	az_one_negative
19	80	0.556631	0.479796	0.630848	az_one_negative
20	80	0.585408	0.511798	0.655392	az_one_negative
21	80	0.604329	0.520659	0.682306	az_one_negative
22	80	0.617523	0.535151	0.693655	az_one_negative
23	80	0.628795	0.557399	0.694976	az_one_negative
24	80	0.641673	0.568741	0.70859	az_one_negative
25	80	0.659459	0.581406	0.729724	az_one_negative
26	80	0.683802	0.61369	0.746446	az_one_negative
27	80	0.711157	0.642631	0.771221	az_one_negative
28	80	0.737218	0.659499	0.80251	az_one_negative
29	80	0.758527	0.68264	0.821025	az_one_negative
30	80	0.77313	0.707684	0.827494	az_one_negative
31	80	0.780222	0.711385	0.836415	az_one_negative
32	80	0.778796	0.700199	0.841453	az_one_negative
33	80	0.768012	0.694262	0.828369	az_one_negative
34	80	0.751696	0.686551	0.807106	az_one_negative
35	80	0.736408	0.665459	0.796903	az_one_negative
36	80	0.729697	0.65457	0.793637	az_one_negative
37	80	0.734716	0.668649	0.791714	az_one_negative
38	80	0.745582	0.679203	0.802226	az_one_negative
39	80	0.755639	0.680527	0.817819	az_one_negative
40	80	0.759276	0.687924	0.818615	az_one_negative
41	80	0.755983	0.690246	0.811578	az_one_negative
42	80	0.748024	0.672588	0.810965	az_one_negative
43	80	0.737673	0.65564	0.805949	az_one_negative
44	80	0.728048	0.655707	0.790056	az_one_negative
45	80	0.724478	0.652725	0.78626	az_one_negative
46	80	0.732619	0.656799	0.79687	az_one_negative
47	80	0.756106	0.688529	0.813003	az_one_negative
48	80	0.779877	0.689639	0.8496	az_one_negative
49	80	0.776866	0.668918	0.857136	az_one_negative
50	80	0.713976	0.591774	0.811265	az_one_negative
0	20	0.00401077	0.00116769	0.0136813	pf_one_negative
1	20	0.00816889	0.0027908	0.0236651	pf_one_negative
2	20	0.0161963	0.00605758	0.0425774	pf_one_negative
3	20	0.0309384	0.0121168	0.0767257	pf_one_negative
4	20	0.0563518	0.0232943	0.130075	pf_one_negative
5	20	0.0987533	0.0460427	0.199207	pf_one_negative
6	20	0.169633	0.0884398	0.300771	pf_one_negative
7	20	0.286236	0.165159	0.448399	pf_one_negative
8	20	0.457252	0.304324	0.618686	pf_one_negative
9	20	0.645246	0.485143	0.778313	pf_one_negative
10	20	0.793183	0.650059	0.887868	pf_one_negative
11	20	0.882628	0.776963	0.941972	pf_one_negative
12	20	0.93046	0.855976	0.96787	pf_one_negative
13	20	0.95548	0.897466	0.981352	pf_one_negative
14	20	0.968594	0.92162	0.987789	pf_one_negative
15	20	0.975426	0.937512	0.990567	pf_one_negative
16	20	0.978928	0.944959	0.992108	pf_one_negative
17	20	0.980516	0.946776	0.993025	pf_one_negative
18	20	0.980908	0.947852	0.993162	pf_one_negative
19	20	0.980586	0.948036	0.9929	pf_one_negative
20	20	0.979988	0.945581	0.992806	pf_one_negative
21	20	0.97957	0.943623	0.992772	pf_one_negative
22	20	0.979573	0.944993	0.992585	pf_one_negative
23	20	0.97964	0.945566	0.992553	pf_one_negative
24	20	0.979325	0.943939	0.992551	pf_one_negative
25	20	0.978199	0.942492	0.991925	pf_one_negative
26	20	0.976329	0.940147	0.990851	pf_one_negative
27	20	0.974174	0.934689	0.990042	pf_one_negative
28	20	0.97237	0.929693	0.989436	pf_one_negative
29	20	0.971509	0.928966	0.988878	pf_one_negative
30	20	0.97176	0.928828	0.989099	pf_one_negative
31	20	0.973117	0.929549	0.990031	pf_one_negative
32	20	0.975406	0.935264	0.990899	pf_one_negative
33	20	0.978027	0.942254	0.991831	pf_one_negative
34	20	0.980356	0.946496	0.992947	pf_one_negative
35	20	0.981988	0.949668	0.993692	pf_one_negative
36	20	0.98281	0.95263	0.993885	pf_one_negative
37	20	0.98299	0.952894	0.993979	pf_one_negative
38	20	0.982655	0.950951	0.993996	pf_one_negative
39	20	0.981895	0.949837	0.993603	pf_one_negative
40	20	0.980857	0.948246	0.993069	pf_one_negative
41	20	0.979747	0.944258	0.992814	pf_one_negative
42	20	0.978821	0.940841	0.992609	pf_one_negative
43	20	0.978256	0.939998	0.992319	pf_one_negative
44	20	0.978032	0.938365	0.992377	pf_one_negative
45	20	0.978091	0.936456	0.99266	pf_one_negative
46	20	0.978372	0.937916	0.992672	pf_one_negative
47	20	0.97888	0.940329	0.992717	pf_one_negative
48	20	0.979638	0.941281	0.993122	pf_one_negative
49	20	0.980657	0.943546	0.99354	pf_one_negative
50	20	0.981896	0.947864	0.993857	pf_one_negative
51	20	0.98325	0.950836	0.994419	pf_one_negative
52	20	0.98463	0.953148	0.995068	pf_one_negative
53	20	0.985949	0.957308	0.995467	pf_one_negative
54	20	0.987064	0.960935	0.995793	pf_one_negative
55	20	0.987847	0.962309	0.996151	pf_one_negative
56	20	0.988196	0.962967	0.996304	pf_one_negative
57	20	0.988093	0.963206	0.996213	pf_one_negative
58	20	0.987618	0.961171	0.996124	pf_one_negative
59	20	0.986836	0.957599	0.995998	pf_one_negative
60	20	0.985821	0.954998	0.995629	pf_one_negative
61	20	0.984724	0.952113	0.995238	pf_one_negative
62	20	0.983771	0.948214	0.995041	pf_one_negative
63	20	0.983231	0.945218	0.995006	pf_one_negative
64	20	0.983193	0.939313	0.995497	pf_one_negative
65	20	0.983473	0.925794	0.996489	pf_one_negative
66	20	0.98386	0.900304	0.997576	pf_one_negative
0	40	0.00374468	0.00202745	0.00690632	pf_one_negative
1	40	0.00835953	0.00443552	0.0157003	pf_one_negative
2	40	0.0172285	0.00965956	0.0305454	pf_one_negative
3	40	0.0311933	0.0187333	0.0515057	pf_one_negative
4	40	0.0476542	0.0292421	0.0767429	pf_one_negative
5	40	0.0646435	0.0423523	0.0974728	pf_one_negative
6	40	0.0875017	0.0603487	0.125243	pf_one_negative
7	40	0.131493	0.0931531	0.182439	pf_one_negative
8	40	0.226936	0.172559	0.292392	pf_one_negative
9	40	0.395625	0.323919	0.472119	pf_one_negative
10	40	0.605079	0.522918	0.681703	pf_one_negative
11	40	0.77494	0.709253	0.829357	pf_one_negative
12	40	0.875221	0.830811	0.909248	pf_one_negative
13	40	0.925974	0.892217	0.949753	pf_one_negative
14	40	0.949675	0.922823	0.967514	pf_one_negative
15	40	0.959671	0.937966	0.973993	pf_one_negative
16	40	0.963326	0.942652	0.976731	pf_one_negative
17	40	0.964072	0.941828	0.978009	pf_one_negative
18	40	0.963971	0.941913	0.97785	pf_one_negative
19	40	0.963894	0.942945	0.977336	pf_one_negative
20	40	0.964065	0.942309	0.97781	pf_one_negative
21	40	0.964692	0.94239	0.978556	pf_one_negative
22	40	0.965662	0.945036	0.978721	pf_one_negative
23	40	0.966194	0.946092	0.978966	pf_one_negative
24	40	0.965441	0.943992	0.97886	pf_one_negative
25	40	0.962538	0.94054	0.9766	pf_one_negative
26	40	0.957898	0.935592	0.972704	pf_one_negative
27	40	0.953223	0.928453	0.969698	pf_one_negative
28	40	0.950976	0.924597	0.968442	pf_one_negative
29	40	0.952488	0.928311	0.968785	pf_one_negative
30	40	0.955853	0.933013	0.971146	pf_one_negative
31	40	0.958931	0.935854	0.973937	pf_one_negative
32	40	0.96022	0.938078	0.974659	pf_one_negative
33	40	0.959984	0.938337	0.97424	pf_one_negative
34	40	0.959219	0.935719	0.974363	pf_one_negative
35	40	0.958932	0.934263	0.974595	pf_one_negative
36	40	0.959579	0.936204	0.974622	pf_one_negative
37	40	0.960519	0.937247	0.975387	pf_one_negative
38	40	0.961026	0.936608	0.976276	pf_one_negative
39	40	0.960498	0.936518	0.975655	pf_one_negative
40	40	0.959059	0.935255	0.974351	pf_one_negative
41	40	0.957185	0.93106	0.973689	pf_one_negative
42	40	0.95542	0.927474	0.972912	pf_one_negative
43	40	0.954144	0.926581	0.971675	pf_one_negative
44	40	0.953334	0.924598	0.971457	pf_one_negative
45	40	0.952907	0.922047	0.971923	pf_one_negative
46	40	0.952773	0.922782	0.971476	pf_one_negative
47	40	0.952878	0.92402	0.971119	pf_one_negative
48	40	0.953188	0.922929	0.971928	pf_one_negative
49	40	0.953665	0.922864	0.972533	pf_one_negative
50	40	0.954335	0.925073	0.972509	pf_one_negative
51	40	0.95532	0.925741	0.973455	pf_one_negative
52	40	0.956731	0.926005	0.975042	pf_one_negative
53	40	0.958589	0.929634	0.975938	pf_one_negative
54	40	0.960515	0.933321	0.976892	pf_one_negative
55	40	0.962042	0.934362	0.97832	pf_one_negative
56	40	0.962773	0.935181	0.978885	pf_one_negative
57	40	0.962552	0.936165	0.978285	pf_one_negative
58	40	0.961498	0.934129	0.977766	pf_one_negative
59	40	0.95971	0.930001	0.97712	pf_one_negative
60	40	0.957331	0.926976	0.975402	pf_one_negative
61	40	0.954877	0.922982	0.973937	pf_one_negative
62	40	0.953107	0.918607	0.973407	pf_one_negative
63	40	0.952835	0.917657	0.97342	pf_one_negative
64	40	0.953891	0.912026	0.97635	pf_one_negative
65	40	0.954904	0.901933	0.9799	pf_one_negative
66	40	0.954509	0.88732	0.982428	pf_one_negative
0	60	0.00244884	0.00155845	0.00384598	pf_one_negative
1	60	0.00635428	0.00378397	0.0106518	pf_one_negative
2	60	0.0136958	0.00850867	0.0219752	pf_one_negative
3	60	0.0238664	0.0158439	0.0358033	pf_one_negative
4	60	0.0330322	0.0221103	0.0490785	pf_one_negative
5	60	0.0391106	0.0276275	0.0550961	pf_one_negative
6	60	0.0457201	0.0335614	0.0620009	pf_one_negative
7	60	0.0607433	0.0448717	0.0817482	pf_one_negative
8	60	0.0994074	0.0772635	0.127024	pf_one_negative
9	60	0.184273	0.152114	0.221456	pf_one_negative
10	60	0.338394	0.288473	0.392192	pf_one_negative
11	60	0.541858	0.486201	0.596489	pf_one_negative
12	60	0.722128	0.679146	0.761375	pf_one_negative
13	60	0.83544	0.800423	0.865347	pf_one_negative
14	60	0.891914	0.863651	0.914896	pf_one_negative
15	60	0.915289	0.893348	0.933055	pf_one_negative
16	60	0.923443	0.90213	0.940422	pf_one_negative
17	60	0.924967	0.900914	0.943546	pf_one_negative
18	60	0.925053	0.901909	0.943081	pf_one_negative
19	60	0.925729	0.905188	0.942105	pf_one_negative
20	60	0.927235	0.905642	0.944192	pf_one_negative
21	60	0.929739	0.907331	0.947045	pf_one_negative
22	60	0.932832	0.913046	0.948371	pf_one_negative
23	60	0.93497	0.915712	0.950068	pf_one_negative
24	60	0.934591	0.913127	0.951036	pf_one_negative
25	60	0.930192	0.908621	0.946968	pf_one_negative
26	60	0.922621	0.901964	0.939219	pf_one_negative
27	60	0.91488	0.891641	0.933507	pf_one_negative
28	60	0.911106	0.885878	0.93119	pf_one_negative
29	60	0.913421	0.891063	0.931544	pf_one_negative
30	60	0.918447	0.897101	0.935682	pf_one_negative
31	60	0.922395	0.899631	0.940339	pf_one_negative
32	60	0.922439	0.900808	0.939669	pf_one_negative
33	60	0.919337	0.898897	0.93594	pf_one_negative
34	60	0.915694	0.892476	0.934268	pf_one_negative
35	60	0.914447	0.889566	0.934137	pf_one_negative
36	60	0.91681	0.894466	0.934768	pf_one_negative
37	60	0.920398	0.898282	0.938037	pf_one_negative
38	60	0.922661	0.898665	0.941346	pf_one_negative
39	60	0.921601	0.89858	0.939746	pf_one_negative
40	60	0.917679	0.895401	0.935554	pf_one_negative
41	60	0.91256	0.886819	0.93289	pf_one_negative
42	60	0.908205	0.880226	0.930166	pf_one_negative
43	60	0.905726	0.879499	0.92672	pf_one_negative
44	60	0.904223	0.876595	0.926186	pf_one_negative
45	60	0.902476	0.871262	0.926759	pf_one_negative
46	60	0.899407	0.869146	0.923288	pf_one_negative
47	60	0.895469	0.86597	0.919082	pf_one_negative
48	60	0.891899	0.858022	0.91846	pf_one_negative
49	60	0.890061	0.854202	0.917948	pf_one_negative
50	60	0.890398	0.857565	0.916401	pf_one_negative
51	60	0.891808	0.85823	0.918192	pf_one_negative
52	60	0.893061	0.856447	0.921196	pf_one_negative
53	60	0.893132	0.858535	0.920055	pf_one_negative
54	60	0.892009	0.858649	0.918246	pf_one_negative
55	60	0.890048	0.852427	0.91899	pf_one_negative
56	60	0.887605	0.848145	0.917805	pf_one_negative
57	60	0.885155	0.848182	0.914036	pf_one_negative
58	60	0.883342	0.844528	0.913459	pf_one_negative
59	60	0.882849	0.840748	0.914946	pf_one_negative
60	60	0.884043	0.844016	0.914835	pf_one_negative
61	60	0.88563	0.844244	0.917099	pf_one_negative
62	60	0.885811	0.840066	0.919722	pf_one_negative
63	60	0.882826	0.837085	0.916997	pf_one_negative
64	60	0.876944	0.818889	0.918248	pf_one_negative
65	60	0.871383	0.799125	0.920243	pf_one_negative
66	60	0.870014	0.792853	0.921287	pf_one_negative
0	80	0.00136922	0.000654799	0.0028609	pf_one_negative
1	80	0.00303711	0.00149982	0.0061404	pf_one_negative
2	80	0.00591193	0.00299731	0.0116277	pf_one_negative
3	80	0.00984599	0.00510724	0.018898	pf_one_negative
4	80	0.0137562	0.00731736	0.0257141	pf_one_negative
5	80	0.0170365	0.00983662	0.0293501	pf_one_negative
6	80	0.020949	0.0127466	0.0342466	pf_one_negative
7	80	0.0286401	0.0177456	0.0459102	pf_one_negative
8	80	0.0465665	0.0310994	0.0691769	pf_one_negative
9	80	0.0847398	0.0619104	0.114956	pf_one_negative
10	80	0.157502	0.120033	0.203956	pf_one_negative
11	80	0.272655	0.218607	0.334347	pf_one_negative
12	80	0.415853	0.355554	0.478781	pf_one_negative
13	80	0.553829	0.486957	0.618809	pf_one_negative
14	80	0.65838	0.590432	0.720394	pf_one_negative
15	80	0.723917	0.666977	0.774413	pf_one_negative
16	80	0.761734	0.708357	0.80799	pf_one_negative
17	80	0.782345	0.724877	0.830614	pf_one_negative
18	80	0.79308	0.739463	0.83808	pf_one_negative
19	80	0.798515	0.750763	0.839078	pf_one_negative
20	80	0.801878	0.749891	0.845288	pf_one_negative
21	80	0.806117	0.750925	0.851497	pf_one_negative
22	80	0.813009	0.764046	0.853756	pf_one_negative
23	80	0.821906	0.774529	0.861114	pf_one_negative
24	80	0.83186	0.780805	0.872958	pf_one_negative
25	80	0.8419	0.795026	0.879678	pf_one_negative
26	80	0.850061	0.809097	0.883501	pf_one_negative
27	80	0.854025	0.810387	0.888995	pf_one_negative
28	80	0.851514	0.804898	0.888534	pf_one_negative
29	80	0.8417	0.798851	0.876829	pf_one_negative
30	80	0.827704	0.784909	0.863465	pf_one_negative
31	80	0.813973	0.7652	0.854541	pf_one_negative
32	80	0.805586	0.758483	0.845376	pf_one_negative
33	80	0.803601	0.760944	0.840244	pf_one_negative
34	80	0.806311	0.75959	0.845796	pf_one_negative
35	80	0.811735	0.762931	0.852436	pf_one_negative
36	80	0.818119	0.774836	0.854642	pf_one_negative
37	80	0.824227	0.780892	0.860522	pf_one_negative
38	80	0.828991	0.781246	0.868075	pf_one_negative
39	80	0.831485	0.78696	0.868262	pf_one_negative
40	80	0.83129	0.790489	0.865497	pf_one_negative
41	80	0.82814	0.782278	0.865995	pf_one_negative
42	80	0.821651	0.77196	0.862444	pf_one_negative
43	80	0.81224	0.765474	0.851489	pf_one_negative
44	80	0.802031	0.753104	0.84328	pf_one_negative
45	80	0.793676	0.739238	0.839221	pf_one_negative
46	80	0.789702	0.740201	0.831913	pf_one_negative
47	80	0.789716	0.746137	0.827544	pf_one_negative
48	80	0.791916	0.743129	0.833513	pf_one_negative
49	80	0.794469	0.742698	0.838094	pf_one_negative
50	80	0.79607	0.748932	0.836293	pf_one_negative
51	80	0.796178	0.747547	0.837478	pf_one_negative
52	80	0.794294	0.740425	0.839409	pf_one_negative
53	80	0.789978	0.739885	0.832606	pf_one_negative
54	80	0.783388	0.736439	0.823973	pf_one_negative
55	80	0.774923	0.72103	0.82099	pf_one_negative
56	80	0.765021	0.707994	0.81384	pf_one_negative
57	80	0.754884	0.702454	0.800698	pf_one_negative
58	80	0.746868	0.691283	0.795406	pf_one_negative
59	80	0.743568	0.682454	0.796429	pf_one_negative
60	80	0.746449	0.690572	0.795228	pf_one_negative
61	80	0.750872	0.694775	0.799632	pf_one_negative
62	80	0.750302	0.687167	0.804323	pf_one_negative
63	80	0.738212	0.675793	0.792307	pf_one_negative
64	80	0.713604	0.634538	0.781456	pf_one_negative
65	80	0.683957	0.586349	0.76766	pf_one_negative
66	80	0.659173	0.55181	0.752359	pf_one_negative
0	20	0.0475122	0.0131559	0.157289	pf_two_negative
1	20	0.0762352	0.0249939	0.209912	pf_two_negative
2	20	0.119677	0.0438428	0.287273	pf_two_negative
3	20	0.182017	0.0718335	0.390163	pf_two_negative
4	20	0.265367	0.11271	0.506711	pf_two_negative
5	20	0.367718	0.170086	0.62269	pf_two_negative
6	20	0.481716	0.245796	0.726079	pf_two_negative
7	20	0.596036	0.341451	0.807645	pf_two_negative
8	20	0.698539	0.451345	0.867144	pf_two_negative
9	20	0.781076	0.56007	0.90908	pf_two_negative
10	20	0.842179	0.656284	0.937161	pf_two_negative
11	20	0.885058	0.734644	0.955389	pf_two_negative
12	20	0.914571	0.79283	0.967688	pf_two_negative
13	20	0.934791	0.834564	0.97604	pf_two_negative
14	20	0.948679	0.865213	0.98156	pf_two_negative
15	20	0.958335	0.887034	0.985375	pf_two_negative
16	20	0.96515	0.902295	0.988103	pf_two_negative
17	20	0.970017	0.913812	0.989972	pf_two_negative
18	20	0.973455	0.922297	0.991251	pf_two_negative
19	20	0.975758	0.927619	0.992152	pf_two_negative
20	20	0.977115	0.930649	0.992692	pf_two_negative
21	20	0.977668	0.931955	0.992905	pf_two_negative
22	20	0.977576	0.931195	0.992929	pf_two_negative
23	20	0.976943	0.92873	0.992794	pf_two_negative
24	20	0.975827	0.925286	0.992458	pf_two_negative
25	20	0.974185	0.920176	0.99197	pf_two_negative
26	20	0.971922	0.912919	0.991326	pf_two_negative
27	20	0.968914	0.904076	0.990391	pf_two_negative
28	20	0.965143	0.893582	0.989166	pf_two_negative
29	20	0.960725	0.881287	0.987746	pf_two_negative
30	20	0.955875	0.868859	0.986078	pf_two_negative
31	20	0.950849	0.857595	0.984163	pf_two_negative
32	20	0.945872	0.846739	0.982229	pf_two_negative
33	20	0.941221	0.837073	0.980356	pf_two_negative
34	20	0.937236	0.830249	0.978537	pf_two_negative
35	20	0.934363	0.825509	0.977186	pf_two_negative
36	20	0.933054	0.823162	0.976598	pf_two_negative
37	20	0.933634	0.825281	0.976689	pf_two_negative
38	20	0.935806	0.830384	0.977482	pf_two_negative
39	20	0.938957	0.836353	0.978857	pf_two_negative
40	20	0.942503	0.843534	0.980331	pf_two_negative
41	20	0.945977	0.851186	0.981687	pf_two_negative
42	20	0.949045	0.857373	0.982966	pf_two_negative
43	20	0.951443	0.862291	0.983952	pf_two_negative
44	20	0.953045	0.866458	0.984495	pf_two_negative
45	20	0.953965	0.868802	0.984814	pf_two_negative
46	20	0.954321	0.869548	0.984958	pf_two_negative
47	20	0.954217	0.870089	0.984816	pf_two_negative
48	20	0.953806	0.869901	0.984558	pf_two_negative
49	20	0.953263	0.868692	0.984346	pf_two_negative
50	20	0.952758	0.867929	0.9841	pf_two_negative
51	20	0.952276	0.867342	0.983844	pf_two_negative
52	20	0.951627	0.865259	0.983678	pf_two_negative
53	20	0.950602	0.861916	0.983424	pf_two_negative
54	20	0.949042	0.857656	0.982925	pf_two_negative
55	20	0.946899	0.851248	0.982322	pf_two_negative
56	20	0.944126	0.843	0.981541	pf_two_negative
57	20	0.940702	0.834452	0.980365	pf_two_negative
58	20	0.936838	0.825132	0.979002	pf_two_negative
59	20	0.932877	0.815319	0.977655	pf_two_negative
60	20	0.929239	0.807565	0.976243	pf_two_negative
61	20	0.926314	0.802245	0.974972	pf_two_negative
62	20	0.924448	0.798595	0.974199	pf_two_negative
63	20	0.923965	0.798445	0.973874	pf_two_negative
64	20	0.924864	0.802196	0.973932	pf_two_negative
65	20	0.926669	0.806743	0.974525	pf_two_negative
66	20	0.928867	0.811241	0.975415	pf_two_negative
67	20	0.931048	0.816021	0.976251	pf_two_negative
68	20	0.933089	0.819373	0.977205	pf_two_negative
69	20	0.934931	0.821078	0.978255	pf_two_negative
70	20	0.93653	0.822866	0.97911	pf_two_negative
71	20	0.937922	0.824244	0.979869	pf_two_negative
72	20	0.939177	0.824492	0.980678	pf_two_negative
73	20	0.940364	0.825082	0.981383	pf_two_negative
74	20	0.941566	0.826232	0.982016	pf_two_negative
75	20	0.942884	0.826421	0.98283	pf_two_negative
76	20	0.944413	0.826147	0.983804	pf_two_negative
77	20	0.946267	0.82628	0.984895	pf_two_negative
78	20	0.948631	0.825701	0.986299	pf_two_negative
79	20	0.951656	0.824618	0.988012	pf_two_negative
80	20	0.955384	0.824288	0.989873	pf_two_negative
81	20	0.959539	0.823037	0.991798	pf_two_negative
82	20	0.963778	0.8191	0.993645	pf_two_negative
83	20	0.96784	0.812168	0.995248	pf_two_negative
84	20	0.971587	0.800819	0.996573	pf_two_negative
85	20	0.974973	0.782913	0.997629	pf_two_negative
86	20	0.977979	0.757371	0.99842	pf_two_negative
87	20	0.980619	0.722641	0.998983	pf_two_negative
88	20	0.982939	0.676275	0.999371	pf_two_negative
89	20	0.984982	0.61737	0.999625	pf_two_negative
0	40	0.0214734	0.00969859	0.0468673	pf_two_negative
1	40	0.034241	0.017085	0.0674423	pf_two_negative
2	40	0.0539609	0.0285974	0.099515	pf_two_negative
3	40	0.0836214	0.0458073	0.147815	pf_two_negative
4	40	0.126658	0.071341	0.21494	pf_two_negative
5	40	0.186476	0.108373	0.301814	pf_two_negative
6	40	0.265262	0.160124	0.406058	pf_two_negative
7	40	0.362126	0.230553	0.518214	pf_two_negative
8	40	0.470481	0.320021	0.626504	pf_two_negative
9	40	0.578541	0.420931	0.721623	pf_two_negative
10	40	0.674891	0.523177	0.797057	pf_two_negative
11	40	0.753222	0.61723	0.852448	pf_two_negative
12	40	0.81315	0.695395	0.892425	pf_two_negative
13	40	0.857244	0.756585	0.920644	pf_two_negative
14	40	0.888929	0.80361	0.939952	pf_two_negative
15	40	0.911409	0.838224	0.95333	pf_two_negative
16	40	0.927214	0.862918	0.962659	pf_two_negative
17	40	0.938185	0.880803	0.968918	pf_two_negative
18	40	0.945674	0.893408	0.973084	pf_two_negative
19	40	0.950633	0.901524	0.975906	pf_two_negative
20	40	0.953674	0.906494	0.977636	pf_two_negative
21	40	0.955239	0.909221	0.978482	pf_two_negative
22	40	0.95572	0.909781	0.978812	pf_two_negative
23	40	0.95542	0.908785	0.978769	pf_two_negative
24	40	0.954583	0.907126	0.978369	pf_two_negative
25	40	0.953381	0.9047	0.977805	pf_two_negative
26	40	0.951971	0.901675	0.97719	pf_two_negative
27	40	0.950517	0.898983	0.97645	pf_two_negative
28	40	0.949073	0.896606	0.97564	pf_two_negative
29	40	0.947612	0.894098	0.974846	pf_two_negative
30	40	0.946104	0.891908	0.973921	pf_two_negative
31	40	0.944528	0.890185	0.9728	pf_two_negative
32	40	0.942881	0.888213	0.971667	pf_two_negative
33	40	0.941164	0.886083	0.970499	pf_two_negative
34	40	0.939413	0.884293	0.96919	pf_two_negative
35	40	0.9378	0.882411	0.968044	pf_two_negative
36	40	0.936541	0.880566	0.967257	pf_two_negative
37	40	0.935837	0.879741	0.966755	pf_two_negative
38	40	0.935694	0.879564	0.966655	pf_two_negative
39	40	0.936004	0.879447	0.967023	pf_two_negative
40	40	0.936652	0.87994	0.967562	pf_two_negative
41	40	0.937503	0.881001	0.968147	pf_two_negative
42	40	0.938412	0.881831	0.968858	pf_two_negative
43	40	0.939241	0.882656	0.969483	pf_two_negative
44	40	0.939893	0.88382	0.969827	pf_two_negative
45	40	0.940374	0.884626	0.970095	pf_two_negative
46	40	0.940702	0.885076	0.970307	pf_two_negative
47	40	0.940905	0.885851	0.970297	pf_two_negative
48	40	0.941077	0.886604	0.97026	pf_two_negative
49	40	0.941334	0.887145	0.970372	pf_two_negative
50	40	0.941787	0.88825	0.970526	pf_two_negative
51	40	0.942459	0.889834	0.970771	pf_two_negative
52	40	0.943296	0.891173	0.97126	pf_two_negative
53	40	0.944243	0.892579	0.971843	pf_two_negative
54	40	0.945218	0.894269	0.972374	pf_two_negative
55	40	0.946093	0.895456	0.972945	pf_two_negative
56	40	0.94674	0.896125	0.973424	pf_two_negative
57	40	0.947059	0.896754	0.973576	pf_two_negative
58	40	0.947054	0.896868	0.973539	pf_two_negative
59	40	0.946758	0.896296	0.973394	pf_two_negative
60	40	0.946203	0.895692	0.972992	pf_two_negative
61	40	0.945472	0.89499	0.972433	pf_two_negative
62	40	0.944682	0.893849	0.971937	pf_two_negative
63	40	0.943961	0.892912	0.971453	pf_two_negative
64	40	0.943367	0.892449	0.970963	pf_two_negative
65	40	0.942846	0.891612	0.97066	pf_two_negative
66	40	0.942335	0.890389	0.970479	pf_two_negative
67	40	0.941795	0.889215	0.970255	pf_two_negative
68	40	0.941305	0.88765	0.970196	pf_two_negative
69	40	0.940968	0.885816	0.970372	pf_two_negative
70	40	0.940883	0.884663	0.970609	pf_two_negative
71	40	0.941053	0.883964	0.970977	pf_two_negative
72	40	0.941431	0.883238	0.971555	pf_two_negative
73	40	0.94197	0.882976	0.972161	pf_two_negative
74	40	0.9427	0.88325	0.97281	pf_two_negative
75	40	0.943746	0.883521	0.973757	pf_two_negative
76	40	0.945221	0.884146	0.975009	pf_two_negative
77	40	0.947201	0.885544	0.976524	pf_two_negative
78	40	0.949682	0.887028	0.978433	pf_two_negative
79	40	0.952632	0.888464	0.980686	pf_two_negative
80	40	0.955988	0.890195	0.983107	pf_two_negative
81	40	0.959615	0.891604	0.985641	pf_two_negative
82	40	0.963363	0.892196	0.988172	pf_two_negative
83	40	0.967102	0.892105	0.990523	pf_two_negative
84	40	0.970717	0.890962	0.992619	pf_two_negative
85	40	0.974116	0.888122	0.994427	pf_two_negative
86	40	0.977239	0.883421	0.995906	pf_two_negative
87	40	0.980055	0.876533	0.997068	pf_two_negative
88	40	0.982563	0.866731	0.997956	pf_two_negative
89	40	0.984772	0.853535	0.998609	pf_two_negative
0	60	0.00956179	0.00511291	0.0178124	pf_two_negative
1	60	0.015001	0.00870117	0.0257437	pf_two_negative
2	60	0.0233692	0.0141583	0.0383394	pf_two_negative
3	60	0.0360711	0.0222811	0.0578906	pf_two_negative
4	60	0.0550254	0.0346108	0.0864036	pf_two_negative
5	60	0.0828619	0.0533002	0.126626	pf_two_negative
6	60	0.12299	0.0811401	0.182146	pf_two_negative
7	60	0.179271	0.122716	0.254334	pf_two_negative
8	60	0.254112	0.182516	0.342043	pf_two_negative
9	60	0.345613	0.26051	0.441903	pf_two_negative
10	60	0.446767	0.353295	0.54416	pf_two_negative
11	60	0.547487	0.453906	0.637827	pf_two_negative
12	60	0.638867	0.550043	0.719111	pf_two_negative
13	60	0.71554	0.633829	0.785197	pf_two_negative
14	60	0.776039	0.703767	0.834817	pf_two_negative
15	60	0.821477	0.757789	0.871263	pf_two_negative
16	60	0.854222	0.796963	0.897411	pf_two_negative
17	60	0.876849	0.825258	0.914781	pf_two_negative
18	60	0.892044	0.84495	0.926085	pf_two_negative
19	60	0.902079	0.85754	0.933769	pf_two_negative
20	60	0.908473	0.865693	0.938593	pf_two_negative
21	60	0.912303	0.871158	0.941196	pf_two_negative
22	60	0.914426	0.87393	0.942766	pf_two_negative
23	60	0.915541	0.875125	0.943717	pf_two_negative
24	60	0.916272	0.876437	0.944085	pf_two_negative
25	60	0.917237	0.877848	0.944724	pf_two_negative
26	60	0.919027	0.879861	0.946205	pf_two_negative
27	60	0.92211	0.884068	0.948398	pf_two_negative
28	60	0.926162	0.889694	0.951234	pf_two_negative
29	60	0.930439	0.895178	0.954442	pf_two_negative
30	60	0.934318	0.900491	0.957193	pf_two_negative
31	60	0.937447	0.905332	0.959159	pf_two_negative
32	60	0.939735	0.908693	0.96068	pf_two_negative
33	60	0.941107	0.910669	0.96161	pf_two_negative
34	60	0.941519	0.91171	0.961687	pf_two_negative
35	60	0.941069	0.911235	0.961302	pf_two_negative
36	60	0.939857	0.909283	0.960574	pf_two_negative
37	60	0.937972	0.906794	0.95919	pf_two_negative
38	60	0.935581	0.90365	0.957429	pf_two_negative
39	60	0.932918	0.899648	0.955701	pf_two_negative
40	60	0.930249	0.895885	0.953855	pf_two_negative
41	60	0.927801	0.892803	0.951987	pf_two_negative
42	60	0.925735	0.889792	0.950607	pf_two_negative
43	60	0.924217	0.887546	0.949608	pf_two_negative
44	60	0.923353	0.886871	0.94875	pf_two_negative
45	60	0.923093	0.886724	0.948463	pf_two_negative
46	60	0.923348	0.886899	0.94873	pf_two_negative
47	60	0.924032	0.88816	0.949058	pf_two_negative
48	60	0.925116	0.889855	0.949726	pf_two_negative
49	60	0.926594	0.891563	0.950931	pf_two_negative
50	60	0.928459	0.894176	0.952229	pf_two_negative
51	60	0.930769	0.897637	0.953729	pf_two_negative
52	60	0.933631	0.901285	0.955897	pf_two_negative
53	60	0.937119	0.90577	0.958517	pf_two_negative
54	60	0.941125	0.911333	0.961332	pf_two_negative
55	60	0.945275	0.916725	0.964418	pf_two_negative
56	60	0.949239	0.921719	0.967426	pf_two_negative
57	60	0.952768	0.926586	0.969916	pf_two_negative
58	60	0.955695	0.930545	0.972012	pf_two_negative
59	60	0.957898	0.933241	0.973704	pf_two_negative
60	60	0.959279	0.935059	0.97471	pf_two_negative
61	60	0.959864	0.935823	0.975138	pf_two_negative
62	60	0.959733	0.935236	0.97521	pf_two_negative
63	60	0.958932	0.933768	0.974793	pf_two_negative
64	60	0.957522	0.93171	0.973852	pf_two_negative
65	60	0.955626	0.928709	0.972679	pf_two_negative
66	60	0.953381	0.925109	0.971311	pf_two_negative
67	60	0.950955	0.921645	0.969663	pf_two_negative
68	60	0.948567	0.918089	0.968099	pf_two_negative
69	60	0.946477	0.914647	0.966867	pf_two_negative
70	60	0.944954	0.912367	0.965877	pf_two_negative
71	60	0.944036	0.911015	0.96527	pf_two_negative
72	60	0.943606	0.909955	0.965163	pf_two_negative
73	60	0.943534	0.909569	0.96523	pf_two_negative
74	60	0.943814	0.909901	0.965447	pf_two_negative
75	60	0.944595	0.910417	0.966218	pf_two_negative
76	60	0.946018	0.911543	0.967535	pf_two_negative
77	60	0.948119	0.913739	0.969258	pf_two_negative
78	60	0.950713	0.916178	0.971463	pf_two_negative
79	60	0.95359	0.918641	0.973952	pf_two_negative
80	60	0.956585	0.921436	0.976411	pf_two_negative
81	60	0.95969	0.924156	0.978955	pf_two_negative
82	60	0.962943	0.926599	0.981648	pf_two_negative
83	60	0.966347	0.929131	0.984349	pf_two_negative
84	60	0.969821	0.931499	0.987003	pf_two_negative
85	60	0.973231	0.93315	0.98955	pf_two_negative
86	60	0.976475	0.934053	0.991846	pf_two_negative
87	60	0.979475	0.934037	0.993821	pf_two_negative
88	60	0.982178	0.932635	0.995463	pf_two_negative
89	60	0.984559	0.929657	0.99676	pf_two_negative
0	80	0.00422916	0.00157493	0.0113059	pf_two_negative
1	80	0.00649807	0.00273833	0.0153405	pf_two_negative
2	80	0.0099372	0.0044603	0.0219908	pf_two_negative
3	80	0.0151137	0.00695314	0.032538	pf_two_negative
4	80	0.0228468	0.0107535	0.0478815	pf_two_negative
5	80	0.0343883	0.0166642	0.0696288	pf_two_negative
6	80	0.05166	0.0258544	0.100564	pf_two_negative
7	80	0.077525	0.0407785	0.142467	pf_two_negative
8	80	0.115536	0.0650519	0.196945	pf_two_negative
9	80	0.168885	0.10176	0.267119	pf_two_negative
10	80	0.239055	0.154346	0.35096	pf_two_negative
11	80	0.324139	0.225724	0.441022	pf_two_negative
12	80	0.418311	0.310425	0.534623	pf_two_negative
13	80	0.513073	0.400184	0.624643	pf_two_negative
14	80	0.600033	0.490731	0.700208	pf_two_negative
15	80	0.673004	0.570931	0.760962	pf_two_negative
16	80	0.729392	0.6336	0.807739	pf_two_negative
17	80	0.769598	0.682055	0.838735	pf_two_negative
18	80	0.796845	0.717289	0.858433	pf_two_negative
19	80	0.815061	0.739304	0.872597	pf_two_negative
20	80	0.827162	0.754227	0.881843	pf_two_negative
21	80	0.835284	0.766205	0.886963	pf_two_negative
22	80	0.84103	0.773234	0.891404	pf_two_negative
23	80	0.845748	0.777875	0.895664	pf_two_negative
24	80	0.8507	0.78493	0.898946	pf_two_negative
25	80	0.857265	0.792963	0.904014	pf_two_negative
26	80	0.86665	0.802557	0.912213	pf_two_negative
27	80	0.879462	0.817975	0.922156	pf_two_negative
28	80	0.894092	0.836239	0.933141	pf_two_negative
29	80	0.908181	0.853043	0.94399	pf_two_negative
30	80	0.920173	0.868774	0.95254	pf_two_negative
31	80	0.92953	0.882713	0.958538	pf_two_negative
32	80	0.936428	0.89264	0.963094	pf_two_negative
33	80	0.94105	0.899189	0.966182	pf_two_negative
34	80	0.943556	0.903497	0.967583	pf_two_negative
35	80	0.944177	0.904313	0.96802	pf_two_negative
36	80	0.943011	0.901596	0.967622	pf_two_negative
37	80	0.94004	0.896961	0.965795	pf_two_negative
38	80	0.935468	0.890103	0.962888	pf_two_negative
39	80	0.929694	0.880601	0.95953	pf_two_negative
40	80	0.923252	0.87085	0.95548	pf_two_negative
41	80	0.916727	0.862099	0.950946	pf_two_negative
42	80	0.910697	0.853206	0.947069	pf_two_negative
43	80	0.90585	0.846141	0.943923	pf_two_negative
44	80	0.902732	0.843303	0.941194	pf_two_negative
45	80	0.901329	0.84215	0.939905	pf_two_negative
46	80	0.901448	0.842073	0.940088	pf_two_negative
47	80	0.902837	0.844962	0.940626	pf_two_negative
48	80	0.905266	0.848928	0.942029	pf_two_negative
49	80	0.908512	0.852649	0.944573	pf_two_negative
50	80	0.912363	0.858158	0.94713	pf_two_negative
51	80	0.916913	0.865233	0.949922	pf_two_negative
52	80	0.922454	0.872374	0.953921	pf_two_negative
53	80	0.929154	0.881307	0.958619	pf_two_negative
54	80	0.936747	0.892596	0.963491	pf_two_negative
55	80	0.944446	0.903423	0.968649	pf_two_negative
56	80	0.951627	0.913416	0.973464	pf_two_negative
57	80	0.957889	0.923126	0.977318	pf_two_negative
58	80	0.962981	0.930954	0.980464	pf_two_negative
59	80	0.966788	0.936372	0.98293	pf_two_negative
60	80	0.969279	0.940158	0.984464	pf_two_negative
61	80	0.970576	0.942065	0.985275	pf_two_negative
62	80	0.970816	0.941654	0.985625	pf_two_negative
63	80	0.970031	0.939611	0.985366	pf_two_negative
64	80	0.968259	0.936336	0.98444	pf_two_negative
65	80	0.965652	0.931289	0.98314	pf_two_negative
66	80	0.962395	0.925056	0.981503	pf_two_negative
67	80	0.958737	0.918971	0.979425	pf_two_negative
68	80	0.954974	0.912629	0.977307	pf_two_negative
69	80	0.951499	0.90633	0.975476	pf_two_negative
70	80	0.948761	0.902069	0.973837	pf_two_negative
71	80	0.946876	0.899492	0.972602	pf_two_negative
72	80	0.945705	0.8974	0.971978	pf_two_negative
73	80	0.945059	0.896624	0.971521	pf_two_negative
74	80	0.944907	0.897247	0.971171	pf_two_negative
75	80	0.945432	0.897972	0.971516	pf_two_negative
76	80	0.946804	0.899514	0.972519	pf_two_negative
77	80	0.949022	0.902771	0.973908	pf_two_negative
78	80	0.951724	0.906037	0.97579	pf_two_negative
79	80	0.954529	0.908953	0.977847	pf_two_negative
80	80	0.957173	0.912336	0.979591	pf_two_negative
81	80	0.959765	0.915465	0.981324	pf_two_negative
82	80	0.962518	0.917928	0.983323	pf_two_negative
83	80	0.965576	0.920563	0.985485	pf_two_negative
84	80	0.968898	0.922788	0.987835	pf_two_negative
85	80	0.972316	0.923294	0.990337	pf_two_negative
86	80	0.975685	0.922022	0.99271	pf_two_negative
87	80	0.978879	0.918524	0.994779	pf_two_negative
88	80	0.981785	0.91145	0.99647	pf_two_negative
89	80	0.984344	0.899956	0.997729	pf_two_negative
-91	20	0.639294	0.250442	0.903859	pf_one_positive
-90	20	0.651422	0.261248	0.908053	pf_one_positive
-89	20	0.663712	0.310188	0.896506	pf_one_positive
-88	20	0.675996	0.363179	0.884163	pf_one_positive
-87	20	0.688151	0.3958	0.881423	pf_one_positive
-86	20	0.700203	0.429221	0.878847	pf_one_positive
-85	20	0.712212	0.460279	0.877775	pf_one_positive
-84	20	0.724219	0.487313	0.878865	pf_one_positive
-83	20	0.736163	0.512813	0.880899	pf_one_positive
-82	20	0.747945	0.536165	0.883957	pf_one_positive
-81	20	0.759473	0.557785	0.887695	pf_one_positive
-80	20	0.770622	0.578045	0.891766	pf_one_positive
-79	20	0.781254	0.596509	0.896139	pf_one_positive
-78	20	0.791252	0.613771	0.90041	pf_one_positive
-77	20	0.800557	0.630049	0.904402	pf_one_positive
-76	20	0.809168	0.644729	0.908318	pf_one_positive
-75	20	0.817092	0.658241	0.911982	pf_one_positive
-74	20	0.824343	0.670976	0.915251	pf_one_positive
-73	20	0.830944	0.682283	0.918368	pf_one_positive
-72	20	0.836918	0.6924	0.92126	pf_one_positive
-71	20	0.842296	0.701924	0.923745	pf_one_positive
-70	20	0.84713	0.710317	0.926055	pf_one_positive
-69	20	0.851473	0.717666	0.928208	pf_one_positive
-68	20	0.85537	0.72471	0.930004	pf_one_positive
-67	20	0.85885	0.731032	0.931609	pf_one_positive
-66	20	0.861934	0.736464	0.933094	pf_one_positive
-65	20	0.864647	0.741705	0.934258	pf_one_positive
-64	20	0.867061	0.746566	0.935237	pf_one_positive
-63	20	0.869275	0.750744	0.936228	pf_one_positive
-62	20	0.871377	0.754907	0.93711	pf_one_positive
-61	20	0.873382	0.759009	0.937914	pf_one_positive
-60	20	0.87524	0.76242	0.938787	pf_one_positive
-59	20	0.876903	0.765505	0.939559	pf_one_positive
-58	20	0.878349	0.768437	0.940153	pf_one_positive
-57	20	0.879598	0.770657	0.940768	pf_one_positive
-56	20	0.880672	0.772499	0.941318	pf_one_positive
-55	20	0.881612	0.774459	0.94169	pf_one_positive
-54	20	0.882502	0.776101	0.942111	pf_one_positive
-53	20	0.883434	0.777682	0.942595	pf_one_positive
-52	20	0.884504	0.779928	0.943017	pf_one_positive
-51	20	0.885844	0.782544	0.943609	pf_one_positive
-50	20	0.887591	0.785654	0.944476	pf_one_positive
-49	20	0.889859	0.79005	0.945493	pf_one_positive
-48	20	0.892668	0.795401	0.946787	pf_one_positive
-47	20	0.895994	0.801372	0.948441	pf_one_positive
-46	20	0.899797	0.808438	0.950266	pf_one_positive
-45	20	0.903901	0.816129	0.952227	pf_one_positive
-44	20	0.908055	0.823593	0.95432	pf_one_positive
-43	20	0.912042	0.830874	0.956304	pf_one_positive
-42	20	0.915698	0.837729	0.958079	pf_one_positive
-41	20	0.918913	0.843495	0.959724	pf_one_positive
-40	20	0.921592	0.848296	0.961099	pf_one_positive
-39	20	0.92369	0.852269	0.962117	pf_one_positive
-38	20	0.925241	0.855013	0.962927	pf_one_positive
-37	20	0.926276	0.856728	0.963502	pf_one_positive
-36	20	0.926819	0.857811	0.963751	pf_one_positive
-35	20	0.926896	0.857914	0.963801	pf_one_positive
-34	20	0.926528	0.857086	0.963659	pf_one_positive
-33	20	0.925729	0.855798	0.963205	pf_one_positive
-32	20	0.924518	0.853792	0.962533	pf_one_positive
-31	20	0.922916	0.85099	0.961687	pf_one_positive
-30	20	0.920939	0.84791	0.960534	pf_one_positive
-29	20	0.918617	0.844437	0.959136	pf_one_positive
-28	20	0.915987	0.840358	0.957596	pf_one_positive
-27	20	0.913091	0.836186	0.9558	pf_one_positive
-26	20	0.909977	0.831964	0.953784	pf_one_positive
-25	20	0.906703	0.827323	0.951722	pf_one_positive
-24	20	0.903335	0.822691	0.949549	pf_one_positive
-23	20	0.899947	0.818319	0.947264	pf_one_positive
-22	20	0.896629	0.813758	0.945113	pf_one_positive
-21	20	0.893477	0.809363	0.943088	pf_one_positive
-20	20	0.890582	0.805617	0.941122	pf_one_positive
-19	20	0.888	0.802024	0.939458	pf_one_positive
-18	20	0.885788	0.798756	0.938098	pf_one_positive
-17	20	0.883998	0.796453	0.936875	pf_one_positive
-16	20	0.882693	0.794685	0.936013	pf_one_positive
-15	20	0.88193	0.793458	0.935582	pf_one_positive
-14	20	0.881763	0.793502	0.935372	pf_one_positive
-13	20	0.88223	0.794478	0.935554	pf_one_positive
-12	20	0.883359	0.796121	0.936257	pf_one_positive
-11	20	0.885164	0.799064	0.937268	pf_one_positive
-10	20	0.88763	0.803071	0.938654	pf_one_positive
-9	20	0.890717	0.807616	0.940564	pf_one_positive
-8	20	0.894377	0.813135	0.942783	pf_one_positive
-7	20	0.898582	0.819636	0.94528	pf_one_positive
-6	20	0.903326	0.826618	0.948223	pf_one_positive
-5	20	0.908586	0.834457	0.951452	pf_one_positive
-4	20	0.914305	0.843337	0.954846	pf_one_positive
-3	20	0.92039	0.85263	0.958511	pf_one_positive
-2	20	0.926737	0.862399	0.962308	pf_one_positive
-1	20	0.933216	0.872788	0.966056	pf_one_positive
0	20	0.939648	0.883114	0.969775	pf_one_positive
1	20	0.945879	0.893179	0.973355	pf_one_positive
2	20	0.951783	0.903099	0.976641	pf_one_positive
3	20	0.957258	0.912402	0.979657	pf_one_positive
4	20	0.962234	0.920886	0.982385	pf_one_positive
5	20	0.966681	0.928722	0.984757	pf_one_positive
6	20	0.970605	0.935744	0.986819	pf_one_positive
7	20	0.974031	0.941859	0.988616	pf_one_positive
8	20	0.976993	0.947278	0.990134	pf_one_positive
9	20	0.979534	0.952007	0.991415	pf_one_positive
10	20	0.981702	0.955991	0.99251	pf_one_positive
11	20	0.983539	0.959395	0.993426	pf_one_positive
12	20	0.985088	0.9623	0.994185	pf_one_positive
13	20	0.98639	0.964668	0.994829	pf_one_positive
14	20	0.98748	0.966613	0.995367	pf_one_positive
15	20	0.988387	0.968231	0.99581	pf_one_positive
16	20	0.989138	0.969482	0.996184	pf_one_positive
17	20	0.989756	0.970423	0.996498	pf_one_positive
18	20	0.99026	0.971145	0.996754	pf_one_positive
19	20	0.990668	0.971617	0.996972	pf_one_positive
20	20	0.990998	0.971863	0.997158	pf_one_positive
21	20	0.991263	0.971974	0.997313	pf_one_positive
22	20	0.99148	0.971945	0.997448	pf_one_positive
23	20	0.991665	0.971794	0.997572	pf_one_positive
24	20	0.991834	0.971623	0.997684	pf_one_positive
25	20	0.992	0.971458	0.997791	pf_one_positive
26	20	0.992179	0.971307	0.997901	pf_one_positive
27	20	0.992383	0.971268	0.998012	pf_one_positive
28	20	0.992617	0.971368	0.998127	pf_one_positive
29	20	0.992882	0.971558	0.998247	pf_one_positive
30	20	0.993174	0.971869	0.998371	pf_one_positive
31	20	0.993491	0.97231	0.998495	pf_one_positive
32	20	0.993825	0.97281	0.998621	pf_one_positive
33	20	0.994171	0.973365	0.998745	pf_one_positive
34	20	0.994524	0.973988	0.998866	pf_one_positive
35	20	0.99488	0.974623	0.998984	pf_one_positive
36	20	0.995237	0.975262	0.999098	pf_one_positive
37	20	0.995591	0.975932	0.999205	pf_one_positive
38	20	0.995941	0.976594	0.999307	pf_one_positive
39	20	0.996284	0.977234	0.999403	pf_one_positive
40	20	0.996618	0.97788	0.999491	pf_one_positive
41	20	0.996942	0.97851	0.999572	pf_one_positive
42	20	0.997254	0.979106	0.999645	pf_one_positive
43	20	0.997552	0.979691	0.99971	pf_one_positive
44	20	0.997834	0.980246	0.999766	pf_one_positive
45	20	0.998096	0.980739	0.999815	pf_one_positive
46	20	0.998337	0.981174	0.999855	pf_one_positive
47	20	0.998556	0.981532	0.999889	pf_one_positive
48	20	0.998752	0.981788	0.999916	pf_one_positive
49	20	0.998926	0.981946	0.999937	pf_one_positive
50	20	0.999079	0.981931	0.999954	pf_one_positive
51	20	0.999213	0.981788	0.999967	pf_one_positive
52	20	0.999328	0.981612	0.999976	pf_one_positive
53	20	0.999428	0.980664	0.999983	pf_one_positive
54	20	0.999513	0.9795	0.999989	pf_one_positive
55	20	0.999585	0.979723	0.999992	pf_one_positive
-91	40	0.633375	0.400488	0.817109	pf_one_positive
-90	40	0.642056	0.428583	0.810956	pf_one_positive
-89	40	0.650736	0.455911	0.805553	pf_one_positive
-88	40	0.659514	0.481025	0.801898	pf_one_positive
-87	40	0.668464	0.503577	0.800302	pf_one_positive
-86	40	0.677564	0.524098	0.800389	pf_one_positive
-85	40	0.686766	0.542574	0.802085	pf_one_positive
-84	40	0.696022	0.559767	0.80481	pf_one_positive
-83	40	0.705255	0.575664	0.808439	pf_one_positive
-82	40	0.714381	0.590111	0.812919	pf_one_positive
-81	40	0.723316	0.603842	0.81764	pf_one_positive
-80	40	0.731922	0.61678	0.822429	pf_one_positive
-79	40	0.740028	0.628386	0.827346	pf_one_positive
-78	40	0.747481	0.639114	0.831868	pf_one_positive
-77	40	0.754298	0.649159	0.835894	pf_one_positive
-76	40	0.760682	0.658212	0.839903	pf_one_positive
-75	40	0.766837	0.66693	0.843795	pf_one_positive
-74	40	0.772848	0.675757	0.84743	pf_one_positive
-73	40	0.778597	0.683864	0.851122	pf_one_positive
-72	40	0.783952	0.691242	0.854677	pf_one_positive
-71	40	0.788836	0.698276	0.857752	pf_one_positive
-70	40	0.793313	0.704445	0.860742	pf_one_positive
-69	40	0.797476	0.709877	0.863704	pf_one_positive
-68	40	0.801395	0.715321	0.866309	pf_one_positive
-67	40	0.805059	0.720316	0.868801	pf_one_positive
-66	40	0.808425	0.724638	0.871248	pf_one_positive
-65	40	0.81146	0.728931	0.873232	pf_one_positive
-64	40	0.814151	0.732884	0.874914	pf_one_positive
-63	40	0.816499	0.736058	0.876537	pf_one_positive
-62	40	0.818505	0.739029	0.877781	pf_one_positive
-61	40	0.820191	0.741758	0.878698	pf_one_positive
-60	40	0.821595	0.743719	0.879637	pf_one_positive
-59	40	0.822755	0.745431	0.880362	pf_one_positive
-58	40	0.823747	0.74719	0.880818	pf_one_positive
-57	40	0.824704	0.748508	0.881469	pf_one_positive
-56	40	0.825759	0.749869	0.882241	pf_one_positive
-55	40	0.826996	0.751829	0.882941	pf_one_positive
-54	40	0.82837	0.753701	0.883889	pf_one_positive
-53	40	0.829818	0.755536	0.884966	pf_one_positive
-52	40	0.831314	0.757925	0.885806	pf_one_positive
-51	40	0.832975	0.760448	0.886812	pf_one_positive
-50	40	0.834949	0.763156	0.888169	pf_one_positive
-49	40	0.837368	0.766864	0.88962	pf_one_positive
-48	40	0.840269	0.771207	0.891419	pf_one_positive
-47	40	0.843644	0.775835	0.89375	pf_one_positive
-46	40	0.847468	0.781322	0.896263	pf_one_positive
-45	40	0.851529	0.787224	0.898896	pf_one_positive
-44	40	0.8555	0.792639	0.90167	pf_one_positive
-43	40	0.859084	0.79766	0.904103	pf_one_positive
-42	40	0.862148	0.802182	0.906065	pf_one_positive
-41	40	0.864733	0.805711	0.907875	pf_one_positive
-40	40	0.866881	0.808641	0.909383	pf_one_positive
-39	40	0.868637	0.811307	0.910471	pf_one_positive
-38	40	0.870046	0.813212	0.911469	pf_one_positive
-37	40	0.871149	0.814562	0.912327	pf_one_positive
-36	40	0.871993	0.81584	0.912853	pf_one_positive
-35	40	0.872645	0.816659	0.913349	pf_one_positive
-34	40	0.873171	0.817119	0.913854	pf_one_positive
-33	40	0.873621	0.817815	0.914127	pf_one_positive
-32	40	0.873959	0.818356	0.914324	pf_one_positive
-31	40	0.874121	0.81852	0.914468	pf_one_positive
-30	40	0.874046	0.818763	0.914232	pf_one_positive
-29	40	0.873716	0.818847	0.913717	pf_one_positive
-28	40	0.873137	0.818449	0.9131	pf_one_positive
-27	40	0.872313	0.818016	0.91215	pf_one_positive
-26	40	0.871244	0.817486	0.910894	pf_one_positive
-25	40	0.869925	0.816365	0.909593	pf_one_positive
-24	40	0.868349	0.814966	0.908068	pf_one_positive
-23	40	0.866555	0.813463	0.906277	pf_one_positive
-22	40	0.864648	0.811442	0.904606	pf_one_positive
-21	40	0.862743	0.809269	0.903021	pf_one_positive
-20	40	0.860937	0.807425	0.901396	pf_one_positive
-19	40	0.859283	0.805466	0.900058	pf_one_positive
-18	40	0.857823	0.803577	0.898971	pf_one_positive
-17	40	0.856605	0.802348	0.897864	pf_one_positive
-16	40	0.855686	0.801359	0.897064	pf_one_positive
-15	40	0.855124	0.800581	0.896674	pf_one_positive
-14	40	0.854962	0.800642	0.896396	pf_one_positive
-13	40	0.855155	0.801118	0.896408	pf_one_positive
-12	40	0.855618	0.801626	0.896806	pf_one_positive
-11	40	0.856272	0.80263	0.897203	pf_one_positive
-10	40	0.857143	0.803952	0.897738	pf_one_positive
-9	40	0.858322	0.805244	0.898753	pf_one_positive
-8	40	0.859899	0.807082	0.900046	pf_one_positive
-7	40	0.861919	0.809555	0.901635	pf_one_positive
-6	40	0.864382	0.812166	0.903802	pf_one_positive
-5	40	0.867281	0.81531	0.906309	pf_one_positive
-4	40	0.870638	0.819277	0.909023	pf_one_positive
-3	40	0.874522	0.823617	0.9123	pf_one_positive
-2	40	0.878993	0.828622	0.916059	pf_one_positive
-1	40	0.884085	0.834725	0.920114	pf_one_positive
0	40	0.889786	0.841445	0.924707	pf_one_positive
1	40	0.896059	0.848819	0.92976	pf_one_positive
2	40	0.902842	0.85723	0.934987	pf_one_positive
3	40	0.910023	0.866207	0.940476	pf_one_positive
4	40	0.917476	0.875531	0.946155	pf_one_positive
5	40	0.925058	0.885417	0.951732	pf_one_positive
6	40	0.932558	0.895383	0.957155	pf_one_positive
7	40	0.939766	0.904978	0.962348	pf_one_positive
8	40	0.946529	0.914257	0.967092	pf_one_positive
9	40	0.952732	0.922972	0.971352	pf_one_positive
10	40	0.958306	0.930817	0.975165	pf_one_positive
11	40	0.963225	0.937893	0.978462	pf_one_positive
12	40	0.967502	0.944202	0.981265	pf_one_positive
13	40	0.971178	0.949616	0.983671	pf_one_positive
14	40	0.974304	0.954266	0.985695	pf_one_positive
15	40	0.976939	0.958275	0.987365	pf_one_positive
16	40	0.97915	0.961613	0.988769	pf_one_positive
17	40	0.980997	0.964384	0.989942	pf_one_positive
18	40	0.982531	0.966729	0.990898	pf_one_positive
19	40	0.9838	0.968633	0.991696	pf_one_positive
20	40	0.984846	0.970144	0.992365	pf_one_positive
21	40	0.985701	0.971377	0.992909	pf_one_positive
22	40	0.986402	0.972338	0.993365	pf_one_positive
23	40	0.986982	0.973055	0.993757	pf_one_positive
24	40	0.987467	0.973629	0.994088	pf_one_positive
25	40	0.987883	0.974084	0.994377	pf_one_positive
26	40	0.988254	0.974425	0.994646	pf_one_positive
27	40	0.988601	0.974735	0.994897	pf_one_positive
28	40	0.988937	0.975039	0.995135	pf_one_positive
29	40	0.989265	0.975299	0.995372	pf_one_positive
30	40	0.989589	0.975551	0.995603	pf_one_positive
31	40	0.989911	0.975812	0.995827	pf_one_positive
32	40	0.990228	0.97603	0.99605	pf_one_positive
33	40	0.990538	0.97621	0.99627	pf_one_positive
34	40	0.990842	0.976375	0.996482	pf_one_positive
35	40	0.991143	0.976492	0.996694	pf_one_positive
36	40	0.991443	0.976566	0.996906	pf_one_positive
37	40	0.991747	0.976634	0.997114	pf_one_positive
38	40	0.992053	0.976665	0.997321	pf_one_positive
39	40	0.992361	0.976647	0.997528	pf_one_positive
40	40	0.992672	0.976606	0.99773	pf_one_positive
41	40	0.992985	0.976523	0.997928	pf_one_positive
42	40	0.993301	0.97638	0.998123	pf_one_positive
43	40	0.993619	0.9762	0.998311	pf_one_positive
44	40	0.993938	0.97597	0.998492	pf_one_positive
45	40	0.994256	0.975658	0.998664	pf_one_positive
46	40	0.994571	0.975272	0.998826	pf_one_positive
47	40	0.99488	0.974802	0.998976	pf_one_positive
48	40	0.99518	0.974206	0.999115	pf_one_positive
49	40	0.995471	0.973479	0.999241	pf_one_positive
50	40	0.995749	0.972606	0.999353	pf_one_positive
51	40	0.996014	0.971545	0.999453	pf_one_positive
52	40	0.996265	0.970277	0.999541	pf_one_positive
53	40	0.996501	0.968751	0.999618	pf_one_positive
54	40	0.996723	0.966941	0.999684	pf_one_positive
55	40	0.99693	0.964867	0.99974	pf_one_positive
-91	60	0.627677	0.473001	0.759991	pf_one_positive
-90	60	0.632453	0.495845	0.75066	pf_one_positive
-89	60	0.63809	0.517979	0.743115	pf_one_positive
-88	60	0.644022	0.537217	0.73819	pf_one_positive
-87	60	0.649794	0.552969	0.735672	pf_one_positive
-86	60	0.655393	0.566048	0.734957	pf_one_positive
-85	60	0.660925	0.576575	0.736161	pf_one_positive
-84	60	0.666476	0.585897	0.738377	pf_one_positive
-83	60	0.672015	0.594063	0.741511	pf_one_positive
-82	60	0.67746	0.600889	0.745562	pf_one_positive
-81	60	0.682732	0.607577	0.749429	pf_one_positive
-80	60	0.68775	0.614052	0.753036	pf_one_positive
-79	60	0.692438	0.619553	0.756839	pf_one_positive
-78	60	0.696722	0.624873	0.760094	pf_one_positive
-77	60	0.700641	0.630214	0.762706	pf_one_positive
-76	60	0.70436	0.634788	0.765574	pf_one_positive
-75	60	0.708047	0.639376	0.768378	pf_one_positive
-74	60	0.71179	0.644592	0.7708	pf_one_positive
-73	60	0.715528	0.649263	0.773639	pf_one_positive
-72	60	0.719187	0.653562	0.77663	pf_one_positive
-71	60	0.722708	0.658236	0.779099	pf_one_positive
-70	60	0.726078	0.662253	0.781816	pf_one_positive
-69	60	0.729298	0.665607	0.78478	pf_one_positive
-68	60	0.732375	0.669387	0.787177	pf_one_positive
-67	60	0.735369	0.672891	0.789644	pf_one_positive
-66	60	0.738359	0.675872	0.792498	pf_one_positive
-65	60	0.741399	0.679512	0.794941	pf_one_positive
-64	60	0.744332	0.683144	0.797211	pf_one_positive
-63	60	0.746883	0.685756	0.799594	pf_one_positive
-62	60	0.748794	0.688067	0.801116	pf_one_positive
-61	60	0.750038	0.689972	0.801809	pf_one_positive
-60	60	0.750796	0.690731	0.802531	pf_one_positive
-59	60	0.751258	0.691377	0.802834	pf_one_positive
-58	60	0.751627	0.692478	0.802642	pf_one_positive
-57	60	0.752137	0.693123	0.803028	pf_one_positive
-56	60	0.753023	0.694048	0.803842	pf_one_positive
-55	60	0.754443	0.696175	0.804672	pf_one_positive
-54	60	0.756376	0.698393	0.806303	pf_one_positive
-53	60	0.758772	0.700883	0.808519	pf_one_positive
-52	60	0.76154	0.70462	0.810443	pf_one_positive
-51	60	0.764423	0.708313	0.812595	pf_one_positive
-50	60	0.767126	0.711364	0.814919	pf_one_positive
-49	60	0.769399	0.714587	0.816389	pf_one_positive
-48	60	0.771233	0.717284	0.817506	pf_one_positive
-47	60	0.772723	0.718986	0.818774	pf_one_positive
-46	60	0.773961	0.7209	0.81946	pf_one_positive
-45	60	0.775014	0.722827	0.819825	pf_one_positive
-44	60	0.775934	0.723926	0.820573	pf_one_positive
-43	60	0.776769	0.725133	0.821098	pf_one_positive
-42	60	0.777577	0.726664	0.821339	pf_one_positive
-41	60	0.778429	0.727585	0.822105	pf_one_positive
-40	60	0.779394	0.728655	0.82295	pf_one_positive
-39	60	0.780557	0.730544	0.82353	pf_one_positive
-38	60	0.782043	0.732267	0.824779	pf_one_positive
-37	60	0.783973	0.734217	0.826613	pf_one_positive
-36	60	0.786407	0.737269	0.828493	pf_one_positive
-35	60	0.789227	0.740334	0.831015	pf_one_positive
-34	60	0.79228	0.74328	0.834016	pf_one_positive
-33	60	0.795442	0.747007	0.836632	pf_one_positive
-32	60	0.798713	0.750824	0.839368	pf_one_positive
-31	60	0.802135	0.754483	0.842469	pf_one_positive
-30	60	0.80573	0.758994	0.845251	pf_one_positive
-29	60	0.809386	0.763783	0.847937	pf_one_positive
-28	60	0.812922	0.76802	0.850821	pf_one_positive
-27	60	0.816169	0.772332	0.85317	pf_one_positive
-26	60	0.818998	0.776462	0.854952	pf_one_positive
-25	60	0.821314	0.779455	0.856689	pf_one_positive
-24	60	0.823025	0.781793	0.857883	pf_one_positive
-23	60	0.824116	0.783695	0.85835	pf_one_positive
-22	60	0.824678	0.784409	0.858779	pf_one_positive
-21	60	0.824803	0.78451	0.858916	pf_one_positive
-20	60	0.824603	0.784752	0.858408	pf_one_positive
-19	60	0.824239	0.78445	0.858013	pf_one_positive
-18	60	0.823878	0.783943	0.857771	pf_one_positive
-17	60	0.823649	0.784166	0.857224	pf_one_positive
-16	60	0.823524	0.784268	0.85694	pf_one_positive
-15	60	0.823438	0.784008	0.856982	pf_one_positive
-14	60	0.82332	0.784229	0.856623	pf_one_positive
-13	60	0.823079	0.784256	0.856197	pf_one_positive
-12	60	0.822618	0.78354	0.855938	pf_one_positive
-11	60	0.82184	0.782883	0.855101	pf_one_positive
-10	60	0.820703	0.781932	0.853869	pf_one_positive
-9	60	0.819203	0.779949	0.852777	pf_one_positive
-8	60	0.81734	0.777722	0.851248	pf_one_positive
-7	60	0.815201	0.775437	0.849293	pf_one_positive
-6	60	0.812978	0.772453	0.847709	pf_one_positive
-5	60	0.810874	0.769675	0.846177	pf_one_positive
-4	60	0.809079	0.76778	0.844521	pf_one_positive
-3	60	0.807745	0.765901	0.843637	pf_one_positive
-2	60	0.807022	0.764528	0.843418	pf_one_positive
-1	60	0.8071	0.764617	0.843485	pf_one_positive
0	60	0.808291	0.765572	0.844803	pf_one_positive
1	60	0.81091	0.76787	0.847555	pf_one_positive
2	60	0.815248	0.772839	0.851263	pf_one_positive
3	60	0.821572	0.779975	0.856748	pf_one_positive
4	60	0.830076	0.789227	0.864368	pf_one_positive
5	60	0.84079	0.801581	0.873473	pf_one_positive
6	60	0.853246	0.816029	0.884004	pf_one_positive
7	60	0.866756	0.831371	0.895649	pf_one_positive
8	60	0.880676	0.847679	0.907306	pf_one_positive
9	60	0.894416	0.864105	0.918603	pf_one_positive
10	60	0.90749	0.879553	0.929466	pf_one_positive
11	60	0.919549	0.894087	0.939305	pf_one_positive
12	60	0.930356	0.907436	0.947927	pf_one_positive
13	60	0.939773	0.918944	0.955509	pf_one_positive
14	60	0.947774	0.92879	0.961904	pf_one_positive
15	60	0.954456	0.937223	0.967124	pf_one_positive
16	60	0.960022	0.944173	0.971507	pf_one_positive
17	60	0.964655	0.94995	0.975153	pf_one_positive
18	60	0.968509	0.954907	0.978101	pf_one_positive
19	60	0.971699	0.958987	0.98055	pf_one_positive
20	60	0.974323	0.9623	0.982581	pf_one_positive
21	60	0.976464	0.96509	0.984193	pf_one_positive
22	60	0.978206	0.967355	0.985504	pf_one_positive
23	60	0.979619	0.969133	0.986592	pf_one_positive
24	60	0.980761	0.970608	0.987452	pf_one_positive
25	60	0.98168	0.9718	0.988141	pf_one_positive
26	60	0.982418	0.972688	0.988722	pf_one_positive
27	60	0.983007	0.973398	0.989184	pf_one_positive
28	60	0.983475	0.973964	0.989549	pf_one_positive
29	60	0.983843	0.974335	0.989865	pf_one_positive
30	60	0.984128	0.974588	0.990123	pf_one_positive
31	60	0.984346	0.974773	0.990322	pf_one_positive
32	60	0.984504	0.97482	0.9905	pf_one_positive
33	60	0.984611	0.974761	0.990653	pf_one_positive
34	60	0.984671	0.974654	0.990767	pf_one_positive
35	60	0.984687	0.974428	0.990869	pf_one_positive
36	60	0.984661	0.974082	0.990962	pf_one_positive
37	60	0.984593	0.973679	0.991023	pf_one_positive
38	60	0.984488	0.973164	0.991077	pf_one_positive
39	60	0.98435	0.972515	0.991135	pf_one_positive
40	60	0.984182	0.971799	0.991177	pf_one_positive
41	60	0.983985	0.970971	0.991217	pf_one_positive
42	60	0.983756	0.969979	0.991268	pf_one_positive
43	60	0.983494	0.968869	0.99131	pf_one_positive
44	60	0.983196	0.96761	0.991349	pf_one_positive
45	60	0.98286	0.966121	0.991402	pf_one_positive
46	60	0.982486	0.964421	0.99146	pf_one_positive
47	60	0.98207	0.962481	0.991522	pf_one_positive
48	60	0.98161	0.96018	0.991608	pf_one_positive
49	60	0.981102	0.957482	0.991714	pf_one_positive
50	60	0.980552	0.954349	0.991843	pf_one_positive
51	60	0.979982	0.950682	0.992021	pf_one_positive
52	60	0.979425	0.94647	0.992257	pf_one_positive
53	60	0.978886	0.94156	0.99256	pf_one_positive
54	60	0.978282	0.935588	0.992893	pf_one_positive
55	60	0.977497	0.928204	0.993195	pf_one_positive
-91	80	0.62284	0.350961	0.834527	pf_one_positive
-90	80	0.620664	0.343044	0.836785	pf_one_positive
-89	80	0.624408	0.388444	0.813127	pf_one_positive
-88	80	0.62974	0.436648	0.788679	pf_one_positive
-87	80	0.633171	0.453717	0.781998	pf_one_positive
-86	80	0.634727	0.472142	0.771473	pf_one_positive
-85	80	0.635387	0.487078	0.761786	pf_one_positive
-84	80	0.636026	0.49563	0.756539	pf_one_positive
-83	80	0.636787	0.502002	0.753039	pf_one_positive
-82	80	0.637473	0.50602	0.751148	pf_one_positive
-81	80	0.6379	0.508823	0.749739	pf_one_positive
-80	80	0.63809	0.511198	0.748263	pf_one_positive
-79	80	0.638224	0.512638	0.747395	pf_one_positive
-78	80	0.638482	0.514238	0.746607	pf_one_positive
-77	80	0.638928	0.51638	0.745714	pf_one_positive
-76	80	0.639482	0.517913	0.745462	pf_one_positive
-75	80	0.640059	0.519315	0.745346	pf_one_positive
-74	80	0.640622	0.521104	0.744913	pf_one_positive
-73	80	0.641232	0.522179	0.745102	pf_one_positive
-72	80	0.641965	0.522938	0.745734	pf_one_positive
-71	80	0.642892	0.524419	0.746139	pf_one_positive
-70	80	0.644089	0.525678	0.747158	pf_one_positive
-69	80	0.645629	0.526844	0.748812	pf_one_positive
-68	80	0.647557	0.529199	0.750206	pf_one_positive
-67	80	0.649757	0.531817	0.751849	pf_one_positive
-66	80	0.652054	0.534133	0.75388	pf_one_positive
-65	80	0.65428	0.537165	0.755262	pf_one_positive
-64	80	0.656283	0.54019	0.756289	pf_one_positive
-63	80	0.657924	0.542199	0.757481	pf_one_positive
-62	80	0.659073	0.544063	0.757976	pf_one_positive
-61	80	0.65979	0.54574	0.757908	pf_one_positive
-60	80	0.660316	0.546411	0.758272	pf_one_positive
-59	80	0.660899	0.547187	0.75865	pf_one_positive
-58	80	0.661747	0.548703	0.758916	pf_one_positive
-57	80	0.663018	0.549989	0.760044	pf_one_positive
-56	80	0.664864	0.551858	0.761679	pf_one_positive
-55	80	0.667342	0.55527	0.763215	pf_one_positive
-54	80	0.670291	0.55883	0.765413	pf_one_positive
-53	80	0.673516	0.562465	0.768006	pf_one_positive
-52	80	0.676773	0.566988	0.770015	pf_one_positive
-51	80	0.679611	0.570793	0.771866	pf_one_positive
-50	80	0.681525	0.57305	0.77334	pf_one_positive
-49	80	0.68206	0.574483	0.773178	pf_one_positive
-48	80	0.681065	0.574176	0.771788	pf_one_positive
-47	80	0.678518	0.571459	0.769614	pf_one_positive
-46	80	0.674417	0.567539	0.765781	pf_one_positive
-45	80	0.669201	0.562593	0.760869	pf_one_positive
-44	80	0.663648	0.55652	0.756233	pf_one_positive
-43	80	0.658565	0.551265	0.751761	pf_one_positive
-42	80	0.654571	0.547671	0.74784	pf_one_positive
-41	80	0.652057	0.544925	0.745735	pf_one_positive
-40	80	0.651392	0.544159	0.745211	pf_one_positive
-39	80	0.652752	0.546177	0.745941	pf_one_positive
-38	80	0.655944	0.549477	0.748756	pf_one_positive
-37	80	0.660728	0.554178	0.753155	pf_one_positive
-36	80	0.666819	0.560989	0.758136	pf_one_positive
-35	80	0.673821	0.568349	0.764213	pf_one_positive
-34	80	0.681326	0.575897	0.77097	pf_one_positive
-33	80	0.689008	0.584565	0.777201	pf_one_positive
-32	80	0.69692	0.593552	0.783585	pf_one_positive
-31	80	0.70523	0.602695	0.790501	pf_one_positive
-30	80	0.714061	0.613377	0.797194	pf_one_positive
-29	80	0.723239	0.624819	0.803942	pf_one_positive
-28	80	0.732442	0.635837	0.811036	pf_one_positive
-27	80	0.741372	0.647087	0.817569	pf_one_positive
-26	80	0.74978	0.658113	0.823462	pf_one_positive
-25	80	0.757459	0.667664	0.829199	pf_one_positive
-24	80	0.764225	0.676341	0.834099	pf_one_positive
-23	80	0.769946	0.68432	0.837849	pf_one_positive
-22	80	0.774556	0.690439	0.841077	pf_one_positive
-21	80	0.777992	0.69517	0.84338	pf_one_positive
-20	80	0.780304	0.699277	0.844359	pf_one_positive
-19	80	0.781817	0.701954	0.845005	pf_one_positive
-18	80	0.782879	0.703684	0.845554	pf_one_positive
-17	80	0.783757	0.705681	0.845651	pf_one_positive
-16	80	0.784406	0.70692	0.845872	pf_one_positive
-15	80	0.784706	0.707118	0.84621	pf_one_positive
-14	80	0.784535	0.707299	0.845833	pf_one_positive
-13	80	0.783748	0.706599	0.84506	pf_one_positive
-12	80	0.782189	0.704304	0.8441	pf_one_positive
-11	80	0.779691	0.701338	0.842117	pf_one_positive
-10	80	0.776093	0.697174	0.839189	pf_one_positive
-9	80	0.771222	0.690769	0.835721	pf_one_positive
-8	80	0.764893	0.682903	0.830932	pf_one_positive
-7	80	0.757114	0.673742	0.824724	pf_one_positive
-6	80	0.748133	0.662553	0.817972	pf_one_positive
-5	80	0.738233	0.65049	0.81037	pf_one_positive
-4	80	0.727748	0.638547	0.801769	pf_one_positive
-3	80	0.717079	0.625898	0.793373	pf_one_positive
-2	80	0.706671	0.613405	0.785311	pf_one_positive
-1	80	0.697059	0.602608	0.777356	pf_one_positive
0	80	0.688974	0.593102	0.770978	pf_one_positive
1	80	0.683198	0.585838	0.766782	pf_one_positive
2	80	0.680514	0.582976	0.764456	pf_one_positive
3	80	0.681658	0.584276	0.765389	pf_one_positive
4	80	0.687292	0.59005	0.770441	pf_one_positive
5	80	0.697902	0.602184	0.77904	pf_one_positive
6	80	0.713337	0.619902	0.791528	pf_one_positive
7	80	0.73302	0.641904	0.807891	pf_one_positive
8	80	0.756174	0.668651	0.826574	pf_one_positive
9	80	0.78151	0.698645	0.846592	pf_one_positive
10	80	0.807472	0.729304	0.867178	pf_one_positive
11	80	0.832709	0.759962	0.886695	pf_one_positive
12	80	0.856174	0.789472	0.904305	pf_one_positive
13	80	0.877172	0.816016	0.919994	pf_one_positive
14	80	0.895348	0.839474	0.933319	pf_one_positive
15	80	0.910701	0.860008	0.944228	pf_one_positive
16	80	0.923536	0.87726	0.953293	pf_one_positive
17	80	0.934185	0.891748	0.960719	pf_one_positive
18	80	0.942966	0.904156	0.966641	pf_one_positive
19	80	0.950175	0.914422	0.971457	pf_one_positive
20	80	0.956066	0.922839	0.975367	pf_one_positive
21	80	0.960856	0.929948	0.978443	pf_one_positive
22	80	0.96473	0.93577	0.9809	pf_one_positive
23	80	0.96784	0.940405	0.982875	pf_one_positive
24	80	0.970304	0.944221	0.984391	pf_one_positive
25	80	0.972218	0.947248	0.985549	pf_one_positive
26	80	0.973656	0.949441	0.986439	pf_one_positive
27	80	0.974672	0.951017	0.987059	pf_one_positive
28	80	0.975324	0.952054	0.987449	pf_one_positive
29	80	0.975676	0.952505	0.987688	pf_one_positive
30	80	0.975779	0.952554	0.987781	pf_one_positive
31	80	0.975671	0.952328	0.987731	pf_one_positive
32	80	0.975381	0.951716	0.987598	pf_one_positive
33	80	0.974929	0.950808	0.98738	pf_one_positive
34	80	0.974329	0.94974	0.987052	pf_one_positive
35	80	0.973561	0.948318	0.986648	pf_one_positive
36	80	0.972595	0.946491	0.986151	pf_one_positive
37	80	0.971402	0.944364	0.985502	pf_one_positive
38	80	0.969964	0.941779	0.984725	pf_one_positive
39	80	0.968266	0.938663	0.983828	pf_one_positive
40	80	0.966288	0.935178	0.982743	pf_one_positive
41	80	0.963974	0.931138	0.981464	pf_one_positive
42	80	0.961241	0.926266	0.979984	pf_one_positive
43	80	0.957988	0.920595	0.978189	pf_one_positive
44	80	0.954181	0.914011	0.976077	pf_one_positive
45	80	0.949868	0.906327	0.973756	pf_one_positive
46	80	0.945125	0.89775	0.971253	pf_one_positive
47	80	0.939781	0.887707	0.968562	pf_one_positive
48	80	0.933183	0.874687	0.965452	pf_one_positive
49	80	0.924397	0.857177	0.961404	pf_one_positive
50	80	0.913144	0.832668	0.956919	pf_one_positive
51	80	0.901744	0.804907	0.953303	pf_one_positive
52	80	0.894052	0.782	0.952042	pf_one_positive
53	80	0.891433	0.744646	0.958539	pf_one_positive
54	80	0.883187	0.693037	0.962005	pf_one_positive
55	80	0.851617	0.643602	0.948026	pf_one_positive
-91	20	0.704385	0.358529	0.910381	az_one_positive
-90	20	0.704839	0.37406	0.905144	az_one_positive
-89	20	0.707104	0.403563	0.895983	az_one_positive
-88	20	0.709856	0.432403	0.887096	az_one_positive
-87	20	0.712036	0.452925	0.880739	az_one_positive
-86	20	0.713705	0.471861	0.874304	az_one_positive
-85	20	0.715221	0.488347	0.86857	az_one_positive
-84	20	0.7169	0.502405	0.863969	az_one_positive
-83	20	0.718773	0.514755	0.860294	az_one_positive
-82	20	0.720742	0.525091	0.857642	az_one_positive
-81	20	0.722715	0.533757	0.855784	az_one_positive
-80	20	0.724672	0.540944	0.854628	az_one_positive
-79	20	0.726642	0.546584	0.854262	az_one_positive
-78	20	0.728656	0.551282	0.85443	az_one_positive
-77	20	0.730748	0.555352	0.85502	az_one_positive
-76	20	0.732959	0.558654	0.85615	az_one_positive
-75	20	0.735328	0.561713	0.857605	az_one_positive
-74	20	0.737882	0.564914	0.859223	az_one_positive
-73	20	0.740626	0.567942	0.861164	az_one_positive
-72	20	0.743564	0.571077	0.863292	az_one_positive
-71	20	0.746695	0.574721	0.865412	az_one_positive
-70	20	0.750003	0.578478	0.867695	az_one_positive
-69	20	0.753473	0.582418	0.870088	az_one_positive
-68	20	0.75708	0.586962	0.872368	az_one_positive
-67	20	0.760767	0.591685	0.874664	az_one_positive
-66	20	0.764469	0.596426	0.876974	az_one_positive
-65	20	0.768125	0.601572	0.879053	az_one_positive
-64	20	0.771683	0.606776	0.880997	az_one_positive
-63	20	0.775098	0.611721	0.882891	az_one_positive
-62	20	0.778326	0.616772	0.884526	az_one_positive
-61	20	0.781338	0.621754	0.885944	az_one_positive
-60	20	0.784116	0.626281	0.887288	az_one_positive
-59	20	0.786641	0.630705	0.888384	az_one_positive
-58	20	0.788914	0.635054	0.889222	az_one_positive
-57	20	0.790958	0.638887	0.890014	az_one_positive
-56	20	0.792797	0.642484	0.890667	az_one_positive
-55	20	0.794443	0.646048	0.89111	az_one_positive
-54	20	0.795896	0.649086	0.891549	az_one_positive
-53	20	0.797153	0.651738	0.89192	az_one_positive
-52	20	0.798226	0.654362	0.892085	az_one_positive
-51	20	0.799174	0.65656	0.892283	az_one_positive
-50	20	0.800062	0.658413	0.892558	az_one_positive
-49	20	0.80095	0.660423	0.892765	az_one_positive
-48	20	0.801866	0.662253	0.893085	az_one_positive
-47	20	0.802832	0.663807	0.893583	az_one_positive
-46	20	0.803865	0.665587	0.894066	az_one_positive
-45	20	0.804954	0.667355	0.894623	az_one_positive
-44	20	0.806076	0.668849	0.895335	az_one_positive
-43	20	0.807209	0.670502	0.895995	az_one_positive
-42	20	0.808368	0.672267	0.896639	az_one_positive
-41	20	0.809589	0.673861	0.89743	az_one_positive
-40	20	0.810912	0.675717	0.898233	az_one_positive
-39	20	0.812358	0.67796	0.899021	az_one_positive
-38	20	0.813929	0.680214	0.899956	az_one_positive
-37	20	0.815628	0.682759	0.900923	az_one_positive
-36	20	0.817459	0.685833	0.901831	az_one_positive
-35	20	0.819436	0.689027	0.902867	az_one_positive
-34	20	0.821573	0.692477	0.903989	az_one_positive
-33	20	0.823878	0.696507	0.905079	az_one_positive
-32	20	0.826351	0.700692	0.906309	az_one_positive
-31	20	0.828989	0.704995	0.907691	az_one_positive
-30	20	0.831785	0.709763	0.909078	az_one_positive
-29	20	0.83472	0.714627	0.910597	az_one_positive
-28	20	0.837769	0.719419	0.912285	az_one_positive
-27	20	0.840908	0.724483	0.913976	az_one_positive
-26	20	0.844085	0.729539	0.915723	az_one_positive
-25	20	0.847242	0.734279	0.917573	az_one_positive
-24	20	0.850323	0.738988	0.91935	az_one_positive
-23	20	0.853298	0.743554	0.921064	az_one_positive
-22	20	0.856158	0.747674	0.922816	az_one_positive
-21	20	0.858894	0.751638	0.924485	az_one_positive
-20	20	0.861518	0.755536	0.926051	az_one_positive
-19	20	0.864063	0.759095	0.927654	az_one_positive
-18	20	0.866565	0.762591	0.929229	az_one_positive
-17	20	0.86904	0.76625	0.930716	az_one_positive
-16	20	0.871478	0.769725	0.932227	az_one_positive
-15	20	0.873867	0.773129	0.933709	az_one_positive
-14	20	0.876197	0.776727	0.935057	az_one_positive
-13	20	0.878465	0.780195	0.936383	az_one_positive
-12	20	0.88067	0.783536	0.937683	az_one_positive
-11	20	0.882808	0.787062	0.938848	az_one_positive
-10	20	0.884873	0.790493	0.939966	az_one_positive
-9	20	0.886855	0.793708	0.941066	az_one_positive
-8	20	0.888744	0.797013	0.942036	az_one_positive
-7	20	0.890539	0.800221	0.942936	az_one_positive
-6	20	0.892239	0.803134	0.943834	az_one_positive
-5	20	0.893845	0.806044	0.94463	az_one_positive
-4	20	0.895373	0.808902	0.945359	az_one_positive
-3	20	0.896847	0.811471	0.946127	az_one_positive
-2	20	0.898292	0.814025	0.946869	az_one_positive
-1	20	0.899721	0.816622	0.94758	az_one_positive
0	20	0.901136	0.818933	0.948372	az_one_positive
1	20	0.902536	0.821112	0.949191	az_one_positive
2	20	0.903937	0.823334	0.949999	az_one_positive
3	20	0.905387	0.825366	0.950921	az_one_positive
4	20	0.906933	0.827383	0.951952	az_one_positive
5	20	0.908621	0.829712	0.953035	az_one_positive
6	20	0.910492	0.83213	0.954284	az_one_positive
7	20	0.912582	0.834696	0.955718	az_one_positive
8	20	0.914919	0.837739	0.957261	az_one_positive
9	20	0.917488	0.841027	0.958968	az_one_positive
10	20	0.920264	0.844447	0.960841	az_one_positive
11	20	0.923219	0.848247	0.962777	az_one_positive
12	20	0.926321	0.852277	0.964785	az_one_positive
13	20	0.929535	0.856365	0.966873	az_one_positive
14	20	0.932827	0.860718	0.96895	az_one_positive
15	20	0.936164	0.865269	0.971004	az_one_positive
16	20	0.939512	0.869799	0.973055	az_one_positive
17	20	0.94284	0.874433	0.975044	az_one_positive
18	20	0.946124	0.879173	0.976949	az_one_positive
19	20	0.94934	0.883799	0.978801	az_one_positive
20	20	0.952471	0.888369	0.980569	az_one_positive
21	20	0.955503	0.892937	0.982234	az_one_positive
22	20	0.958426	0.897318	0.983824	az_one_positive
23	20	0.961236	0.901526	0.98533	az_one_positive
24	20	0.963926	0.905646	0.986735	az_one_positive
25	20	0.966492	0.909531	0.98806	az_one_positive
26	20	0.96893	0.913158	0.989304	az_one_positive
27	20	0.97124	0.916609	0.990454	az_one_positive
28	20	0.97342	0.91979	0.991523	az_one_positive
29	20	0.975471	0.922657	0.992513	az_one_positive
30	20	0.977393	0.925285	0.993418	az_one_positive
31	20	0.979189	0.927625	0.994244	az_one_positive
32	20	0.980863	0.929626	0.994997	az_one_positive
33	20	0.982418	0.931347	0.995674	az_one_positive
34	20	0.983859	0.932775	0.99628	az_one_positive
35	20	0.985194	0.933863	0.996821	az_one_positive
36	20	0.986427	0.934658	0.997299	az_one_positive
37	20	0.987565	0.935155	0.997719	az_one_positive
38	20	0.988614	0.935309	0.998086	az_one_positive
39	20	0.989578	0.935149	0.998403	az_one_positive
40	20	0.990464	0.934591	0.998677	az_one_positive
41	20	0.991278	0.933688	0.998911	az_one_positive
42	20	0.992027	0.932611	0.999107	az_one_positive
43	20	0.992715	0.930372	0.999281	az_one_positive
44	20	0.993343	0.92762	0.999425	az_one_positive
45	20	0.993912	0.92641	0.999528	az_one_positive
-91	40	0.708074	0.544688	0.831019	az_one_positive
-90	40	0.705818	0.558184	0.820026	az_one_positive
-89	40	0.703633	0.569306	0.810044	az_one_positive
-88	40	0.701518	0.578149	0.801213	az_one_positive
-87	40	0.699471	0.585311	0.793302	az_one_positive
-86	40	0.697492	0.590781	0.786435	az_one_positive
-85	40	0.695581	0.594595	0.78069	az_one_positive
-84	40	0.693752	0.597641	0.775528	az_one_positive
-83	40	0.692101	0.599842	0.771202	az_one_positive
-82	40	0.690766	0.601124	0.768036	az_one_positive
-81	40	0.689883	0.602527	0.765512	az_one_positive
-80	40	0.689543	0.604074	0.763776	az_one_positive
-79	40	0.6898	0.605329	0.763262	az_one_positive
-78	40	0.690706	0.607143	0.76342	az_one_positive
-77	40	0.69225	0.609657	0.764129	az_one_positive
-76	40	0.694355	0.612085	0.765852	az_one_positive
-75	40	0.696937	0.614963	0.768043	az_one_positive
-74	40	0.69995	0.618653	0.77035	az_one_positive
-73	40	0.703408	0.622342	0.773408	az_one_positive
-72	40	0.707327	0.626418	0.776952	az_one_positive
-71	40	0.711706	0.631513	0.780512	az_one_positive
-70	40	0.716492	0.63672	0.78467	az_one_positive
-69	40	0.721623	0.642059	0.789305	az_one_positive
-68	40	0.72705	0.648274	0.793794	az_one_positive
-67	40	0.732765	0.654656	0.798642	az_one_positive
-66	40	0.738774	0.661066	0.803949	az_one_positive
-65	40	0.745068	0.668394	0.809078	az_one_positive
-64	40	0.751564	0.67605	0.814311	az_one_positive
-63	40	0.758148	0.683491	0.819836	az_one_positive
-62	40	0.764708	0.691424	0.824993	az_one_positive
-61	40	0.77112	0.699473	0.829841	az_one_positive
-60	40	0.777251	0.706842	0.834705	az_one_positive
-59	40	0.78298	0.714074	0.839024	az_one_positive
-58	40	0.788216	0.721118	0.842692	az_one_positive
-57	40	0.792898	0.727106	0.846183	az_one_positive
-56	40	0.79697	0.73245	0.849136	az_one_positive
-55	40	0.800401	0.737448	0.851303	az_one_positive
-54	40	0.803192	0.741256	0.853238	az_one_positive
-53	40	0.805348	0.744124	0.854782	az_one_positive
-52	40	0.806889	0.746661	0.855569	az_one_positive
-51	40	0.807893	0.748179	0.856169	az_one_positive
-50	40	0.808443	0.7488	0.856636	az_one_positive
-49	40	0.808625	0.749376	0.856549	az_one_positive
-48	40	0.808558	0.749432	0.856406	az_one_positive
-47	40	0.808368	0.748915	0.856442	az_one_positive
-46	40	0.808177	0.748784	0.856225	az_one_positive
-45	40	0.808073	0.748754	0.85608	az_one_positive
-44	40	0.808127	0.748492	0.856337	az_one_positive
-43	40	0.808403	0.748829	0.856554	az_one_positive
-42	40	0.808874	0.749598	0.856798	az_one_positive
-41	40	0.809441	0.750081	0.857383	az_one_positive
-40	40	0.810008	0.750766	0.857834	az_one_positive
-39	40	0.810541	0.751742	0.858043	az_one_positive
-38	40	0.811085	0.752368	0.858498	az_one_positive
-37	40	0.811688	0.753128	0.858959	az_one_positive
-36	40	0.812414	0.75447	0.859234	az_one_positive
-35	40	0.813357	0.755789	0.859871	az_one_positive
-34	40	0.814616	0.757418	0.860806	az_one_positive
-33	40	0.816251	0.759984	0.861728	az_one_positive
-32	40	0.818228	0.762769	0.86305	az_one_positive
-31	40	0.820492	0.765703	0.864733	az_one_positive
-30	40	0.822988	0.769371	0.866306	az_one_positive
-29	40	0.82565	0.773131	0.868086	az_one_positive
-28	40	0.828411	0.776671	0.870168	az_one_positive
-27	40	0.83121	0.780576	0.872074	az_one_positive
-26	40	0.834009	0.784435	0.874013	az_one_positive
-25	40	0.836783	0.787821	0.876221	az_one_positive
-24	40	0.839508	0.791329	0.878274	az_one_positive
-23	40	0.842151	0.794803	0.880221	az_one_positive
-22	40	0.844673	0.797701	0.882348	az_one_positive
-21	40	0.847035	0.800516	0.884275	az_one_positive
-20	40	0.849196	0.803319	0.885892	az_one_positive
-19	40	0.851108	0.805463	0.887538	az_one_positive
-18	40	0.852726	0.807259	0.888943	az_one_positive
-17	40	0.85403	0.808992	0.889894	az_one_positive
-16	40	0.855049	0.81007	0.890813	az_one_positive
-15	40	0.855817	0.81071	0.891612	az_one_positive
-14	40	0.856351	0.811406	0.89201	az_one_positive
-13	40	0.856628	0.811558	0.892349	az_one_positive
-12	40	0.856617	0.811141	0.892593	az_one_positive
-11	40	0.856293	0.810716	0.892353	az_one_positive
-10	40	0.855666	0.80983	0.891928	az_one_positive
-9	40	0.854759	0.808337	0.891447	az_one_positive
-8	40	0.853596	0.806905	0.890529	az_one_positive
-7	40	0.852231	0.805296	0.889405	az_one_positive
-6	40	0.85073	0.803236	0.888354	az_one_positive
-5	40	0.849169	0.801434	0.887046	az_one_positive
-4	40	0.847691	0.799961	0.885661	az_one_positive
-3	40	0.846503	0.798516	0.884711	az_one_positive
-2	40	0.845814	0.797871	0.884038	az_one_positive
-1	40	0.845801	0.798344	0.883716	az_one_positive
0	40	0.846591	0.79938	0.8843	az_one_positive
1	40	0.848296	0.801473	0.885652	az_one_positive
2	40	0.850956	0.80501	0.887587	az_one_positive
3	40	0.854477	0.809169	0.890484	az_one_positive
4	40	0.858744	0.814018	0.894113	az_one_positive
5	40	0.863644	0.819959	0.898048	az_one_positive
6	40	0.869094	0.826273	0.902605	az_one_positive
7	40	0.87501	0.832893	0.907689	az_one_positive
8	40	0.881294	0.840322	0.912844	az_one_positive
9	40	0.887796	0.847941	0.918212	az_one_positive
10	40	0.894359	0.855425	0.923743	az_one_positive
11	40	0.900851	0.863158	0.929015	az_one_positive
12	40	0.907191	0.870784	0.934115	az_one_positive
13	40	0.913325	0.877971	0.939146	az_one_positive
14	40	0.91921	0.885072	0.943851	az_one_positive
15	40	0.924798	0.891951	0.948239	az_one_positive
16	40	0.930043	0.898248	0.952429	az_one_positive
17	40	0.934911	0.904185	0.956261	az_one_positive
18	40	0.939398	0.909802	0.959714	az_one_positive
19	40	0.943524	0.914833	0.962941	az_one_positive
20	40	0.947308	0.919447	0.965891	az_one_positive
21	40	0.950775	0.923787	0.968532	az_one_positive
22	40	0.95395	0.927646	0.970991	az_one_positive
23	40	0.956858	0.931102	0.973263	az_one_positive
24	40	0.959524	0.934325	0.97531	az_one_positive
25	40	0.961978	0.937181	0.977225	az_one_positive
26	40	0.964247	0.939699	0.979024	az_one_positive
27	40	0.966353	0.942044	0.980675	az_one_positive
28	40	0.968316	0.944133	0.982228	az_one_positive
29	40	0.970149	0.945948	0.983702	az_one_positive
30	40	0.971868	0.947618	0.985068	az_one_positive
31	40	0.973483	0.94911	0.986351	az_one_positive
32	40	0.975009	0.950379	0.987573	az_one_positive
33	40	0.976453	0.951524	0.988714	az_one_positive
34	40	0.977821	0.952537	0.989781	az_one_positive
35	40	0.979114	0.953353	0.990786	az_one_positive
36	40	0.980332	0.954022	0.991717	az_one_positive
37	40	0.981479	0.954559	0.992575	az_one_positive
38	40	0.982559	0.954901	0.993373	az_one_positive
39	40	0.983577	0.955079	0.994107	az_one_positive
40	40	0.984536	0.955113	0.994778	az_one_positive
41	40	0.985439	0.954941	0.995394	az_one_positive
42	40	0.986287	0.954556	0.995956	az_one_positive
43	40	0.987082	0.953957	0.996464	az_one_positive
44	40	0.987829	0.953091	0.996925	az_one_positive
45	40	0.988532	0.951938	0.997341	az_one_positive
-91	60	0.66533	0.548244	0.765074	az_one_positive
-90	60	0.663971	0.561337	0.753151	az_one_positive
-89	60	0.66231	0.571042	0.742901	az_one_positive
-88	60	0.660577	0.577776	0.734599	az_one_positive
-87	60	0.65897	0.582702	0.72781	az_one_positive
-86	60	0.657534	0.585905	0.722637	az_one_positive
-85	60	0.65627	0.587535	0.719029	az_one_positive
-84	60	0.655207	0.58896	0.715927	az_one_positive
-83	60	0.654566	0.590158	0.713762	az_one_positive
-82	60	0.654658	0.591126	0.713109	az_one_positive
-81	60	0.655766	0.59337	0.713215	az_one_positive
-80	60	0.657844	0.596644	0.714206	az_one_positive
-79	60	0.660612	0.599869	0.716492	az_one_positive
-78	60	0.663788	0.603738	0.718975	az_one_positive
-77	60	0.667186	0.608158	0.721395	az_one_positive
-76	60	0.670718	0.611987	0.724561	az_one_positive
-75	60	0.674306	0.615891	0.727764	az_one_positive
-74	60	0.677881	0.620295	0.730528	az_one_positive
-73	60	0.681393	0.62399	0.733771	az_one_positive
-72	60	0.684793	0.627406	0.737047	az_one_positive
-71	60	0.688064	0.631383	0.739624	az_one_positive
-70	60	0.691264	0.634831	0.742513	az_one_positive
-69	60	0.694465	0.637939	0.745684	az_one_positive
-68	60	0.697748	0.641881	0.748317	az_one_positive
-67	60	0.701245	0.645777	0.751371	az_one_positive
-66	60	0.705098	0.649503	0.755197	az_one_positive
-65	60	0.709424	0.654381	0.75893	az_one_positive
-64	60	0.714184	0.659688	0.763088	az_one_positive
-63	60	0.719268	0.664746	0.768018	az_one_positive
-62	60	0.724564	0.670639	0.772654	az_one_positive
-61	60	0.729923	0.67691	0.777101	az_one_positive
-60	60	0.735168	0.682481	0.781907	az_one_positive
-59	60	0.740138	0.688161	0.786144	az_one_positive
-58	60	0.74476	0.693972	0.789674	az_one_positive
-57	60	0.749064	0.698831	0.793396	az_one_positive
-56	60	0.753083	0.70347	0.796794	az_one_positive
-55	60	0.756834	0.708416	0.799487	az_one_positive
-54	60	0.760305	0.712472	0.802389	az_one_positive
-53	60	0.763485	0.715995	0.805194	az_one_positive
-52	60	0.766347	0.719807	0.807227	az_one_positive
-51	60	0.768835	0.722756	0.809276	az_one_positive
-50	60	0.770884	0.724835	0.811234	az_one_positive
-49	60	0.77244	0.727067	0.812218	az_one_positive
-48	60	0.77348	0.728549	0.812884	az_one_positive
-47	60	0.773992	0.728953	0.813462	az_one_positive
-46	60	0.773973	0.729386	0.813097	az_one_positive
-45	60	0.773525	0.729349	0.812346	az_one_positive
-44	60	0.7728	0.728343	0.81186	az_one_positive
-43	60	0.77195	0.727565	0.810983	az_one_positive
-42	60	0.771145	0.726998	0.810018	az_one_positive
-41	60	0.770563	0.725992	0.809784	az_one_positive
-40	60	0.770385	0.725647	0.809741	az_one_positive
-39	60	0.770736	0.726292	0.809853	az_one_positive
-38	60	0.771678	0.726972	0.810967	az_one_positive
-37	60	0.773261	0.728373	0.81264	az_one_positive
-36	60	0.775478	0.731034	0.814442	az_one_positive
-35	60	0.778208	0.733835	0.817027	az_one_positive
-34	60	0.781318	0.737008	0.819987	az_one_positive
-33	60	0.784685	0.741229	0.822591	az_one_positive
-32	60	0.788202	0.74543	0.82547	az_one_positive
-31	60	0.791768	0.7495	0.828536	az_one_positive
-30	60	0.795278	0.754228	0.831008	az_one_positive
-29	60	0.798584	0.758637	0.833372	az_one_positive
-28	60	0.801529	0.762189	0.835764	az_one_positive
-27	60	0.803975	0.765634	0.837376	az_one_positive
-26	60	0.805889	0.768423	0.838566	az_one_positive
-25	60	0.807286	0.77001	0.839778	az_one_positive
-24	60	0.808188	0.771321	0.840341	az_one_positive
-23	60	0.808709	0.77233	0.840476	az_one_positive
-22	60	0.809039	0.772499	0.840918	az_one_positive
-21	60	0.809365	0.772826	0.841235	az_one_positive
-20	60	0.80977	0.773589	0.841355	az_one_positive
-19	60	0.810203	0.773829	0.841923	az_one_positive
-18	60	0.810606	0.774037	0.842462	az_one_positive
-17	60	0.810907	0.774621	0.842539	az_one_positive
-16	60	0.81101	0.774518	0.842795	az_one_positive
-15	60	0.810814	0.773912	0.842916	az_one_positive
-14	60	0.810258	0.773488	0.842276	az_one_positive
-13	60	0.809407	0.772402	0.841629	az_one_positive
-12	60	0.808352	0.770749	0.841059	az_one_positive
-11	60	0.807163	0.769526	0.839932	az_one_positive
-10	60	0.805799	0.767934	0.838783	az_one_positive
-9	60	0.804182	0.765601	0.837758	az_one_positive
-8	60	0.802239	0.763472	0.836017	az_one_positive
-7	60	0.79999	0.761094	0.833935	az_one_positive
-6	60	0.797501	0.75798	0.832	az_one_positive
-5	60	0.794846	0.755205	0.829517	az_one_positive
-4	60	0.792141	0.752738	0.826711	az_one_positive
-3	60	0.789544	0.749872	0.824397	az_one_positive
-2	60	0.78722	0.747637	0.822072	az_one_positive
-1	60	0.785468	0.746564	0.819841	az_one_positive
0	60	0.784755	0.746008	0.819025	az_one_positive
1	60	0.785556	0.747049	0.819615	az_one_positive
2	60	0.788106	0.750523	0.821374	az_one_positive
3	60	0.792179	0.754999	0.825023	az_one_positive
4	60	0.797478	0.760526	0.830004	az_one_positive
5	60	0.80377	0.767787	0.835373	az_one_positive
6	60	0.811023	0.775688	0.841926	az_one_positive
7	60	0.819226	0.784259	0.849613	az_one_positive
8	60	0.828345	0.794517	0.857602	az_one_positive
9	60	0.838314	0.8056	0.866436	az_one_positive
10	60	0.84904	0.817142	0.876217	az_one_positive
11	60	0.86038	0.829939	0.886119	az_one_positive
12	60	0.872002	0.843178	0.896181	az_one_positive
13	60	0.883528	0.855993	0.906375	az_one_positive
14	60	0.894643	0.868729	0.915937	az_one_positive
15	60	0.905055	0.8809	0.924729	az_one_positive
16	60	0.914523	0.891739	0.932873	az_one_positive
17	60	0.922902	0.901493	0.939968	az_one_positive
18	60	0.930174	0.910184	0.945978	az_one_positive
19	60	0.936415	0.917469	0.951244	az_one_positive
20	60	0.941712	0.923657	0.955702	az_one_positive
21	60	0.946177	0.929039	0.959356	az_one_positive
22	60	0.949965	0.933471	0.962533	az_one_positive
23	60	0.95321	0.937192	0.965294	az_one_positive
24	60	0.95602	0.940533	0.967613	az_one_positive
25	60	0.958479	0.943368	0.969688	az_one_positive
26	60	0.960654	0.945779	0.971571	az_one_positive
27	60	0.9626	0.948031	0.9732	az_one_positive
28	60	0.964342	0.950005	0.974677	az_one_positive
29	60	0.965896	0.951654	0.976048	az_one_positive
30	60	0.967278	0.953157	0.977243	az_one_positive
31	60	0.968499	0.954445	0.978316	az_one_positive
32	60	0.969573	0.955434	0.979323	az_one_positive
33	60	0.970509	0.956257	0.980214	az_one_positive
34	60	0.971322	0.956896	0.981015	az_one_positive
35	60	0.972025	0.957247	0.981792	az_one_positive
36	60	0.97263	0.957392	0.982518	az_one_positive
37	60	0.973153	0.957352	0.983202	az_one_positive
38	60	0.973608	0.957014	0.983904	az_one_positive
39	60	0.974012	0.956421	0.984616	az_one_positive
40	60	0.974375	0.955607	0.98533	az_one_positive
41	60	0.974703	0.954442	0.986084	az_one_positive
42	60	0.975	0.952908	0.986871	az_one_positive
43	60	0.975272	0.950989	0.98768	az_one_positive
44	60	0.975532	0.948577	0.988528	az_one_positive
45	60	0.975792	0.945619	0.989412	az_one_positive
-91	80	0.464843	0.248482	0.695297	az_one_positive
-90	80	0.472738	0.260979	0.694783	az_one_positive
-89	80	0.479781	0.286277	0.679549	az_one_positive
-88	80	0.486853	0.31152	0.665482	az_one_positive
-87	80	0.494662	0.329522	0.660975	az_one_positive
-86	80	0.503142	0.348055	0.657626	az_one_positive
-85	80	0.512008	0.36537	0.656608	az_one_positive
-84	80	0.520988	0.380807	0.657941	az_one_positive
-83	80	0.529907	0.395061	0.660524	az_one_positive
-82	80	0.538632	0.407697	0.664445	az_one_positive
-81	80	0.547032	0.419172	0.668974	az_one_positive
-80	80	0.554962	0.429527	0.673765	az_one_positive
-79	80	0.562267	0.438308	0.678911	az_one_positive
-78	80	0.568799	0.446029	0.683658	az_one_positive
-77	80	0.574511	0.452847	0.687774	az_one_positive
-76	80	0.579465	0.458312	0.691745	az_one_positive
-75	80	0.58373	0.46298	0.695203	az_one_positive
-74	80	0.587365	0.467257	0.697901	az_one_positive
-73	80	0.590417	0.470571	0.700405	az_one_positive
-72	80	0.59293	0.473268	0.702496	az_one_positive
-71	80	0.594967	0.475938	0.703787	az_one_positive
-70	80	0.59664	0.478039	0.704927	az_one_positive
-69	80	0.59807	0.47975	0.705972	az_one_positive
-68	80	0.599358	0.481812	0.706483	az_one_positive
-67	80	0.600522	0.48363	0.706986	az_one_positive
-66	80	0.601558	0.485005	0.707633	az_one_positive
-65	80	0.602477	0.486649	0.70786	az_one_positive
-64	80	0.60344	0.488278	0.708174	az_one_positive
-63	80	0.604673	0.48972	0.709112	az_one_positive
-62	80	0.6064	0.491899	0.710296	az_one_positive
-61	80	0.608768	0.49477	0.712016	az_one_positive
-60	80	0.611868	0.497862	0.714816	az_one_positive
-59	80	0.615784	0.501901	0.718245	az_one_positive
-58	80	0.620465	0.506944	0.722173	az_one_positive
-57	80	0.625711	0.512119	0.726957	az_one_positive
-56	80	0.631316	0.517715	0.732009	az_one_positive
-55	80	0.637107	0.523929	0.736891	az_one_positive
-54	80	0.642976	0.529908	0.742086	az_one_positive
-53	80	0.648822	0.535814	0.747293	az_one_positive
-52	80	0.654543	0.542107	0.752	az_one_positive
-51	80	0.660033	0.547967	0.756654	az_one_positive
-50	80	0.665187	0.553314	0.761137	az_one_positive
-49	80	0.669921	0.558745	0.764873	az_one_positive
-48	80	0.674236	0.56367	0.768301	az_one_positive
-47	80	0.678159	0.567908	0.771593	az_one_positive
-46	80	0.681722	0.572202	0.774265	az_one_positive
-45	80	0.685007	0.576241	0.776676	az_one_positive
-44	80	0.688119	0.579723	0.779206	az_one_positive
-43	80	0.691159	0.583424	0.781468	az_one_positive
-42	80	0.694172	0.587255	0.7836	az_one_positive
-41	80	0.697165	0.590684	0.785982	az_one_positive
-40	80	0.700141	0.594294	0.788214	az_one_positive
-39	80	0.703098	0.5982	0.790214	az_one_positive
-38	80	0.706022	0.601738	0.792419	az_one_positive
-37	80	0.708901	0.605295	0.794542	az_one_positive
-36	80	0.711727	0.609205	0.796343	az_one_positive
-35	80	0.7145	0.612776	0.798297	az_one_positive
-34	80	0.717221	0.616202	0.800269	az_one_positive
-33	80	0.71989	0.619998	0.801913	az_one_positive
-32	80	0.722499	0.623512	0.803655	az_one_positive
-31	80	0.725037	0.626735	0.805486	az_one_positive
-30	80	0.727496	0.630286	0.806973	az_one_positive
-29	80	0.729856	0.633611	0.808462	az_one_positive
-28	80	0.732098	0.636472	0.810075	az_one_positive
-27	80	0.734195	0.639501	0.811354	az_one_positive
-26	80	0.736068	0.642268	0.812454	az_one_positive
-25	80	0.737606	0.64428	0.813534	az_one_positive
-24	80	0.738707	0.646061	0.81408	az_one_positive
-23	80	0.739302	0.647423	0.814113	az_one_positive
-22	80	0.739356	0.647793	0.813952	az_one_positive
-21	80	0.738831	0.647663	0.813213	az_one_positive
-20	80	0.737744	0.64718	0.811822	az_one_positive
-19	80	0.736179	0.645794	0.810276	az_one_positive
-18	80	0.734222	0.643991	0.808389	az_one_positive
-17	80	0.731958	0.642225	0.805984	az_one_positive
-16	80	0.729465	0.639895	0.803595	az_one_positive
-15	80	0.726821	0.637296	0.801144	az_one_positive
-14	80	0.724088	0.635065	0.798293	az_one_positive
-13	80	0.721271	0.63251	0.795523	az_one_positive
-12	80	0.718359	0.629593	0.792852	az_one_positive
-11	80	0.715359	0.627005	0.789801	az_one_positive
-10	80	0.712338	0.624216	0.786852	az_one_positive
-9	80	0.709389	0.621064	0.784277	az_one_positive
-8	80	0.706602	0.618399	0.781617	az_one_positive
-7	80	0.704059	0.615916	0.779225	az_one_positive
-6	80	0.701833	0.613238	0.777498	az_one_positive
-5	80	0.7	0.611206	0.77595	az_one_positive
-4	80	0.698655	0.609816	0.774739	az_one_positive
-3	80	0.697908	0.608568	0.774416	az_one_positive
-2	80	0.69787	0.60825	0.774585	az_one_positive
-1	80	0.698664	0.609164	0.775231	az_one_positive
0	80	0.700432	0.610674	0.777052	az_one_positive
1	80	0.703309	0.613372	0.779834	az_one_positive
2	80	0.707367	0.617773	0.783325	az_one_positive
3	80	0.712562	0.623052	0.788048	az_one_positive
4	80	0.71883	0.629411	0.793743	az_one_positive
5	80	0.726116	0.637473	0.799888	az_one_positive
6	80	0.734423	0.64655	0.806972	az_one_positive
7	80	0.743752	0.656686	0.814959	az_one_positive
8	80	0.754074	0.66863	0.823309	az_one_positive
9	80	0.765299	0.681731	0.832322	az_one_positive
10	80	0.777303	0.695635	0.842033	az_one_positive
11	80	0.78994	0.710898	0.851873	az_one_positive
12	80	0.802958	0.726882	0.861871	az_one_positive
13	80	0.816072	0.742835	0.872045	az_one_positive
14	80	0.829022	0.759019	0.881854	az_one_positive
15	80	0.841563	0.775019	0.891188	az_one_positive
16	80	0.853477	0.790076	0.90015	az_one_positive
17	80	0.864596	0.804379	0.908387	az_one_positive
18	80	0.874844	0.817892	0.915818	az_one_positive
19	80	0.88423	0.830124	0.922708	az_one_positive
20	80	0.892779	0.841322	0.928959	az_one_positive
21	80	0.900528	0.851727	0.934502	az_one_positive
22	80	0.907523	0.860992	0.939571	az_one_positive
23	80	0.913814	0.869276	0.944153	az_one_positive
24	80	0.919448	0.876902	0.948158	az_one_positive
25	80	0.924466	0.883607	0.951765	az_one_positive
26	80	0.928905	0.889421	0.955004	az_one_positive
27	80	0.932805	0.894649	0.957794	az_one_positive
28	80	0.936221	0.899155	0.960265	az_one_positive
29	80	0.939205	0.902925	0.962489	az_one_positive
30	80	0.941804	0.906247	0.964406	az_one_positive
31	80	0.944068	0.90907	0.966098	az_one_positive
32	80	0.946043	0.91132	0.967653	az_one_positive
33	80	0.94777	0.913216	0.969033	az_one_positive
34	80	0.949281	0.914732	0.970286	az_one_positive
35	80	0.9506	0.915699	0.971502	az_one_positive
36	80	0.95175	0.916214	0.972664	az_one_positive
37	80	0.952761	0.916246	0.973812	az_one_positive
38	80	0.953677	0.915671	0.975022	az_one_positive
39	80	0.95454	0.914609	0.976282	az_one_positive
40	80	0.955364	0.912764	0.97767	az_one_positive
41	80	0.956114	0.910044	0.979131	az_one_positive
42	80	0.956751	0.906692	0.980531	az_one_positive
43	80	0.957287	0.899594	0.982476	az_one_positive
44	80	0.95791	0.891642	0.984362	az_one_positive
45	80	0.958838	0.890193	0.985279	az_one_positive
