# Supplementary material for: Antibody responses to SARS-CoV-2 vaccines in 45,965 adults from the general population of the United Kingdom
Source: Nat Microbiol. 2021 Jul 21;6(9):1140–9. doi: 10.1038/s41564-021-00947-3 (PMC8294260; doi:10.1038/s41564-021-00947-3)
Supplement: Source Data Fig. 2 — Statistical source data. [file 41564_2021_947_MOESM4_ESM.xlsx]

## Sheet: Fig2_data
panel	age	predicted	std.error	conf.low	conf.high	group
a	16	0.989508	0.751835	0.955767	0.997577	female
a	16	0.892667	0.470925	0.767685	0.954404	male
a	17	0.98825	0.689725	0.956072	0.996933	female
a	17	0.897516	0.428951	0.790707	0.953053	male
a	18	0.986844	0.628123	0.956333	0.996123	female
a	18	0.902169	0.388133	0.81166	0.951768	male
a	19	0.985271	0.567192	0.956537	0.995106	female
a	19	0.906633	0.34888	0.830533	0.950593	male
a	20	0.983515	0.507268	0.956664	0.993836	female
a	20	0.910905	0.311836	0.847295	0.949594	male
a	21	0.981566	0.449142	0.956673	0.992273	female
a	21	0.914948	0.278069	0.861832	0.948856	male
a	22	0.97942	0.393787	0.956512	0.990382	female
a	22	0.918725	0.248809	0.874076	0.948476	male
a	23	0.977075	0.34228	0.956122	0.988146	female
a	23	0.922206	0.225264	0.884034	0.948545	male
a	24	0.974538	0.295818	0.955425	0.985579	female
a	24	0.925368	0.208351	0.8918	0.949116	male
a	25	0.971822	0.255696	0.954325	0.982737	female
a	25	0.928191	0.198303	0.897575	0.950164	male
a	26	0.968949	0.223166	0.952717	0.979727	female
a	26	0.93066	0.194379	0.901667	0.951563	male
a	27	0.965951	0.199088	0.950504	0.976695	female
a	27	0.93276	0.194941	0.90446	0.953111	male
a	28	0.96287	0.183382	0.947652	0.973787	female
a	28	0.934477	0.197878	0.906341	0.954585	male
a	29	0.959761	0.174614	0.944255	0.971086	female
a	29	0.935798	0.201083	0.907647	0.955785	male
a	30	0.956687	0.170196	0.940557	0.968587	female
a	30	0.936702	0.202733	0.908641	0.956556	male
a	31	0.953713	0.167265	0.936888	0.966214	female
a	31	0.937179	0.201552	0.9095	0.956794	male
a	32	0.950865	0.163923	0.933486	0.963878	female
a	32	0.937257	0.197325	0.910288	0.956506	male
a	33	0.948154	0.159244	0.930483	0.961519	female
a	33	0.936969	0.190358	0.911002	0.955728	male
a	34	0.945584	0.152966	0.927932	0.959104	female
a	34	0.936342	0.181205	0.911597	0.954506	male
a	35	0.943152	0.145277	0.925814	0.956627	female
a	35	0.935398	0.170598	0.912005	0.952894	male
a	36	0.940846	0.136679	0.924053	0.954109	female
a	36	0.934158	0.159403	0.912133	0.950959	male
a	37	0.938649	0.127884	0.922526	0.951592	female
a	37	0.932639	0.148571	0.911876	0.948785	male
a	38	0.936538	0.119718	0.921079	0.949136	female
a	38	0.930859	0.139058	0.911122	0.94647	male
a	39	0.934485	0.112989	0.919551	0.946807	female
a	39	0.928835	0.131684	0.909771	0.944119	male
a	40	0.932456	0.108301	0.917796	0.944659	female
a	40	0.926587	0.126931	0.907764	0.941816	male
a	41	0.930412	0.105842	0.915722	0.942702	female
a	41	0.924137	0.12476	0.905115	0.939599	male
a	42	0.928311	0.105265	0.913308	0.940885	female
a	42	0.921507	0.124567	0.90193	0.937447	male
a	43	0.926104	0.105756	0.910605	0.939095	female
a	43	0.918727	0.125323	0.898398	0.935282	male
a	44	0.923737	0.106234	0.907713	0.937172	female
a	44	0.915828	0.125811	0.894767	0.93299	male
a	45	0.921169	0.105696	0.904752	0.93496	female
a	45	0.912845	0.124958	0.891288	0.930461	male
a	46	0.918421	0.103768	0.901828	0.93242	female
a	46	0.9098	0.122402	0.888082	0.927648	male
a	47	0.915538	0.100482	0.89901	0.929573	female
a	47	0.906717	0.1182	0.88519	0.924552	male
a	48	0.912571	0.0960823	0.896332	0.926474	female
a	48	0.903621	0.112622	0.88261	0.921207	male
a	49	0.909576	0.0909506	0.893805	0.923206	female
a	49	0.900539	0.10608	0.880305	0.917673	male
a	50	0.90662	0.0855584	0.891422	0.919881	female
a	50	0.897504	0.0990821	0.878211	0.91404	male
a	51	0.903773	0.0804184	0.889166	0.916635	female
a	51	0.894547	0.0921936	0.876247	0.910418	male
a	52	0.901114	0.0760196	0.887021	0.91362	female
a	52	0.891705	0.0859844	0.874325	0.906938	male
a	53	0.898726	0.0727329	0.884994	0.910984	female
a	53	0.889015	0.0809413	0.87237	0.903729	male
a	54	0.896697	0.0707077	0.883136	0.908847	female
a	54	0.886517	0.0773516	0.870348	0.900899	male
a	55	0.895114	0.0698054	0.881557	0.907282	female
a	55	0.884249	0.0751971	0.868289	0.898502	male
a	56	0.894065	0.0696209	0.880429	0.906311	female
a	56	0.882254	0.0741262	0.866304	0.896529	male
a	57	0.893632	0.069584	0.879956	0.905917	female
a	57	0.880572	0.0735368	0.864564	0.894917	male
a	58	0.893861	0.0691479	0.8803	0.90605	female
a	58	0.879225	0.0727836	0.863239	0.893572	male
a	59	0.894664	0.0681001	0.881406	0.906596	female
a	59	0.878168	0.0715355	0.862355	0.892391	male
a	60	0.895916	0.0664616	0.883128	0.907452	female
a	60	0.877334	0.0697244	0.861853	0.891299	male
a	61	0.897493	0.064381	0.885289	0.908534	female
a	61	0.876654	0.0674386	0.861636	0.89025	male
a	62	0.899272	0.062086	0.887702	0.909772	female
a	62	0.876057	0.0648684	0.861579	0.889215	male
a	63	0.901136	0.0598435	0.890183	0.911105	female
a	63	0.875468	0.0622642	0.861543	0.888175	male
a	64	0.902972	0.057919	0.892561	0.912473	female
a	64	0.874814	0.0598961	0.861382	0.887115	male
a	65	0.904678	0.0565279	0.894686	0.913814	female
a	65	0.874019	0.0580072	0.860959	0.886015	male
a	66	0.906157	0.0557881	0.896436	0.915051	female
a	66	0.873006	0.0567629	0.860151	0.884837	male
a	67	0.907314	0.0556867	0.897718	0.916093	female
a	67	0.871693	0.0562066	0.858859	0.883518	male
a	68	0.90806	0.0560785	0.898463	0.916834	female
a	68	0.869995	0.0562427	0.857011	0.881963	male
a	69	0.908304	0.0567184	0.898615	0.917152	female
a	69	0.867824	0.0566548	0.854558	0.880049	male
a	70	0.907948	0.0573131	0.898119	0.916916	female
a	70	0.865078	0.0571545	0.851461	0.877627	male
a	71	0.906883	0.0575768	0.896906	0.915985	female
a	71	0.86165	0.0574402	0.847675	0.874533	male
a	72	0.905014	0.0573213	0.894907	0.914242	female
a	72	0.857439	0.0572891	0.843156	0.870622	male
a	73	0.902345	0.0566116	0.892122	0.911695	female
a	73	0.852435	0.056712	0.837899	0.865877	male
a	74	0.898897	0.0556698	0.888541	0.908391	female
a	74	0.846649	0.0558714	0.831885	0.860333	male
a	75	0.894685	0.0548159	0.884125	0.904388	female
a	75	0.84009	0.0550246	0.825066	0.854053	male
a	76	0.889721	0.0544355	0.878809	0.899762	female
a	76	0.832774	0.054495	0.817367	0.847124	male
a	77	0.884017	0.0549262	0.872515	0.894607	female
a	77	0.824718	0.0546312	0.808698	0.839663	male
a	78	0.87759	0.0566191	0.86516	0.88902	female
a	78	0.815949	0.0557462	0.798972	0.831795	male
a	79	0.870465	0.0597017	0.856689	0.883097	female
a	79	0.806503	0.0580505	0.788127	0.823643	male
a	80	0.86268	0.0641813	0.847087	0.876914	female
a	80	0.796427	0.0616075	0.776149	0.815305	male
a	81	0.854288	0.0699107	0.836391	0.870531	female
a	81	0.785781	0.066334	0.763085	0.806853	male
a	82	0.845361	0.0766478	0.824689	0.863998	female
a	82	0.774641	0.0720411	0.749041	0.798332	male
a	83	0.835972	0.0841299	0.812093	0.85735	female
a	83	0.763079	0.0784993	0.734149	0.789762	male
a	84	0.826131	0.0921674	0.798638	0.850572	female
a	84	0.751114	0.0855313	0.718478	0.78112	male
a	85	0.815829	0.100627	0.784336	0.84364	female
a	85	0.738753	0.0930071	0.702076	0.772378	male
b	16	0.989508	0.751835	0.955767	0.997577	pf_one
b	16	0.977943	0.751693	0.910399	0.994858	az_one
b	16	0.994995	0.760507	0.978154	0.998868	pf_two
b	17	0.98825	0.689725	0.956072	0.996933	pf_one
b	17	0.975333	0.689558	0.91099	0.993496	az_one
b	17	0.994391	0.699099	0.978279	0.998569	pf_two
b	18	0.986844	0.628123	0.956333	0.996123	pf_one
b	18	0.972422	0.627925	0.911499	0.991785	az_one
b	18	0.993714	0.638326	0.978376	0.998193	pf_two
b	19	0.985271	0.567192	0.956537	0.995106	pf_one
b	19	0.96918	0.566958	0.9119	0.989641	az_one
b	19	0.992957	0.578388	0.978439	0.997722	pf_two
b	20	0.983515	0.507268	0.956664	0.993836	pf_one
b	20	0.965573	0.506988	0.912152	0.986972	az_one
b	20	0.99211	0.519663	0.978454	0.997136	pf_two
b	21	0.981566	0.449142	0.956673	0.992273	pf_one
b	21	0.961586	0.448807	0.912177	0.983694	az_one
b	21	0.991169	0.462994	0.978398	0.996417	pf_two
b	22	0.97942	0.393787	0.956512	0.990382	pf_one
b	22	0.957214	0.393384	0.911879	0.979744	az_one
b	22	0.990129	0.409402	0.978243	0.995551	pf_two
b	23	0.977075	0.34228	0.956122	0.988146	pf_one
b	23	0.952462	0.341791	0.911139	0.975094	az_one
b	23	0.98899	0.360011	0.977954	0.994533	pf_two
b	24	0.974538	0.295818	0.955425	0.985579	pf_one
b	24	0.947347	0.295225	0.90981	0.96978	az_one
b	24	0.987755	0.316033	0.977488	0.993372	pf_two
b	25	0.971822	0.255696	0.954325	0.982737	pf_one
b	25	0.941904	0.254979	0.907715	0.96393	az_one
b	25	0.98643	0.278695	0.976797	0.992096	pf_two
b	26	0.968949	0.223166	0.952717	0.979727	pf_one
b	26	0.936181	0.222312	0.904653	0.95777	az_one
b	26	0.985023	0.249043	0.975827	0.990754	pf_two
b	27	0.965951	0.199088	0.950504	0.976695	pf_one
b	27	0.930247	0.198097	0.900449	0.951605	az_one
b	27	0.983551	0.22758	0.97454	0.989407	pf_two
b	28	0.96287	0.183382	0.947652	0.973787	pf_one
b	28	0.92419	0.182272	0.895054	0.945727	az_one
b	28	0.982033	0.213852	0.972932	0.988112	pf_two
b	29	0.959761	0.174614	0.944255	0.971086	pf_one
b	29	0.918117	0.173416	0.888662	0.940303	az_one
b	29	0.980496	0.20628	0.971059	0.986897	pf_two
b	30	0.956687	0.170196	0.940557	0.968587	pf_one
b	30	0.912153	0.168938	0.881749	0.935313	az_one
b	30	0.978971	0.202479	0.969045	0.985762	pf_two
b	31	0.953713	0.167265	0.936888	0.966214	pf_one
b	31	0.906419	0.16596	0.874944	0.930601	az_one
b	31	0.977491	0.199977	0.967046	0.984678	pf_two
b	32	0.950865	0.163923	0.933486	0.963878	pf_one
b	32	0.900964	0.16257	0.868681	0.925986	az_one
b	32	0.97607	0.197174	0.965174	0.983615	pf_two
b	33	0.948154	0.159244	0.930483	0.961519	pf_one
b	33	0.895802	0.157834	0.863194	0.921346	az_one
b	33	0.974713	0.193311	0.963489	0.982548	pf_two
b	34	0.945584	0.152966	0.927932	0.959104	pf_one
b	34	0.890936	0.151483	0.858567	0.916616	az_one
b	34	0.973422	0.188204	0.962016	0.981469	pf_two
b	35	0.943152	0.145277	0.925814	0.956627	pf_one
b	35	0.886354	0.143702	0.854753	0.911789	az_one
b	35	0.972198	0.18206	0.960744	0.980378	pf_two
b	36	0.940846	0.136679	0.924053	0.954109	pf_one
b	36	0.882031	0.134993	0.851603	0.906903	az_one
b	36	0.971033	0.175341	0.959634	0.979283	pf_two
b	37	0.938649	0.127884	0.922526	0.951592	pf_one
b	37	0.877934	0.126072	0.848889	0.90204	az_one
b	37	0.969922	0.168652	0.958627	0.978203	pf_two
b	38	0.936538	0.119718	0.921079	0.949136	pf_one
b	38	0.874014	0.117772	0.84633	0.897317	az_one
b	38	0.968851	0.162631	0.957653	0.977159	pf_two
b	39	0.934485	0.112989	0.919551	0.946807	pf_one
b	39	0.870219	0.110918	0.843631	0.89286	az_one
b	39	0.967808	0.15783	0.956643	0.976169	pf_two
b	40	0.932456	0.108301	0.917796	0.944659	pf_one
b	40	0.866484	0.106131	0.840534	0.88877	az_one
b	40	0.966774	0.15459	0.955538	0.975244	pf_two
b	41	0.930412	0.105842	0.915722	0.942702	pf_one
b	41	0.862738	0.103611	0.836873	0.885065	az_one
b	41	0.96573	0.152947	0.954299	0.974379	pf_two
b	42	0.928311	0.105265	0.913308	0.940885	pf_one
b	42	0.858903	0.103012	0.83262	0.881646	az_one
b	42	0.964655	0.152601	0.952913	0.97355	pf_two
b	43	0.926104	0.105756	0.910605	0.939095	pf_one
b	43	0.854893	0.103501	0.827876	0.878293	az_one
b	43	0.963523	0.15297	0.95139	0.972714	pf_two
b	44	0.923737	0.106234	0.907713	0.937172	pf_one
b	44	0.850614	0.103975	0.82283	0.874705	az_one
b	44	0.962306	0.153302	0.949759	0.971813	pf_two
b	45	0.921169	0.105696	0.904752	0.93496	pf_one
b	45	0.845994	0.103407	0.817701	0.870591	az_one
b	45	0.960982	0.1529	0.948056	0.97079	pf_two
b	46	0.918421	0.103768	0.901828	0.93242	pf_one
b	46	0.841078	0.101411	0.812678	0.865882	az_one
b	46	0.959561	0.151514	0.946329	0.969635	pf_two
b	47	0.915538	0.100482	0.89901	0.929573	pf_one
b	47	0.83595	0.0980178	0.807879	0.860627	az_one
b	47	0.958065	0.1492	0.94461	0.968362	pf_two
b	48	0.912571	0.0960823	0.896332	0.926474	pf_one
b	48	0.830703	0.0934668	0.80336	0.854931	az_one
b	48	0.956521	0.146173	0.94292	0.966995	pf_two
b	49	0.909576	0.0909506	0.893805	0.923206	pf_one
b	49	0.825441	0.0881397	0.799136	0.848952	az_one
b	49	0.954958	0.142739	0.941271	0.965571	pf_two
b	50	0.90662	0.0855584	0.891422	0.919881	pf_one
b	50	0.820277	0.0825114	0.795192	0.842897	az_one
b	50	0.953409	0.139245	0.939671	0.964138	pf_two
b	51	0.903773	0.0804184	0.889166	0.916635	pf_one
b	51	0.815334	0.0771052	0.79149	0.837014	az_one
b	51	0.951913	0.136027	0.93813	0.962747	pf_two
b	52	0.901114	0.0760196	0.887021	0.91362	pf_one
b	52	0.810743	0.0724298	0.787996	0.831572	az_one
b	52	0.950511	0.133361	0.936664	0.961456	pf_two
b	53	0.898726	0.0727329	0.884994	0.910984	pf_one
b	53	0.806642	0.0688837	0.784709	0.826833	az_one
b	53	0.949249	0.131417	0.935304	0.960316	pf_two
b	54	0.896697	0.0707077	0.883136	0.908847	pf_one
b	54	0.803171	0.0666406	0.781703	0.823006	az_one
b	54	0.948174	0.130232	0.934097	0.959375	pf_two
b	55	0.895114	0.0698054	0.881557	0.907282	pf_one
b	55	0.800474	0.0655696	0.779154	0.82021	az_one
b	55	0.947333	0.129701	0.933109	0.958667	pf_two
b	56	0.894065	0.0696209	0.880429	0.906311	pf_one
b	56	0.798691	0.065249	0.777343	0.818471	az_one
b	56	0.946775	0.129597	0.932424	0.958215	pf_two
b	57	0.893632	0.069584	0.879956	0.905917	pf_one
b	57	0.797957	0.065074	0.776612	0.817741	az_one
b	57	0.946545	0.129618	0.932134	0.958034	pf_two
b	58	0.893861	0.0691479	0.8803	0.90605	pf_one
b	58	0.798345	0.0644602	0.777238	0.817921	az_one
b	58	0.946667	0.129474	0.932304	0.95812	pf_two
b	59	0.894664	0.0681001	0.881406	0.906596	pf_one
b	59	0.799708	0.0631783	0.779137	0.818809	az_one
b	59	0.947094	0.12905	0.93289	0.958426	pf_two
b	60	0.895916	0.0664616	0.883128	0.907452	pf_one
b	60	0.80184	0.0612469	0.782074	0.820225	az_one
b	60	0.947759	0.128357	0.933805	0.958902	pf_two
b	61	0.897493	0.064381	0.885289	0.908534	pf_one
b	61	0.804532	0.0588199	0.785764	0.822028	az_one
b	61	0.948596	0.127476	0.934955	0.9595	pf_two
b	62	0.899272	0.062086	0.887702	0.909772	pf_one
b	62	0.807578	0.0561405	0.789899	0.824101	az_one
b	62	0.949538	0.126526	0.936242	0.96018	pf_two
b	63	0.901136	0.0598435	0.890183	0.911105	pf_one
b	63	0.810781	0.0535041	0.794166	0.826347	az_one
b	63	0.950523	0.125631	0.937571	0.960899	pf_two
b	64	0.902972	0.057919	0.892561	0.912473	pf_one
b	64	0.813949	0.0512177	0.798266	0.828675	az_one
b	64	0.951491	0.124902	0.938859	0.96162	pf_two
b	65	0.904678	0.0565279	0.894686	0.913814	pf_one
b	65	0.816903	0.049546	0.80193	0.830984	az_one
b	65	0.952389	0.124413	0.94003	0.962303	pf_two
b	66	0.906157	0.0557881	0.896436	0.915051	pf_one
b	66	0.819471	0.0486495	0.804933	0.83315	az_one
b	66	0.953166	0.124189	0.94102	0.962909	pf_two
b	67	0.907314	0.0556867	0.897718	0.916093	pf_one
b	67	0.821487	0.0485339	0.807109	0.835013	az_one
b	67	0.953773	0.124203	0.941774	0.963396	pf_two
b	68	0.90806	0.0560785	0.898463	0.916834	pf_one
b	68	0.82279	0.0490423	0.808337	0.836373	az_one
b	68	0.954164	0.124376	0.942242	0.96372	pf_two
b	69	0.908304	0.0567184	0.898615	0.917152	pf_one
b	69	0.823215	0.0498958	0.80853	0.837001	az_one
b	69	0.954292	0.124587	0.942378	0.963837	pf_two
b	70	0.907948	0.0573131	0.898119	0.916916	pf_one
b	70	0.822592	0.0507628	0.807604	0.836649	az_one
b	70	0.954105	0.124695	0.942134	0.963695	pf_two
b	71	0.906883	0.0575768	0.896906	0.915985	pf_one
b	71	0.820736	0.0513277	0.805454	0.835062	az_one
b	71	0.953547	0.124555	0.941455	0.963239	pf_two
b	72	0.905014	0.0573213	0.894907	0.914242	pf_one
b	72	0.817486	0.0513899	0.801975	0.832036	az_one
b	72	0.952566	0.124068	0.940288	0.96242	pf_two
b	73	0.902345	0.0566116	0.892122	0.911695	pf_one
b	73	0.812866	0.0510261	0.797175	0.827606	az_one
b	73	0.951161	0.12327	0.938633	0.961237	pf_two
b	74	0.898897	0.0556698	0.888541	0.908391	pf_one
b	74	0.806935	0.0504835	0.791051	0.821884	az_one
b	74	0.94934	0.122274	0.936492	0.9597	pf_two
b	75	0.894685	0.0548159	0.884125	0.904388	pf_one
b	75	0.799746	0.0501117	0.783552	0.815013	az_one
b	75	0.947106	0.121234	0.933857	0.957821	pf_two
b	76	0.889721	0.0544355	0.878809	0.899762	pf_one
b	76	0.79135	0.0503196	0.774597	0.807167	az_one
b	76	0.944459	0.120333	0.93071	0.95561	pf_two
b	77	0.884017	0.0549262	0.872515	0.894607	pf_one
b	77	0.781805	0.0515059	0.764095	0.798535	az_one
b	77	0.941399	0.11976	0.927027	0.953084	pf_two
b	78	0.87759	0.0566191	0.86516	0.88902	pf_one
b	78	0.771179	0.0539701	0.75198	0.789308	az_one
b	78	0.937929	0.119699	0.922784	0.950263	pf_two
b	79	0.870465	0.0597017	0.856689	0.883097	pf_one
b	79	0.759558	0.0578407	0.73825	0.779649	az_one
b	79	0.934052	0.120303	0.917955	0.947173	pf_two
b	80	0.86268	0.0641813	0.847087	0.876914	pf_one
b	80	0.747045	0.063064	0.722983	0.769682	az_one
b	80	0.92978	0.121684	0.912522	0.943843	pf_two
b	81	0.854288	0.0699107	0.836391	0.870531	pf_one
b	81	0.733767	0.0694511	0.706345	0.7595	az_one
b	81	0.925133	0.123892	0.906481	0.94031	pf_two
b	82	0.845361	0.0766478	0.824689	0.863998	pf_one
b	82	0.719878	0.0767448	0.688569	0.749185	az_one
b	82	0.920141	0.126918	0.899845	0.936613	pf_two
b	83	0.835972	0.0841299	0.812093	0.85735	pf_one
b	83	0.705524	0.0846862	0.669907	0.738797	az_one
b	83	0.914835	0.1307	0.892639	0.932788	pf_two
b	84	0.826131	0.0921674	0.798638	0.850572	pf_one
b	84	0.690751	0.093101	0.650482	0.728319	az_one
b	84	0.909211	0.135169	0.884843	0.928838	pf_two
b	85	0.815829	0.100627	0.784336	0.84364	pf_one
b	85	0.675578	0.101872	0.630383	0.717722	az_one
b	85	0.903255	0.14026	0.876428	0.924759	pf_two
