# Supplementary material for: Antibody responses to SARS-CoV-2 vaccines in 45,965 adults from the general population of the United Kingdom
Source: Nat Microbiol. 2021 Jul 21;6(9):1140–9. doi: 10.1038/s41564-021-00947-3 (PMC8294260; doi:10.1038/s41564-021-00947-3)
Supplement: Source Data Fig. 3 — Statistical source data. [file 41564_2021_947_MOESM5_ESM.xlsx]

## Sheet: Fig3_data
time	age	prediction	ll	ul	model
-14	20	4.35104	3.86412	4.89933	pf_one_negative
-13	20	4.27565	3.32326	5.50099	pf_one_negative
-12	20	4.26357	3.23367	5.6215	pf_one_negative
-11	20	4.3021	3.25431	5.68725	pf_one_negative
-10	20	4.3799	3.31821	5.78128	pf_one_negative
-9	20	4.48319	3.4714	5.78989	pf_one_negative
-8	20	4.59585	3.5563	5.93927	pf_one_negative
-7	20	4.70012	3.63365	6.07959	pf_one_negative
-6	20	4.77462	3.75479	6.07144	pf_one_negative
-5	20	4.79441	3.75374	6.12359	pf_one_negative
-4	20	4.73546	3.66438	6.11961	pf_one_negative
-3	20	4.59653	3.61055	5.85175	pf_one_negative
-2	20	4.44007	3.50656	5.62211	pf_one_negative
-1	20	4.33424	3.37964	5.55849	pf_one_negative
0	20	4.33612	3.41588	5.50428	pf_one_negative
1	20	4.45221	3.54791	5.58699	pf_one_negative
2	20	4.66545	3.64643	5.96923	pf_one_negative
3	20	4.96374	3.8435	6.41047	pf_one_negative
4	20	5.45917	4.29052	6.94614	pf_one_negative
5	20	6.52257	5.11578	8.31623	pf_one_negative
6	20	8.91764	6.94003	11.4588	pf_one_negative
7	20	14.3452	11.3538	18.1247	pf_one_negative
8	20	25.6264	20.3326	32.2985	pf_one_negative
9	20	47.0821	36.6032	60.5609	pf_one_negative
10	20	82.6699	64.2963	106.294	pf_one_negative
11	20	133.529	104.191	171.129	pf_one_negative
12	20	194.97	149.114	254.928	pf_one_negative
13	20	253.066	192.77	332.222	pf_one_negative
14	20	292.741	228.241	375.468	pf_one_negative
15	20	311.14	243.203	398.054	pf_one_negative
16	20	313.931	242.811	405.883	pf_one_negative
17	20	309.763	243.107	394.694	pf_one_negative
18	20	304.541	240.986	384.856	pf_one_negative
19	20	303.149	237.233	387.38	pf_one_negative
20	20	310.028	244.342	393.373	pf_one_negative
21	20	325.208	258.28	409.478	pf_one_negative
22	20	345.8	268.961	444.591	pf_one_negative
23	20	368.303	283.862	477.864	pf_one_negative
24	20	387.734	304.734	493.34	pf_one_negative
25	20	397.332	313.953	502.855	pf_one_negative
26	20	390.242	306.723	496.502	pf_one_negative
27	20	364.893	290.939	457.645	pf_one_negative
28	20	334.213	266.046	419.846	pf_one_negative
29	20	311.247	241.772	400.687	pf_one_negative
30	20	304.985	236.592	393.148	pf_one_negative
31	20	313.734	245.763	400.503	pf_one_negative
32	20	330.041	255.884	425.69	pf_one_negative
33	20	345.784	267.423	447.106	pf_one_negative
34	20	355.335	278.607	453.194	pf_one_negative
35	20	359.125	278.005	463.913	pf_one_negative
36	20	358.516	271.939	472.657	pf_one_negative
37	20	354.727	272.888	461.11	pf_one_negative
38	20	347.61	271.685	444.753	pf_one_negative
39	20	336.762	262.305	432.352	pf_one_negative
40	20	322.066	253.351	409.416	pf_one_negative
41	20	304.86	241.374	385.046	pf_one_negative
42	20	287.192	221.255	372.78	pf_one_negative
43	20	270.75	204.627	358.24	pf_one_negative
44	20	257.086	195.493	338.086	pf_one_negative
45	20	247.824	186.854	328.689	pf_one_negative
46	20	244.493	182.264	327.969	pf_one_negative
47	20	248.155	189.028	325.778	pf_one_negative
48	20	257.201	199.297	331.929	pf_one_negative
49	20	269.225	206.418	351.141	pf_one_negative
50	20	281.556	216.375	366.372	pf_one_negative
51	20	292.077	226.246	377.063	pf_one_negative
52	20	299.18	227.764	392.988	pf_one_negative
53	20	301.252	227.493	398.924	pf_one_negative
54	20	298.065	230.006	386.264	pf_one_negative
55	20	291.776	226.928	375.156	pf_one_negative
56	20	284.736	219.909	368.672	pf_one_negative
57	20	278.848	217.181	358.024	pf_one_negative
58	20	274.601	211.723	356.153	pf_one_negative
59	20	272.096	203.165	364.414	pf_one_negative
60	20	271.409	201.2	366.117	pf_one_negative
61	20	271.915	202.281	365.52	pf_one_negative
62	20	272.44	200.659	369.899	pf_one_negative
63	20	271.789	201.009	367.493	pf_one_negative
64	20	268.759	194.29	371.771	pf_one_negative
65	20	262.186	177.767	386.696	pf_one_negative
66	20	251.135	156.586	402.774	pf_one_negative
-14	40	4.37543	4.1497	4.61343	pf_one_negative
-13	40	4.32678	3.51682	5.32326	pf_one_negative
-12	40	4.37468	3.65768	5.23224	pf_one_negative
-11	40	4.45086	3.91967	5.05404	pf_one_negative
-10	40	4.49109	3.92561	5.13802	pf_one_negative
-9	40	4.4866	3.9801	5.05755	pf_one_negative
-8	40	4.45996	3.96773	5.01325	pf_one_negative
-7	40	4.43395	3.92709	5.00623	pf_one_negative
-6	40	4.42457	3.96104	4.94235	pf_one_negative
-5	40	4.43946	3.95944	4.97768	pf_one_negative
-4	40	4.48614	3.96527	5.07544	pf_one_negative
-3	40	4.57107	4.08998	5.10875	pf_one_negative
-2	40	4.69527	4.21996	5.22411	pf_one_negative
-1	40	4.85923	4.31671	5.46994	pf_one_negative
0	40	5.06084	4.51913	5.66749	pf_one_negative
1	40	5.26488	4.73429	5.85492	pf_one_negative
2	40	5.41133	4.79857	6.10235	pf_one_negative
3	40	5.43869	4.80632	6.15426	pf_one_negative
4	40	5.4527	4.88736	6.08345	pf_one_negative
5	40	5.79814	5.17502	6.49629	pf_one_negative
6	40	6.9736	6.15909	7.89583	pf_one_negative
7	40	9.88563	8.83034	11.067	pf_one_negative
8	40	15.8557	14.217	17.6832	pf_one_negative
9	40	27.1239	24.0162	30.6338	pf_one_negative
10	40	46.7117	41.5606	52.5012	pf_one_negative
11	40	77.4751	69.5862	86.2584	pf_one_negative
12	40	119.335	105.964	134.393	pf_one_negative
13	40	164.704	145.704	186.182	pf_one_negative
14	40	201.452	180.754	224.521	pf_one_negative
15	40	223.804	200.367	249.982	pf_one_negative
16	40	232.112	205.747	261.855	pf_one_negative
17	40	230.998	206.901	257.901	pf_one_negative
18	40	226.83	204.219	251.943	pf_one_negative
19	40	226	201.336	253.685	pf_one_negative
20	40	234.194	209.521	261.773	pf_one_negative
21	40	249.699	225.235	276.82	pf_one_negative
22	40	265.056	236.346	297.255	pf_one_negative
23	40	271.065	240.616	305.366	pf_one_negative
24	40	264.335	237.911	293.694	pf_one_negative
25	40	251.793	226.784	279.558	pf_one_negative
26	40	240.685	215.117	269.291	pf_one_negative
27	40	235.767	212.712	261.321	pf_one_negative
28	40	235.973	213.6	260.689	pf_one_negative
29	40	239.165	214.086	267.181	pf_one_negative
30	40	243.276	218.594	270.744	pf_one_negative
31	40	246.105	222.949	271.666	pf_one_negative
32	40	245.343	219.912	273.715	pf_one_negative
33	40	238.86	213.188	267.624	pf_one_negative
34	40	227.526	204.995	252.534	pf_one_negative
35	40	216.18	193.114	242.001	pf_one_negative
36	40	209.196	184.558	237.124	pf_one_negative
37	40	209.156	186.493	234.573	pf_one_negative
38	40	213.169	191.041	237.86	pf_one_negative
39	40	216.907	192.087	244.934	pf_one_negative
40	40	216.105	192.121	243.084	pf_one_negative
41	40	210.367	188.512	234.755	pf_one_negative
42	40	202.069	178.453	228.81	pf_one_negative
43	40	193.471	169.593	220.711	pf_one_negative
44	40	186.042	165.007	209.76	pf_one_negative
45	40	180.26	159.287	203.993	pf_one_negative
46	40	176.487	154.294	201.873	pf_one_negative
47	40	174.951	154.732	197.814	pf_one_negative
48	40	175.261	155.826	197.119	pf_one_negative
49	40	176.894	155.041	201.827	pf_one_negative
50	40	179.359	157.448	204.32	pf_one_negative
51	40	182.279	161.582	205.627	pf_one_negative
52	40	185.348	162.627	211.242	pf_one_negative
53	40	188.241	164.276	215.703	pf_one_negative
54	40	190.341	168.267	215.311	pf_one_negative
55	40	190.52	167.952	216.121	pf_one_negative
56	40	187.639	163.643	215.155	pf_one_negative
57	40	181.244	159.78	205.591	pf_one_negative
58	40	173.408	153.457	195.954	pf_one_negative
59	40	166.637	145.56	190.766	pf_one_negative
60	40	162.941	142.77	185.962	pf_one_negative
61	40	162.225	141.894	185.469	pf_one_negative
62	40	162.984	140.559	188.987	pf_one_negative
63	40	163.739	141.998	188.809	pf_one_negative
64	40	164.389	134.839	200.415	pf_one_negative
65	40	167.504	131.07	214.065	pf_one_negative
66	40	176.237	141.992	218.741	pf_one_negative
-14	60	4.26363	4.12024	4.41202	pf_one_negative
-13	60	4.28056	3.64323	5.02938	pf_one_negative
-12	60	4.30439	3.76825	4.91681	pf_one_negative
-11	60	4.31049	3.95642	4.69626	pf_one_negative
-10	60	4.27795	3.88831	4.70663	pf_one_negative
-9	60	4.21991	3.88156	4.58776	pf_one_negative
-8	60	4.16664	3.84494	4.51526	pf_one_negative
-7	60	4.14668	3.8113	4.51156	pf_one_negative
-6	60	4.16779	3.86661	4.49242	pf_one_negative
-5	60	4.21174	3.89622	4.55281	pf_one_negative
-4	60	4.25835	3.90888	4.63907	pf_one_negative
-3	60	4.29879	3.98513	4.63714	pf_one_negative
-2	60	4.36495	4.05815	4.69495	pf_one_negative
-1	60	4.49988	4.13814	4.89325	pf_one_negative
0	60	4.74401	4.38121	5.13685	pf_one_negative
1	60	5.04681	4.70023	5.41894	pf_one_negative
2	60	5.2848	4.8787	5.72471	pf_one_negative
3	60	5.31716	4.89685	5.77356	pf_one_negative
4	60	5.19231	4.83178	5.57974	pf_one_negative
5	60	5.21017	4.82438	5.6268	pf_one_negative
6	60	5.707	5.23837	6.21755	pf_one_negative
7	60	7.13251	6.60995	7.69638	pf_one_negative
8	60	10.0366	9.32981	10.7968	pf_one_negative
9	60	15.4927	14.2457	16.8488	pf_one_negative
10	60	25.511	23.5558	27.6285	pf_one_negative
11	60	42.7269	39.8651	45.7942	pf_one_negative
12	60	68.5984	63.5904	74.0009	pf_one_negative
13	60	99.555	92.0447	107.678	pf_one_negative
14	60	127.414	118.905	136.532	pf_one_negative
15	60	147.357	136.793	158.737	pf_one_negative
16	60	158.411	145.675	172.26	pf_one_negative
17	60	162.641	150.843	175.362	pf_one_negative
18	60	163.173	152.072	175.084	pf_one_negative
19	60	163.51	151.15	176.881	pf_one_negative
20	60	166.911	154.876	179.882	pf_one_negative
21	60	172.815	161.514	184.907	pf_one_negative
22	60	178.007	164.832	192.234	pf_one_negative
23	60	178.921	165.036	193.974	pf_one_negative
24	60	174.64	162.719	187.434	pf_one_negative
25	60	168.387	156.706	180.94	pf_one_negative
26	60	163.453	151.098	176.819	pf_one_negative
27	60	162.022	151.049	173.791	pf_one_negative
28	60	163.232	152.651	174.547	pf_one_negative
29	60	165.575	153.298	178.836	pf_one_negative
30	60	167.576	155.539	180.545	pf_one_negative
31	60	168.472	157.585	180.111	pf_one_negative
32	60	168.006	156.058	180.868	pf_one_negative
33	60	165.969	153.768	179.138	pf_one_negative
34	60	162.668	152.023	174.058	pf_one_negative
35	60	159.152	147.906	171.254	pf_one_negative
36	60	156.46	144.047	169.942	pf_one_negative
37	60	155.249	144.061	167.307	pf_one_negative
38	60	154.846	143.942	166.577	pf_one_negative
39	60	154.252	141.792	167.806	pf_one_negative
40	60	152.55	140.701	165.398	pf_one_negative
41	60	149.704	139.132	161.08	pf_one_negative
42	60	146.258	134.478	159.07	pf_one_negative
43	60	142.733	130.592	156.003	pf_one_negative
44	60	139.267	128.596	150.823	pf_one_negative
45	60	135.431	124.303	147.554	pf_one_negative
46	60	130.793	118.797	144	pf_one_negative
47	60	125.292	114.839	136.697	pf_one_negative
48	60	120.183	110.35	130.892	pf_one_negative
49	60	116.882	105.794	129.132	pf_one_negative
50	60	116.572	105.738	128.517	pf_one_negative
51	60	118.897	108.905	129.805	pf_one_negative
52	60	122.389	111.071	134.86	pf_one_negative
53	60	125.459	113.282	138.945	pf_one_negative
54	60	126.996	115.883	139.175	pf_one_negative
55	60	126.993	115.273	139.905	pf_one_negative
56	60	125.617	112.725	139.985	pf_one_negative
57	60	123.132	111.433	136.06	pf_one_negative
58	60	120.085	108.828	132.505	pf_one_negative
59	60	117.063	104.786	130.778	pf_one_negative
60	60	114.566	102.884	127.576	pf_one_negative
61	60	112.514	100.587	125.855	pf_one_negative
62	60	110.426	97.1622	125.5	pf_one_negative
63	60	107.859	95.4745	121.85	pf_one_negative
64	60	105.515	88.8432	125.315	pf_one_negative
65	60	106.116	85.9398	131.029	pf_one_negative
66	60	112.864	95.266	133.713	pf_one_negative
-14	80	4.47374	4.30828	4.64556	pf_one_negative
-13	80	4.566	3.87528	5.37983	pf_one_negative
-12	80	4.56008	3.95248	5.26109	pf_one_negative
-11	80	4.49547	4.04633	4.99447	pf_one_negative
-10	80	4.41174	3.95377	4.92276	pf_one_negative
-9	80	4.33515	3.9345	4.7766	pf_one_negative
-8	80	4.28431	3.88053	4.7301	pf_one_negative
-7	80	4.2767	3.85365	4.74619	pf_one_negative
-6	80	4.3117	3.92544	4.73596	pf_one_negative
-5	80	4.36497	3.95907	4.81248	pf_one_negative
-4	80	4.40984	3.96882	4.89985	pf_one_negative
-3	80	4.43055	4.0438	4.85428	pf_one_negative
-2	80	4.45124	4.08869	4.84594	pf_one_negative
-1	80	4.50511	4.08624	4.96693	pf_one_negative
0	80	4.61925	4.19696	5.08403	pf_one_negative
1	80	4.74353	4.32918	5.19753	pf_one_negative
2	80	4.77716	4.30719	5.29841	pf_one_negative
3	80	4.62279	4.16458	5.13141	pf_one_negative
4	80	4.3399	3.97824	4.73444	pf_one_negative
5	80	4.15853	3.81217	4.53636	pf_one_negative
6	80	4.29159	3.89739	4.72566	pf_one_negative
7	80	4.96527	4.54727	5.42169	pf_one_negative
8	80	6.38836	5.85072	6.9754	pf_one_negative
9	80	8.96988	8.10645	9.92526	pf_one_negative
10	80	13.4683	12.2333	14.828	pf_one_negative
11	80	20.8648	19.1373	22.7482	pf_one_negative
12	80	31.8836	28.9373	35.13	pf_one_negative
13	80	45.9591	41.568	50.8141	pf_one_negative
14	80	60.9579	55.8141	66.5759	pf_one_negative
15	80	74.6745	68.049	81.945	pf_one_negative
16	80	84.9955	76.6434	94.2577	pf_one_negative
17	80	90.7697	82.7184	99.6047	pf_one_negative
18	80	93.1603	85.3495	101.686	pf_one_negative
19	80	94.4375	85.5742	104.219	pf_one_negative
20	80	96.9848	88.1816	106.667	pf_one_negative
21	80	101.258	92.844	110.434	pf_one_negative
22	80	106.395	96.5966	117.188	pf_one_negative
23	80	111.359	100.741	123.096	pf_one_negative
24	80	115.239	105.551	125.817	pf_one_negative
25	80	117.542	107.435	128.6	pf_one_negative
26	80	117.843	106.748	130.091	pf_one_negative
27	80	116.028	106.089	126.898	pf_one_negative
28	80	112.961	103.665	123.09	pf_one_negative
29	80	109.697	99.567	120.859	pf_one_negative
30	80	107.148	97.7005	117.508	pf_one_negative
31	80	105.631	97.5166	114.421	pf_one_negative
32	80	105.134	96.4653	114.582	pf_one_negative
33	80	105.66	96.6324	115.532	pf_one_negative
34	80	106.861	98.7204	115.672	pf_one_negative
35	80	107.77	98.9657	117.357	pf_one_negative
36	80	107.339	97.498	118.173	pf_one_negative
37	80	104.917	96.1709	114.457	pf_one_negative
38	80	101.413	93.2877	110.246	pf_one_negative
39	80	98.0538	89.1536	107.843	pf_one_negative
40	80	95.8462	87.4926	104.997	pf_one_negative
41	80	94.7849	87.3199	102.888	pf_one_negative
42	80	94.2514	85.7708	103.571	pf_one_negative
43	80	93.6487	84.622	103.638	pf_one_negative
44	80	92.561	84.6578	101.202	pf_one_negative
45	80	90.8684	83.2867	99.1403	pf_one_negative
46	80	88.497	80.6691	97.0845	pf_one_negative
47	80	85.5484	78.833	92.8359	pf_one_negative
48	80	82.7848	76.4346	89.6625	pf_one_negative
49	80	81.0594	73.677	89.1814	pf_one_negative
50	80	81.1014	73.7726	89.1583	pf_one_negative
51	80	82.665	75.9687	89.9516	pf_one_negative
52	80	84.7847	77.3878	92.8887	pf_one_negative
53	80	86.4121	78.5978	95.0034	pf_one_negative
54	80	86.74	79.8018	94.2815	pf_one_negative
55	80	85.5429	78.3646	93.3788	pf_one_negative
56	80	82.7353	74.9568	91.321	pf_one_negative
57	80	78.5241	71.7413	85.9481	pf_one_negative
58	80	74.0227	67.7834	80.8364	pf_one_negative
59	80	70.3901	63.7318	77.744	pf_one_negative
60	80	68.5127	62.333	75.3051	pf_one_negative
61	80	68.2932	62.1651	75.0253	pf_one_negative
62	80	69.0036	61.971	76.8344	pf_one_negative
63	80	69.9315	63.1763	77.4089	pf_one_negative
64	80	70.2511	61.1154	80.7525	pf_one_negative
65	80	68.9701	58.036	81.9642	pf_one_negative
66	80	65.2273	55.9947	75.9821	pf_one_negative
-14	20	4.24549	3.68507	4.89114	az_one_negative
-13	20	4.55644	3.61458	5.74373	az_one_negative
-12	20	4.80582	3.63932	6.34622	az_one_negative
-11	20	4.94784	3.63351	6.73758	az_one_negative
-10	20	4.9451	3.56784	6.85401	az_one_negative
-9	20	4.83588	3.48692	6.70671	az_one_negative
-8	20	4.70205	3.35244	6.59499	az_one_negative
-7	20	4.61948	3.27053	6.5248	az_one_negative
-6	20	4.6316	3.3087	6.48342	az_one_negative
-5	20	4.73943	3.37659	6.65233	az_one_negative
-4	20	4.94541	3.49364	7.00047	az_one_negative
-3	20	5.25712	3.76584	7.33897	az_one_negative
-2	20	5.68553	4.14451	7.79952	az_one_negative
-1	20	6.24631	4.58362	8.51213	az_one_negative
0	20	6.95656	5.20871	9.29091	az_one_negative
1	20	7.7543	5.98039	10.0544	az_one_negative
2	20	8.46462	6.56801	10.9089	az_one_negative
3	20	8.85181	6.85871	11.4241	az_one_negative
4	20	8.82262	6.95165	11.1971	az_one_negative
5	20	8.66972	6.88198	10.9219	az_one_negative
6	20	8.73644	6.89185	11.0747	az_one_negative
7	20	9.36403	7.45142	11.7676	az_one_negative
8	20	10.8581	8.69333	13.562	az_one_negative
9	20	13.7372	10.8559	17.3833	az_one_negative
10	20	19.1067	15.074	24.2182	az_one_negative
11	20	28.6395	22.8708	35.8633	az_one_negative
12	20	43.9082	34.792	55.4131	az_one_negative
13	20	65.2271	50.9593	83.4897	az_one_negative
14	20	90.0958	70.7642	114.708	az_one_negative
15	20	115.879	90.8773	147.758	az_one_negative
16	20	140.214	108.44	181.298	az_one_negative
17	20	161.235	124.919	208.11	az_one_negative
18	20	177.676	138.177	228.465	az_one_negative
19	20	188.99	144.809	246.649	az_one_negative
20	20	195.437	148.687	256.887	az_one_negative
21	20	197.343	151.677	256.757	az_one_negative
22	20	194.507	148.649	254.512	az_one_negative
23	20	186.99	140.578	248.725	az_one_negative
24	20	175.446	131.788	233.567	az_one_negative
25	20	161.84	120.849	216.736	az_one_negative
26	20	148.15	108.697	201.923	az_one_negative
27	20	135.875	99.707	185.164	az_one_negative
28	20	126.58	93.9437	170.555	az_one_negative
29	20	121.862	89.7977	165.377	az_one_negative
30	20	123.359	89.7701	169.516	az_one_negative
31	20	132.022	95.6922	182.144	az_one_negative
32	20	146.136	103.961	205.421	az_one_negative
33	20	163.039	113.238	234.743	az_one_negative
34	20	179.082	124.516	257.561	az_one_negative
35	20	192.342	134.847	274.351	az_one_negative
36	20	202.087	141.024	289.588	az_one_negative
37	20	207.801	145.07	297.657	az_one_negative
38	20	209.477	146.867	298.777	az_one_negative
39	20	207.659	142.999	301.556	az_one_negative
40	20	203.086	136.339	302.511	az_one_negative
41	20	196.458	130.481	295.797	az_one_negative
42	20	188.14	123.019	287.732	az_one_negative
43	20	178.446	114.274	278.653	az_one_negative
44	20	167.688	107.036	262.709	az_one_negative
45	20	156.024	99.6649	244.253	az_one_negative
46	20	143.56	90.6352	227.389	az_one_negative
47	20	130.474	81.3043	209.379	az_one_negative
48	20	117.781	70.5189	196.719	az_one_negative
49	20	107.374	58.85	195.907	az_one_negative
50	20	100.611	48.3853	209.209	az_one_negative
-14	40	4.58328	4.3369	4.84367	az_one_negative
-13	40	4.87732	4.10482	5.7952	az_one_negative
-12	40	4.99457	4.24837	5.87183	az_one_negative
-11	40	5.00769	4.37102	5.7371	az_one_negative
-10	40	4.9965	4.33817	5.75472	az_one_negative
-9	40	4.98703	4.37149	5.68925	az_one_negative
-8	40	4.97174	4.33649	5.70004	az_one_negative
-7	40	4.94295	4.28388	5.70342	az_one_negative
-6	40	4.91149	4.30379	5.60501	az_one_negative
-5	40	4.91777	4.29334	5.63301	az_one_negative
-4	40	5.00575	4.31535	5.80661	az_one_negative
-3	40	5.20953	4.53923	5.97881	az_one_negative
-2	40	5.49271	4.84698	6.22447	az_one_negative
-1	40	5.78802	5.08701	6.58563	az_one_negative
0	40	6.01721	5.33063	6.79223	az_one_negative
1	40	6.1589	5.56464	6.81662	az_one_negative
2	40	6.25173	5.63113	6.94072	az_one_negative
3	40	6.34099	5.66674	7.09546	az_one_negative
4	40	6.4651	5.84404	7.15215	az_one_negative
5	40	6.6421	6.01002	7.34067	az_one_negative
6	40	6.88943	6.16455	7.69955	az_one_negative
7	40	7.24833	6.53581	8.03852	az_one_negative
8	40	7.92432	7.20654	8.71358	az_one_negative
9	40	9.30052	8.35894	10.3482	az_one_negative
10	40	12.0915	10.8341	13.4948	az_one_negative
11	40	17.2567	15.6056	19.0826	az_one_negative
12	40	25.5503	22.9177	28.4854	az_one_negative
13	40	36.9889	32.8267	41.6787	az_one_negative
14	40	50.0107	44.7815	55.8505	az_one_negative
15	40	63.0527	56.5236	70.336	az_one_negative
16	40	74.6981	66.1477	84.3537	az_one_negative
17	40	83.8572	74.5161	94.3692	az_one_negative
18	40	90.7325	81.1038	101.504	az_one_negative
19	40	96.7397	85.3513	109.648	az_one_negative
20	40	103.902	91.1688	118.413	az_one_negative
21	40	113.018	100.267	127.39	az_one_negative
22	40	121.805	107.64	137.833	az_one_negative
23	40	126.928	111.008	145.131	az_one_negative
24	40	125.711	110.987	142.387	az_one_negative
25	40	120.473	106.555	136.208	az_one_negative
26	40	114.944	99.9568	132.178	az_one_negative
27	40	112.213	97.4637	129.193	az_one_negative
28	40	112.883	98.9576	128.767	az_one_negative
29	40	115.834	100.641	133.32	az_one_negative
30	40	119.954	103.487	139.042	az_one_negative
31	40	124.16	108.252	142.405	az_one_negative
32	40	127.525	110.646	146.977	az_one_negative
33	40	129.083	110.228	151.163	az_one_negative
34	40	128.023	109.957	149.058	az_one_negative
35	40	124.641	107.696	144.252	az_one_negative
36	40	119.739	102.056	140.487	az_one_negative
37	40	114.095	96.9701	134.245	az_one_negative
38	40	108.376	93.0684	126.201	az_one_negative
39	40	103.114	87.7752	121.132	az_one_negative
40	40	98.7413	83.0784	117.357	az_one_negative
41	40	95.4973	81.2084	112.3	az_one_negative
42	40	93.1981	79.5435	109.197	az_one_negative
43	40	91.6148	77.4129	108.422	az_one_negative
44	40	90.5949	76.8555	106.79	az_one_negative
45	40	90.4906	76.5559	106.962	az_one_negative
46	40	91.978	76.4907	110.601	az_one_negative
47	40	95.8336	79.8256	115.052	az_one_negative
48	40	101.972	83.0171	125.256	az_one_negative
49	40	108.411	84.8585	138.5	az_one_negative
50	40	112.473	85.3258	148.256	az_one_negative
-14	60	4.33451	4.21053	4.46214	az_one_negative
-13	60	4.53644	4.04121	5.09236	az_one_negative
-12	60	4.60535	4.16589	5.09117	az_one_negative
-11	60	4.6119	4.27377	4.97678	az_one_negative
-10	60	4.62784	4.26331	5.02354	az_one_negative
-9	60	4.67037	4.34481	5.02032	az_one_negative
-8	60	4.72303	4.38523	5.08684	az_one_negative
-7	60	4.76844	4.40182	5.1656	az_one_negative
-6	60	4.79919	4.47009	5.15251	az_one_negative
-5	60	4.82511	4.4866	5.18916	az_one_negative
-4	60	4.85795	4.47328	5.27569	az_one_negative
-3	60	4.90793	4.54962	5.29445	az_one_negative
-2	60	4.97682	4.64212	5.33565	az_one_negative
-1	60	5.06391	4.68884	5.46898	az_one_negative
0	60	5.16854	4.80111	5.56408	az_one_negative
1	60	5.28914	4.98297	5.61412	az_one_negative
2	60	5.42323	5.10281	5.76376	az_one_negative
3	60	5.56806	5.21101	5.94958	az_one_negative
4	60	5.71745	5.39855	6.05519	az_one_negative
5	60	5.85711	5.54293	6.18909	az_one_negative
6	60	5.97035	5.60751	6.35667	az_one_negative
7	60	6.06376	5.7233	6.42446	az_one_negative
8	60	6.32119	6.00141	6.65801	az_one_negative
9	60	7.05304	6.64249	7.48896	az_one_negative
10	60	8.77273	8.24912	9.32957	az_one_negative
11	60	12.16	11.5233	12.8318	az_one_negative
12	60	17.8935	16.884	18.9634	az_one_negative
13	60	26.5552	24.8935	28.3279	az_one_negative
14	60	38.0405	35.8966	40.3125	az_one_negative
15	60	51.5969	48.7053	54.6602	az_one_negative
16	60	65.3332	61.1165	69.8409	az_one_negative
17	60	76.3073	71.5871	81.3388	az_one_negative
18	60	83.1404	78.3727	88.1981	az_one_negative
19	60	86.6811	80.9721	92.7927	az_one_negative
20	60	88.7137	82.6015	95.2782	az_one_negative
21	60	90.6271	85.0483	96.5719	az_one_negative
22	60	92.6151	86.4975	99.1654	az_one_negative
23	60	94.7619	87.7286	102.359	az_one_negative
24	60	97.0322	90.4708	104.07	az_one_negative
25	60	98.761	92.2934	105.682	az_one_negative
26	60	99.0536	91.5531	107.169	az_one_negative
27	60	97.1263	89.878	104.959	az_one_negative
28	60	93.6382	87.2569	100.486	az_one_negative
29	60	90.3037	83.3526	97.8344	az_one_negative
30	60	88.6592	81.3591	96.6144	az_one_negative
31	60	89.3612	82.7401	96.512	az_one_negative
32	60	91.2818	84.0058	99.188	az_one_negative
33	60	93.0104	84.3868	102.515	az_one_negative
34	60	93.251	85.1026	102.18	az_one_negative
35	60	92.1843	84.6186	100.426	az_one_negative
36	60	90.66	82.2328	99.9509	az_one_negative
37	60	89.4825	81.0619	98.7778	az_one_negative
38	60	88.9089	81.4051	97.1044	az_one_negative
39	60	88.5985	80.5062	97.5043	az_one_negative
40	60	88.1865	79.3717	97.9802	az_one_negative
41	60	87.3923	79.3986	96.1908	az_one_negative
42	60	86.2005	78.1642	95.063	az_one_negative
43	60	84.6534	75.6955	94.6714	az_one_negative
44	60	82.813	74.317	92.2804	az_one_negative
45	60	80.916	72.5021	90.3064	az_one_negative
46	60	79.2851	70.05	89.7377	az_one_negative
47	60	78.2201	69.4031	88.1572	az_one_negative
48	60	78.0196	67.319	90.421	az_one_negative
49	60	79.0139	66.0959	94.4568	az_one_negative
50	60	81.5983	68.4953	97.2077	az_one_negative
-14	80	4.27778	4.05364	4.51432	az_one_negative
-13	80	4.25806	3.66887	4.94188	az_one_negative
-12	80	4.24615	3.68023	4.89909	az_one_negative
-11	80	4.24399	3.75137	4.80131	az_one_negative
-10	80	4.25249	3.75456	4.81647	az_one_negative
-9	80	4.26051	3.79858	4.77862	az_one_negative
-8	80	4.24952	3.76275	4.79927	az_one_negative
-7	80	4.20153	3.6939	4.77892	az_one_negative
-6	80	4.11892	3.66256	4.63215	az_one_negative
-5	80	4.03499	3.58815	4.53748	az_one_negative
-4	80	3.98344	3.51372	4.51595	az_one_negative
-3	80	3.9896	3.55568	4.47647	az_one_negative
-2	80	4.04604	3.61906	4.52339	az_one_negative
-1	80	4.13633	3.64256	4.69703	az_one_negative
0	80	4.24381	3.73272	4.82488	az_one_negative
1	80	4.35319	3.86467	4.90347	az_one_negative
2	80	4.4501	3.91908	5.05306	az_one_negative
3	80	4.51907	3.95607	5.16218	az_one_negative
4	80	4.55354	4.04392	5.12738	az_one_negative
5	80	4.56918	4.07337	5.12533	az_one_negative
6	80	4.58535	4.04848	5.1934	az_one_negative
7	80	4.62804	4.11521	5.20479	az_one_negative
8	80	4.77014	4.26667	5.33303	az_one_negative
9	80	5.11911	4.51768	5.8006	az_one_negative
10	80	5.82935	5.13167	6.62188	az_one_negative
11	80	7.07898	6.30805	7.94412	az_one_negative
12	80	9.06285	8.03542	10.2217	az_one_negative
13	80	12.0813	10.6022	13.7667	az_one_negative
14	80	16.4964	14.6055	18.6322	az_one_negative
15	80	22.3978	19.8998	25.2095	az_one_negative
16	80	29.2742	25.7786	33.2437	az_one_negative
17	80	35.7643	31.7186	40.326	az_one_negative
18	80	40.9635	36.7997	45.5984	az_one_negative
19	80	44.9993	40.1402	50.4466	az_one_negative
20	80	48.5085	43.0783	54.6232	az_one_negative
21	80	52.0135	46.671	57.9676	az_one_negative
22	80	55.3764	49.5217	61.9232	az_one_negative
23	80	58.3511	51.6936	65.8661	az_one_negative
24	80	60.7614	54.4102	67.8539	az_one_negative
25	80	62.9393	56.7154	69.8463	az_one_negative
26	80	65.4423	58.2228	73.557	az_one_negative
27	80	68.8701	61.2185	77.4782	az_one_negative
28	80	72.9835	65.3754	81.4771	az_one_negative
29	80	76.6105	67.9822	86.3339	az_one_negative
30	80	78.3299	69.0065	88.9129	az_one_negative
31	80	77.4329	68.9305	86.9841	az_one_negative
32	80	75.0758	66.7562	84.4322	az_one_negative
33	80	72.6438	63.9111	82.5697	az_one_negative
34	80	71.2389	63.3069	80.1647	az_one_negative
35	80	70.9051	63.7542	78.858	az_one_negative
36	80	71.2965	63.4957	80.0558	az_one_negative
37	80	72.0908	64.0662	81.1206	az_one_negative
38	80	73.0246	65.6052	81.283	az_one_negative
39	80	73.8968	65.9727	82.7726	az_one_negative
40	80	74.5013	65.8695	84.2644	az_one_negative
41	80	74.6455	66.5898	83.6756	az_one_negative
42	80	74.2006	66.1716	83.2039	az_one_negative
43	80	73.0654	64.39	82.9097	az_one_negative
44	80	71.2253	63.2565	80.1979	az_one_negative
45	80	69.346	62.2044	77.3076	az_one_negative
46	80	68.4307	61.014	76.7489	az_one_negative
47	80	69.4395	62.0387	77.723	az_one_negative
48	80	71.9856	62.4597	82.9644	az_one_negative
49	80	73.1671	61.5192	87.0204	az_one_negative
50	80	69.7534	58.0899	83.7589	az_one_negative
-14	20	4.38889	2.88705	6.67197	pf_two_negative
-13	20	4.18795	2.75336	6.36999	pf_two_negative
-12	20	4.01759	2.56661	6.28884	pf_two_negative
-11	20	3.87206	2.37115	6.32302	pf_two_negative
-10	20	3.74728	2.22506	6.31088	pf_two_negative
-9	20	3.64415	2.12986	6.23508	pf_two_negative
-8	20	3.56513	2.05079	6.1977	pf_two_negative
-7	20	3.51311	2.01016	6.1398	pf_two_negative
-6	20	3.49542	1.99778	6.11579	pf_two_negative
-5	20	3.52289	1.9943	6.22311	pf_two_negative
-4	20	3.60821	2.03738	6.39017	pf_two_negative
-3	20	3.76629	2.14323	6.61849	pf_two_negative
-2	20	4.01609	2.2888	7.0469	pf_two_negative
-1	20	4.38516	2.51025	7.66043	pf_two_negative
0	20	4.91856	2.86202	8.45284	pf_two_negative
1	20	5.69521	3.33442	9.72748	pf_two_negative
2	20	6.84315	3.9889	11.7398	pf_two_negative
3	20	8.56593	4.99846	14.6796	pf_two_negative
4	20	11.1528	6.46513	19.2393	pf_two_negative
5	20	15.0578	8.60446	26.3512	pf_two_negative
6	20	20.9968	11.9956	36.7524	pf_two_negative
7	20	29.8549	17.15	51.9717	pf_two_negative
8	20	42.5466	24.4429	74.0589	pf_two_negative
9	20	59.7418	34.7194	102.798	pf_two_negative
10	20	81.5292	48.3517	137.472	pf_two_negative
11	20	107.007	63.9572	179.033	pf_two_negative
12	20	133.696	80.2517	222.731	pf_two_negative
13	20	158.764	96.116	262.247	pf_two_negative
14	20	181.561	109.531	300.959	pf_two_negative
15	20	202.88	121.821	337.875	pf_two_negative
16	20	223.935	136.072	368.531	pf_two_negative
17	20	243.939	149.217	398.79	pf_two_negative
18	20	261.407	159.167	429.321	pf_two_negative
19	20	274.813	167.593	450.63	pf_two_negative
20	20	283.499	172.34	466.354	pf_two_negative
21	20	287.391	172.641	478.411	pf_two_negative
22	20	286.745	172.713	476.065	pf_two_negative
23	20	282.708	172.097	464.412	pf_two_negative
24	20	276.983	168.251	455.983	pf_two_negative
25	20	271.199	164.14	448.087	pf_two_negative
26	20	266.278	160.943	440.552	pf_two_negative
27	20	262.33	156.404	439.996	pf_two_negative
28	20	259.417	152.968	439.943	pf_two_negative
29	20	257.406	152.755	433.755	pf_two_negative
30	20	255.703	152.334	429.217	pf_two_negative
31	20	253.662	151.33	425.195	pf_two_negative
32	20	250.952	152.054	414.175	pf_two_negative
33	20	248.6	152.677	404.792	pf_two_negative
34	20	247.987	152.969	402.028	pf_two_negative
35	20	250.388	156.653	400.211	pf_two_negative
36	20	256.085	162.317	404.02	pf_two_negative
37	20	264.863	167.203	419.563	pf_two_negative
38	20	276.556	174.049	439.437	pf_two_negative
39	20	290.887	183.107	462.109	pf_two_negative
40	20	307.389	191.385	493.707	pf_two_negative
41	20	325.469	201.472	525.783	pf_two_negative
42	20	344.127	214.873	551.132	pf_two_negative
43	20	361.653	225.878	579.043	pf_two_negative
44	20	375.968	233.86	604.431	pf_two_negative
45	20	385.317	241.646	614.409	pf_two_negative
46	20	389.849	245.086	620.118	pf_two_negative
47	20	390.333	243.973	624.495	pf_two_negative
48	20	387.638	243.525	617.033	pf_two_negative
49	20	382.343	240.513	607.81	pf_two_negative
50	20	374.913	232.801	603.776	pf_two_negative
51	20	365.829	225.641	593.112	pf_two_negative
52	20	355.637	218.493	578.866	pf_two_negative
53	20	344.906	208.816	569.69	pf_two_negative
54	20	334.148	200.933	555.684	pf_two_negative
55	20	323.669	196.016	534.455	pf_two_negative
56	20	313.539	190.01	517.376	pf_two_negative
57	20	303.804	184.517	500.208	pf_two_negative
58	20	294.964	182.052	477.903	pf_two_negative
59	20	288.617	179.495	464.08	pf_two_negative
60	20	286.443	177.9	461.213	pf_two_negative
61	20	289.771	181.794	461.88	pf_two_negative
62	20	298.017	188.281	471.713	pf_two_negative
63	20	310.063	195.444	491.899	pf_two_negative
64	20	324.744	206.833	509.873	pf_two_negative
65	20	340.818	220	527.985	pf_two_negative
66	20	356.85	229.908	553.882	pf_two_negative
67	20	371.154	238.716	577.068	pf_two_negative
68	20	382.475	245.483	595.915	pf_two_negative
69	20	390.226	245.435	620.435	pf_two_negative
70	20	393.929	242.8	639.13	pf_two_negative
71	20	393.522	241.031	642.489	pf_two_negative
72	20	389.652	236.03	643.261	pf_two_negative
73	20	383.113	229.669	639.072	pf_two_negative
74	20	374.834	226.015	621.644	pf_two_negative
75	20	366.151	221.361	605.645	pf_two_negative
76	20	358.387	215.715	595.421	pf_two_negative
77	20	352.676	214.062	581.047	pf_two_negative
78	20	349.463	213.761	571.314	pf_two_negative
79	20	348.938	211.813	574.836	pf_two_negative
80	20	351.318	211.572	583.366	pf_two_negative
81	20	356.486	212.309	598.573	pf_two_negative
82	20	364.037	211.265	627.284	pf_two_negative
83	20	373.57	211.565	659.63	pf_two_negative
84	20	384.863	213.239	694.618	pf_two_negative
85	20	397.981	211.832	747.71	pf_two_negative
86	20	413.03	207.591	821.779	pf_two_negative
87	20	430.015	197.855	934.589	pf_two_negative
88	20	448.591	180.918	1112.29	pf_two_negative
89	20	468.278	160.088	1369.77	pf_two_negative
-14	40	4.10489	3.47921	4.84309	pf_two_negative
-13	40	4.04544	3.23454	5.05963	pf_two_negative
-12	40	3.99188	3.13465	5.08354	pf_two_negative
-11	40	3.93595	3.03606	5.10258	pf_two_negative
-10	40	3.87231	2.93418	5.11039	pf_two_negative
-9	40	3.8098	2.86474	5.06664	pf_two_negative
-8	40	3.76163	2.79466	5.06319	pf_two_negative
-7	40	3.74055	2.76779	5.05519	pf_two_negative
-6	40	3.76075	2.78383	5.08051	pf_two_negative
-5	40	3.83875	2.82216	5.22154	pf_two_negative
-4	40	3.99411	2.93955	5.42699	pf_two_negative
-3	40	4.23394	3.15593	5.68018	pf_two_negative
-2	40	4.54542	3.4119	6.05551	pf_two_negative
-1	40	4.91113	3.71604	6.49057	pf_two_negative
0	40	5.31835	4.09375	6.90928	pf_two_negative
1	40	5.77623	4.46769	7.46802	pf_two_negative
2	40	6.30008	4.84604	8.1904	pf_two_negative
3	40	6.93541	5.35075	8.98939	pf_two_negative
4	40	7.87021	6.05334	10.2324	pf_two_negative
5	40	9.44321	7.18057	12.4188	pf_two_negative
6	40	12.2422	9.31245	16.0938	pf_two_negative
7	40	16.9589	12.9209	22.2588	pf_two_negative
8	40	24.414	18.4541	32.2987	pf_two_negative
9	40	35.5284	26.9143	46.8995	pf_two_negative
10	40	51.1672	39.1772	66.8266	pf_two_negative
11	40	71.8251	54.9584	93.8681	pf_two_negative
12	40	96.8166	74.0938	126.508	pf_two_negative
13	40	124.125	95.8393	160.759	pf_two_negative
14	40	151.279	116.505	196.433	pf_two_negative
15	40	175.332	134.342	228.829	pf_two_negative
16	40	193.754	150.032	250.217	pf_two_negative
17	40	206.179	160.548	264.779	pf_two_negative
18	40	213.681	165.788	275.41	pf_two_negative
19	40	217.925	170.335	278.811	pf_two_negative
20	40	219.595	172.644	279.315	pf_two_negative
21	40	218.983	171.366	279.831	pf_two_negative
22	40	216.519	170.519	274.929	pf_two_negative
23	40	213.552	170.018	268.232	pf_two_negative
24	40	212.001	167.914	267.664	pf_two_negative
25	40	213.722	168.323	271.365	pf_two_negative
26	40	218.985	172.457	278.067	pf_two_negative
27	40	225.898	175.947	290.029	pf_two_negative
28	40	232.235	179.281	300.828	pf_two_negative
29	40	236.025	183.425	303.71	pf_two_negative
30	40	236.431	184.187	303.494	pf_two_negative
31	40	232.908	181.288	299.225	pf_two_negative
32	40	225.439	177.843	285.774	pf_two_negative
33	40	215.642	171.863	270.572	pf_two_negative
34	40	205.406	163.337	258.311	pf_two_negative
35	40	196.35	156.928	245.675	pf_two_negative
36	40	189.982	152.629	236.477	pf_two_negative
37	40	187.756	149.82	235.298	pf_two_negative
38	40	191.169	152.448	239.724	pf_two_negative
39	40	200.256	160.276	250.208	pf_two_negative
40	40	213.376	168.972	269.45	pf_two_negative
41	40	228.546	179.352	291.233	pf_two_negative
42	40	243.638	191.789	309.505	pf_two_negative
43	40	256.805	201.364	327.512	pf_two_negative
44	40	265.978	207.522	340.899	pf_two_negative
45	40	269.744	212.35	342.651	pf_two_negative
46	40	269.452	212.77	341.235	pf_two_negative
47	40	267.224	209.815	340.342	pf_two_negative
48	40	265.057	209.44	335.442	pf_two_negative
49	40	263.918	209.827	331.954	pf_two_negative
50	40	264.36	209.293	333.916	pf_two_negative
51	40	266.901	212.526	335.188	pf_two_negative
52	40	271.252	218.211	337.185	pf_two_negative
53	40	276.459	221.345	345.295	pf_two_negative
54	40	281.49	224.671	352.678	pf_two_negative
55	40	285.28	228.606	356.004	pf_two_negative
56	40	286.778	227.697	361.189	pf_two_negative
57	40	284.961	224.21	362.174	pf_two_negative
58	40	279.732	221.56	353.178	pf_two_negative
59	40	273.149	216.33	344.893	pf_two_negative
60	40	267.46	210.514	339.81	pf_two_negative
61	40	264.551	209.792	333.601	pf_two_negative
62	40	265.337	211.172	333.395	pf_two_negative
63	40	270.574	213.884	342.288	pf_two_negative
64	40	281.06	223.77	353.017	pf_two_negative
65	40	295.585	237.886	367.281	pf_two_negative
66	40	311.332	249.247	388.881	pf_two_negative
67	40	324.925	259.557	406.754	pf_two_negative
68	40	334.557	268.074	417.527	pf_two_negative
69	40	340.673	269.975	429.886	pf_two_negative
70	40	344.02	270.158	438.076	pf_two_negative
71	40	345.205	272.498	437.31	pf_two_negative
72	40	344.389	271.37	437.056	pf_two_negative
73	40	341.713	268.143	435.467	pf_two_negative
74	40	337.481	267.575	425.651	pf_two_negative
75	40	332.521	264.604	417.871	pf_two_negative
76	40	327.74	258.504	415.52	pf_two_negative
77	40	323.953	255.533	410.694	pf_two_negative
78	40	321.62	253.232	408.475	pf_two_negative
79	40	321.054	249.364	413.354	pf_two_negative
80	40	322.601	248.823	418.255	pf_two_negative
81	40	326.782	250.856	425.689	pf_two_negative
82	40	334.311	252.461	442.698	pf_two_negative
83	40	346.035	257.933	464.231	pf_two_negative
84	40	362.01	267.633	489.668	pf_two_negative
85	40	380.785	276.127	525.112	pf_two_negative
86	40	400.477	283.524	565.674	pf_two_negative
87	40	419.365	283.586	620.153	pf_two_negative
88	40	437.092	275.546	693.349	pf_two_negative
89	40	453.584	264.771	777.045	pf_two_negative
-14	60	4.2476	3.77911	4.77417	pf_two_negative
-13	60	4.271	3.53754	5.15654	pf_two_negative
-12	60	4.23924	3.46382	5.18825	pf_two_negative
-11	60	4.18759	3.3961	5.16353	pf_two_negative
-10	60	4.14548	3.33738	5.14924	pf_two_negative
-9	60	4.1125	3.31309	5.1048	pf_two_negative
-8	60	4.07808	3.25933	5.1025	pf_two_negative
-7	60	4.03498	3.22422	5.04962	pf_two_negative
-6	60	4.01282	3.21709	5.00536	pf_two_negative
-5	60	4.06556	3.23292	5.11264	pf_two_negative
-4	60	4.25155	3.37799	5.35102	pf_two_negative
-3	60	4.58065	3.67819	5.70454	pf_two_negative
-2	60	4.98425	4.00687	6.20005	pf_two_negative
-1	60	5.36353	4.3225	6.65528	pf_two_negative
0	60	5.62934	4.61156	6.87175	pf_two_negative
1	60	5.77374	4.75253	7.01438	pf_two_negative
2	60	5.81043	4.75352	7.10233	pf_two_negative
3	60	5.78994	4.75548	7.04942	pf_two_negative
4	60	5.89211	4.82115	7.20098	pf_two_negative
5	60	6.35255	5.13079	7.86525	pf_two_negative
6	60	7.49723	6.072	9.25699	pf_two_negative
7	60	9.66417	7.86262	11.8785	pf_two_negative
8	60	13.3355	10.7556	16.5343	pf_two_negative
9	60	19.3002	15.5868	23.8983	pf_two_negative
10	60	28.597	23.3393	35.0391	pf_two_negative
11	60	42.1948	34.3477	51.8347	pf_two_negative
12	60	60.3038	49.087	74.0836	pf_two_negative
13	60	81.8737	67.4536	99.3766	pf_two_negative
14	60	105.029	86.355	127.741	pf_two_negative
15	60	126.788	103.435	155.413	pf_two_negative
16	60	143.985	118.285	175.27	pf_two_negative
17	60	155.634	127.755	189.598	pf_two_negative
18	60	162.386	132.067	199.666	pf_two_negative
19	60	165.706	135.729	202.304	pf_two_negative
20	60	166.546	137.314	202.001	pf_two_negative
21	60	165.646	135.606	202.339	pf_two_negative
22	60	163.833	134.552	199.486	pf_two_negative
23	60	162.368	134.379	196.185	pf_two_negative
24	60	162.788	133.77	198.101	pf_two_negative
25	60	166.658	136.798	203.036	pf_two_negative
26	60	174.144	144.585	209.746	pf_two_negative
27	60	183.292	151.976	221.06	pf_two_negative
28	60	191.621	158.104	232.244	pf_two_negative
29	60	196.832	163.536	236.907	pf_two_negative
30	60	198	164.127	238.863	pf_two_negative
31	60	194.623	160.172	236.483	pf_two_negative
32	60	186.912	155.292	224.969	pf_two_negative
33	60	177.08	147.91	212.002	pf_two_negative
34	60	167.568	138.802	202.296	pf_two_negative
35	60	160.29	133.005	193.173	pf_two_negative
36	60	156.204	130.031	187.644	pf_two_negative
37	60	155.923	128.67	188.947	pf_two_negative
38	60	160.215	132.257	194.084	pf_two_negative
39	60	168.431	140.205	202.339	pf_two_negative
40	60	178.075	147.447	215.064	pf_two_negative
41	60	186.048	153.475	225.534	pf_two_negative
42	60	190.593	158.584	229.062	pf_two_negative
43	60	193.351	160.537	232.874	pf_two_negative
44	60	196.546	162.233	238.115	pf_two_negative
45	60	201.776	167.997	242.346	pf_two_negative
46	60	208.021	173.256	249.762	pf_two_negative
47	60	213.531	176.012	259.046	pf_two_negative
48	60	216.73	179.244	262.054	pf_two_negative
49	60	218.436	181.109	263.456	pf_two_negative
50	60	220.573	181.3	268.352	pf_two_negative
51	60	225.04	185.75	272.641	pf_two_negative
52	60	232.166	193.685	278.292	pf_two_negative
53	60	240.968	200.017	290.302	pf_two_negative
54	60	250.313	207.394	302.112	pf_two_negative
55	60	259.285	216.464	310.578	pf_two_negative
56	60	267.411	221.649	322.621	pf_two_negative
57	60	274.213	225.609	333.287	pf_two_negative
58	60	279.258	232.127	335.959	pf_two_negative
59	60	282.286	234.992	339.098	pf_two_negative
60	60	283.098	233.978	342.529	pf_two_negative
61	60	281.838	234.662	338.498	pf_two_negative
62	60	280.175	233.478	336.212	pf_two_negative
63	60	280.22	230.466	340.715	pf_two_negative
64	60	283.799	233.563	344.839	pf_two_negative
65	60	289.653	239.237	350.694	pf_two_negative
66	60	294.525	240.634	360.484	pf_two_negative
67	60	295.065	240.706	361.7	pf_two_negative
68	60	291.44	240.047	353.835	pf_two_negative
69	60	287.587	235.953	350.52	pf_two_negative
70	60	287.46	234.938	351.724	pf_two_negative
71	60	292.74	241.265	355.198	pf_two_negative
72	60	300.74	246.888	366.339	pf_two_negative
73	60	308.052	250.491	378.841	pf_two_negative
74	60	311.966	255.171	381.402	pf_two_negative
75	60	313.482	256.398	383.275	pf_two_negative
76	60	314.586	254.614	388.686	pf_two_negative
77	60	317.059	257.03	391.108	pf_two_negative
78	60	320.833	260.183	395.621	pf_two_negative
79	60	324.978	260.39	405.588	pf_two_negative
80	60	328.594	262.49	411.344	pf_two_negative
81	60	332.004	265.45	415.244	pf_two_negative
82	60	336.612	265.692	426.462	pf_two_negative
83	60	343.922	268.818	440.009	pf_two_negative
84	60	354.589	276.596	454.574	pf_two_negative
85	60	367.838	284.333	475.868	pf_two_negative
86	60	382.676	293.981	498.131	pf_two_negative
87	60	397.985	299.023	529.697	pf_two_negative
88	60	412.569	295.957	575.128	pf_two_negative
89	60	425.085	289.35	624.493	pf_two_negative
-14	80	4.24909	3.89804	4.63176	pf_two_negative
-13	80	4.67592	3.40492	6.42137	pf_two_negative
-12	80	4.76863	3.65591	6.22002	pf_two_negative
-11	80	4.68817	3.81197	5.76577	pf_two_negative
-10	80	4.59962	3.6614	5.77825	pf_two_negative
-9	80	4.53314	3.67705	5.58856	pf_two_negative
-8	80	4.47216	3.66572	5.45602	pf_two_negative
-7	80	4.40384	3.6242	5.35119	pf_two_negative
-6	80	4.35046	3.61239	5.23934	pf_two_negative
-5	80	4.35639	3.59052	5.28562	pf_two_negative
-4	80	4.46658	3.676	5.42719	pf_two_negative
-3	80	4.67495	3.89449	5.61181	pf_two_negative
-2	80	4.90196	4.0698	5.90428	pf_two_negative
-1	80	5.04893	4.16448	6.12122	pf_two_negative
0	80	5.04851	4.19238	6.07946	pf_two_negative
1	80	4.92962	4.07057	5.96997	pf_two_negative
2	80	4.7395	3.87078	5.80319	pf_two_negative
3	80	4.53911	3.73021	5.52344	pf_two_negative
4	80	4.44515	3.63981	5.42868	pf_two_negative
5	80	4.58693	3.68724	5.70615	pf_two_negative
6	80	5.12167	4.10072	6.39679	pf_two_negative
7	80	6.16592	4.92289	7.72282	pf_two_negative
8	80	7.85279	6.18711	9.9669	pf_two_negative
9	80	10.3818	8.21572	13.119	pf_two_negative
10	80	14.0434	11.3293	17.4079	pf_two_negative
11	80	19.2386	15.5741	23.7652	pf_two_negative
12	80	26.4228	21.425	32.5863	pf_two_negative
13	80	35.9804	29.5639	43.7894	pf_two_negative
14	80	47.9592	39.3419	58.464	pf_two_negative
15	80	61.7683	50.3751	75.7381	pf_two_negative
16	80	76.1353	62.9941	92.0178	pf_two_negative
17	80	89.9213	74.9657	107.86	pf_two_negative
18	80	102.107	84.6841	123.115	pf_two_negative
19	80	111.877	93.7871	133.457	pf_two_negative
20	80	118.91	100.564	140.602	pf_two_negative
21	80	123.327	103.423	147.063	pf_two_negative
22	80	125.599	105.712	149.227	pf_two_negative
23	80	126.952	107.929	149.327	pf_two_negative
24	80	129.134	108.996	152.994	pf_two_negative
25	80	134.006	112.931	159.014	pf_two_negative
26	80	142.211	120.962	167.193	pf_two_negative
27	80	152.476	128.532	180.879	pf_two_negative
28	80	163.018	135.878	195.578	pf_two_negative
29	80	172.324	144.305	205.785	pf_two_negative
30	80	180.558	150.418	216.738	pf_two_negative
31	80	188.29	155.552	227.918	pf_two_negative
32	80	195.999	164.35	233.743	pf_two_negative
33	80	203.17	172.55	239.223	pf_two_negative
34	80	208.895	176.437	247.325	pf_two_negative
35	80	212.215	179.661	250.668	pf_two_negative
36	80	212.316	179.624	250.957	pf_two_negative
37	80	208.582	173.507	250.748	pf_two_negative
38	80	200.709	166.243	242.32	pf_two_negative
39	80	190.46	158.804	228.427	pf_two_negative
40	80	181.13	149.768	219.059	pf_two_negative
41	80	175.496	144.266	213.485	pf_two_negative
42	80	174.764	144.819	210.9	pf_two_negative
43	80	177.964	146.831	215.699	pf_two_negative
44	80	184.103	150.925	224.573	pf_two_negative
45	80	192.189	159.665	231.338	pf_two_negative
46	80	201.024	167.682	240.997	pf_two_negative
47	80	209.166	172.667	253.379	pf_two_negative
48	80	215.219	178.805	259.05	pf_two_negative
49	80	219.609	184.057	262.027	pf_two_negative
50	80	223.675	186.516	268.235	pf_two_negative
51	80	228.825	191.815	272.976	pf_two_negative
52	80	235.749	199.349	278.796	pf_two_negative
53	80	244.558	204.756	292.098	pf_two_negative
54	80	255.371	213.225	305.847	pf_two_negative
55	80	267.835	226.265	317.043	pf_two_negative
56	80	280.784	236.008	334.056	pf_two_negative
57	80	292.756	244.174	351.003	pf_two_negative
58	80	302.752	255.52	358.715	pf_two_negative
59	80	311.548	263.816	367.917	pf_two_negative
60	80	320.362	269.465	380.871	pf_two_negative
61	80	329.915	279.522	389.393	pf_two_negative
62	80	337.684	285.257	399.746	pf_two_negative
63	80	339.878	282.019	409.608	pf_two_negative
64	80	333.256	276.699	401.373	pf_two_negative
65	80	319.758	266.981	382.969	pf_two_negative
66	80	304.062	251.082	368.22	pf_two_negative
67	80	290.173	239.137	352.102	pf_two_negative
68	80	279.844	232.696	336.546	pf_two_negative
69	80	272.969	225.444	330.514	pf_two_negative
70	80	269.461	221.295	328.111	pf_two_negative
71	80	269.1	222.897	324.881	pf_two_negative
72	80	271.303	223.584	329.206	pf_two_negative
73	80	275.494	225.079	337.202	pf_two_negative
74	80	281.337	233.083	339.581	pf_two_negative
75	80	289.334	242.078	345.815	pf_two_negative
76	80	300.282	249.754	361.032	pf_two_negative
77	80	314.722	262.686	377.067	pf_two_negative
78	80	330.014	275.022	396.002	pf_two_negative
79	80	341.437	280.065	416.258	pf_two_negative
80	80	344.048	282.228	419.409	pf_two_negative
81	80	338.45	280.34	408.605	pf_two_negative
82	80	329.987	271.846	400.563	pf_two_negative
83	80	323.819	266.028	394.164	pf_two_negative
84	80	322.723	264.407	393.901	pf_two_negative
85	80	326.499	263.744	404.186	pf_two_negative
86	80	334.906	268.973	417.001	pf_two_negative
87	80	346.708	257.203	467.36	pf_two_negative
88	80	357.251	246.044	518.721	pf_two_negative
89	80	360.762	258.335	503.8	pf_two_negative
-91	20	59.0724	19.9553	174.868	pf_one_positive
-90	20	59.9201	20.9218	171.612	pf_one_positive
-89	20	60.762	23.4395	157.513	pf_one_positive
-88	20	61.6253	26.1479	145.238	pf_one_positive
-87	20	62.5342	28.0521	139.402	pf_one_positive
-86	20	63.4948	30.0013	134.381	pf_one_positive
-85	20	64.5079	31.8585	130.617	pf_one_positive
-84	20	65.5736	33.5632	128.114	pf_one_positive
-83	20	66.6843	35.2077	126.302	pf_one_positive
-82	20	67.8286	36.7302	125.257	pf_one_positive
-81	20	68.9935	38.1614	124.736	pf_one_positive
-80	20	70.1574	39.5022	124.602	pf_one_positive
-79	20	71.2909	40.6853	124.92	pf_one_positive
-78	20	72.3625	41.7625	125.384	pf_one_positive
-77	20	73.3338	42.7417	125.822	pf_one_positive
-76	20	74.1578	43.5236	126.354	pf_one_positive
-75	20	74.7861	44.1419	126.704	pf_one_positive
-74	20	75.1961	44.6459	126.651	pf_one_positive
-73	20	75.4171	44.9656	126.491	pf_one_positive
-72	20	75.4867	45.1603	126.178	pf_one_positive
-71	20	75.4454	45.345	125.527	pf_one_positive
-70	20	75.3415	45.4601	124.864	pf_one_positive
-69	20	75.2243	45.5398	124.258	pf_one_positive
-68	20	75.1381	45.7228	123.477	pf_one_positive
-67	20	75.0987	45.9431	122.757	pf_one_positive
-66	20	75.112	46.1682	122.201	pf_one_positive
-65	20	75.1864	46.5203	121.517	pf_one_positive
-64	20	75.3555	46.9621	120.916	pf_one_positive
-63	20	75.6684	47.4294	120.721	pf_one_positive
-62	20	76.1722	48.0478	120.759	pf_one_positive
-61	20	76.8454	48.7843	121.047	pf_one_positive
-60	20	77.5988	49.4553	121.758	pf_one_positive
-59	20	78.3386	50.0857	122.528	pf_one_positive
-58	20	79.007	50.6799	123.167	pf_one_positive
-57	20	79.6054	51.1011	124.009	pf_one_positive
-56	20	80.1404	51.4266	124.886	pf_one_positive
-55	20	80.6144	51.7639	125.545	pf_one_positive
-54	20	81.018	51.9632	126.319	pf_one_positive
-53	20	81.3399	52.0401	127.136	pf_one_positive
-52	20	81.5783	52.1319	127.657	pf_one_positive
-51	20	81.7703	52.1451	128.227	pf_one_positive
-50	20	81.9639	52.0977	128.952	pf_one_positive
-49	20	82.2124	52.1881	129.51	pf_one_positive
-48	20	82.6072	52.3959	130.238	pf_one_positive
-47	20	83.2588	52.7214	131.484	pf_one_positive
-46	20	84.2769	53.3785	133.061	pf_one_positive
-45	20	85.6967	54.3471	135.13	pf_one_positive
-44	20	87.498	55.4836	137.985	pf_one_positive
-43	20	89.6616	56.8839	141.327	pf_one_positive
-42	20	92.167	58.5565	145.069	pf_one_positive
-41	20	94.9902	60.3456	149.524	pf_one_positive
-40	20	98.1048	62.336	154.398	pf_one_positive
-39	20	101.466	64.5917	159.392	pf_one_positive
-38	20	104.995	66.88	164.831	pf_one_positive
-37	20	108.595	69.1695	170.494	pf_one_positive
-36	20	112.151	71.522	175.86	pf_one_positive
-35	20	115.503	73.6647	181.103	pf_one_positive
-34	20	118.47	75.4755	185.957	pf_one_positive
-33	20	120.883	77.0437	189.667	pf_one_positive
-32	20	122.688	78.2031	192.477	pf_one_positive
-31	20	123.882	78.8943	194.521	pf_one_positive
-30	20	124.473	79.3413	195.276	pf_one_positive
-29	20	124.491	79.4866	194.977	pf_one_positive
-28	20	123.983	79.2355	194.001	pf_one_positive
-27	20	123	78.8062	191.977	pf_one_positive
-26	20	121.608	78.212	189.083	pf_one_positive
-25	20	119.882	77.3068	185.905	pf_one_positive
-24	20	117.897	76.2617	182.265	pf_one_positive
-23	20	115.736	75.1712	178.19	pf_one_positive
-22	20	113.487	73.891	174.301	pf_one_positive
-21	20	111.236	72.5592	170.529	pf_one_positive
-20	20	109.053	71.3371	166.711	pf_one_positive
-19	20	106.986	70.0703	163.35	pf_one_positive
-18	20	105.074	68.8207	160.424	pf_one_positive
-17	20	103.345	67.7701	157.593	pf_one_positive
-16	20	101.786	66.7639	155.18	pf_one_positive
-15	20	100.377	65.7776	153.177	pf_one_positive
-14	20	99.1106	64.9918	151.141	pf_one_positive
-13	20	98.0519	64.3432	149.42	pf_one_positive
-12	20	97.2972	63.8162	148.344	pf_one_positive
-11	20	96.9392	63.6355	147.672	pf_one_positive
-10	20	97.0466	63.7846	147.654	pf_one_positive
-9	20	97.6758	64.161	148.697	pf_one_positive
-8	20	98.892	64.9375	150.601	pf_one_positive
-7	20	100.776	66.1745	153.47	pf_one_positive
-6	20	103.429	67.7784	157.831	pf_one_positive
-5	20	106.974	69.9467	163.602	pf_one_positive
-4	20	111.502	72.8269	170.716	pf_one_positive
-3	20	117.011	76.2201	179.633	pf_one_positive
-2	20	123.491	80.1785	190.201	pf_one_positive
-1	20	130.931	84.8593	202.015	pf_one_positive
0	20	139.323	90.0545	215.547	pf_one_positive
1	20	148.649	95.7627	230.744	pf_one_positive
2	20	158.87	102.222	246.909	pf_one_positive
3	20	169.915	109.203	264.38	pf_one_positive
4	20	181.68	116.557	283.187	pf_one_positive
5	20	194.021	124.534	302.28	pf_one_positive
6	20	206.801	132.926	321.733	pf_one_positive
7	20	219.873	141.445	341.788	pf_one_positive
8	20	233.058	150.365	361.228	pf_one_positive
9	20	246.206	159.571	379.877	pf_one_positive
10	20	259.196	168.586	398.506	pf_one_positive
11	20	271.905	177.654	416.16	pf_one_positive
12	20	284.22	186.822	432.397	pf_one_positive
13	20	296.058	195.455	448.442	pf_one_positive
14	20	307.339	203.716	463.669	pf_one_positive
15	20	317.981	211.893	477.184	pf_one_positive
16	20	327.886	219.221	490.413	pf_one_positive
17	20	336.953	225.687	503.075	pf_one_positive
18	20	345.085	231.79	513.758	pf_one_positive
19	20	352.175	236.721	523.937	pf_one_positive
20	20	358.116	240.192	533.934	pf_one_positive
21	20	362.845	242.85	542.13	pf_one_positive
22	20	366.521	244.35	549.778	pf_one_positive
23	20	369.41	244.644	557.808	pf_one_positive
24	20	371.788	244.799	564.653	pf_one_positive
25	20	373.882	244.824	570.971	pf_one_positive
26	20	375.885	244.399	578.112	pf_one_positive
27	20	377.994	244.326	584.79	pf_one_positive
28	20	380.319	244.727	591.036	pf_one_positive
29	20	382.878	244.95	598.471	pf_one_positive
30	20	385.688	245.409	606.153	pf_one_positive
31	20	388.72	246.358	613.348	pf_one_positive
32	20	391.868	247.093	621.468	pf_one_positive
33	20	395.013	247.797	629.689	pf_one_positive
34	20	398.077	248.928	636.589	pf_one_positive
35	20	401.092	249.922	643.7	pf_one_positive
36	20	404.116	250.861	650.997	pf_one_positive
37	20	407.198	252.384	656.975	pf_one_positive
38	20	410.353	254.033	662.864	pf_one_positive
39	20	413.585	255.645	669.104	pf_one_positive
40	20	416.899	257.833	674.098	pf_one_positive
41	20	420.297	260.224	678.837	pf_one_positive
42	20	423.779	262.33	684.59	pf_one_positive
43	20	427.345	264.558	690.299	pf_one_positive
44	20	430.968	266.568	696.76	pf_one_positive
45	20	434.598	267.604	705.8	pf_one_positive
46	20	438.184	267.86	716.811	pf_one_positive
47	20	441.789	267.024	730.937	pf_one_positive
48	20	445.631	264.463	750.909	pf_one_positive
49	20	449.943	260.402	777.449	pf_one_positive
50	20	454.654	253.606	815.085	pf_one_positive
51	20	459.01	244.777	860.745	pf_one_positive
52	20	462.141	235.639	906.361	pf_one_positive
53	20	463.924	216.335	994.871	pf_one_positive
54	20	467.013	197.562	1103.96	pf_one_positive
55	20	474.778	194.978	1156.1	pf_one_positive
-91	40	44.9291	27.6369	73.041	pf_one_positive
-90	40	45.6635	29.5517	70.5595	pf_one_positive
-89	40	46.4379	31.3045	68.8873	pf_one_positive
-88	40	47.2964	32.8715	68.0516	pf_one_positive
-87	40	48.277	34.329	67.8923	pf_one_positive
-86	40	49.3784	35.6743	68.3467	pf_one_positive
-85	40	50.5871	36.9069	69.338	pf_one_positive
-84	40	51.8891	38.1766	70.5268	pf_one_positive
-83	40	53.2715	39.4488	71.9377	pf_one_positive
-82	40	54.7217	40.6659	73.6357	pf_one_positive
-81	40	56.2253	41.9703	75.3219	pf_one_positive
-80	40	57.7702	43.3379	77.0087	pf_one_positive
-79	40	59.3458	44.644	78.8891	pf_one_positive
-78	40	60.9412	46.0123	80.714	pf_one_positive
-77	40	62.5724	47.4887	82.4471	pf_one_positive
-76	40	64.292	48.9444	84.4521	pf_one_positive
-75	40	66.1606	50.5285	86.6288	pf_one_positive
-74	40	68.1974	52.359	88.827	pf_one_positive
-73	40	70.3259	54.1555	91.3246	pf_one_positive
-72	40	72.4474	55.876	93.9335	pf_one_positive
-71	40	74.4814	57.6293	96.2613	pf_one_positive
-70	40	76.44	59.2043	98.6934	pf_one_positive
-69	40	78.3597	60.6252	101.282	pf_one_positive
-68	40	80.2678	62.1778	103.621	pf_one_positive
-67	40	82.1186	63.6402	105.962	pf_one_positive
-66	40	83.8347	64.8617	108.357	pf_one_positive
-65	40	85.3411	66.0814	110.214	pf_one_positive
-64	40	86.6402	67.1763	111.744	pf_one_positive
-63	40	87.784	67.9841	113.35	pf_one_positive
-62	40	88.8262	68.8186	114.651	pf_one_positive
-61	40	89.749	69.6431	115.66	pf_one_positive
-60	40	90.464	70.1135	116.721	pf_one_positive
-59	40	90.8793	70.3983	117.319	pf_one_positive
-58	40	90.9524	70.5732	117.216	pf_one_positive
-57	40	90.7176	70.3429	116.994	pf_one_positive
-56	40	90.2181	69.9033	116.437	pf_one_positive
-55	40	89.4841	69.5017	115.212	pf_one_positive
-54	40	88.5102	68.8029	113.862	pf_one_positive
-53	40	87.2884	67.849	112.297	pf_one_positive
-52	40	85.856	66.9648	110.077	pf_one_positive
-51	40	84.4284	66.0246	107.962	pf_one_positive
-50	40	83.2534	65.1442	106.397	pf_one_positive
-49	40	82.5508	64.8073	105.152	pf_one_positive
-48	40	82.4248	64.9025	104.678	pf_one_positive
-47	40	82.9382	65.3153	105.316	pf_one_positive
-46	40	84.1545	66.4198	106.625	pf_one_positive
-45	40	85.9504	68.0555	108.551	pf_one_positive
-44	40	88.0495	69.7446	111.159	pf_one_positive
-43	40	90.1534	71.535	113.618	pf_one_positive
-42	40	92.0796	73.34	115.608	pf_one_positive
-41	40	93.8029	74.7786	117.667	pf_one_positive
-40	40	95.308	76.0369	119.463	pf_one_positive
-39	40	96.5853	77.2988	120.684	pf_one_positive
-38	40	97.6341	78.1668	121.95	pf_one_positive
-37	40	98.4566	78.7405	123.11	pf_one_positive
-36	40	99.0674	79.3453	123.692	pf_one_positive
-35	40	99.5158	79.6663	124.311	pf_one_positive
-34	40	99.8592	79.7496	125.04	pf_one_positive
-33	40	100.143	80.0187	125.329	pf_one_positive
-32	40	100.341	80.1758	125.577	pf_one_positive
-31	40	100.401	80.0567	125.915	pf_one_positive
-30	40	100.285	80.0219	125.678	pf_one_positive
-29	40	100.063	79.9639	125.214	pf_one_positive
-28	40	99.8686	79.7456	125.07	pf_one_positive
-27	40	99.8275	79.8084	124.868	pf_one_positive
-26	40	99.9564	80.1375	124.677	pf_one_positive
-25	40	100.173	80.3418	124.9	pf_one_positive
-24	40	100.394	80.6234	125.013	pf_one_positive
-23	40	100.579	81.058	124.802	pf_one_positive
-22	40	100.755	81.2651	124.92	pf_one_positive
-21	40	100.954	81.4242	125.167	pf_one_positive
-20	40	101.179	81.7819	125.176	pf_one_positive
-19	40	101.368	81.9225	125.429	pf_one_positive
-18	40	101.449	81.8758	125.703	pf_one_positive
-17	40	101.372	81.961	125.38	pf_one_positive
-16	40	101.165	81.854	125.031	pf_one_positive
-15	40	100.88	81.5256	124.828	pf_one_positive
-14	40	100.561	81.4018	124.231	pf_one_positive
-13	40	100.216	81.2408	123.623	pf_one_positive
-12	40	99.8336	80.8524	123.271	pf_one_positive
-11	40	99.4124	80.6235	122.58	pf_one_positive
-10	40	99.0566	80.504	121.885	pf_one_positive
-9	40	98.9424	80.3233	121.877	pf_one_positive
-8	40	99.2457	80.5519	122.278	pf_one_positive
-7	40	100.085	81.3165	123.185	pf_one_positive
-6	40	101.517	82.3046	125.215	pf_one_positive
-5	40	103.609	83.846	128.031	pf_one_positive
-4	40	106.427	86.1961	131.406	pf_one_positive
-3	40	110.023	88.9769	136.048	pf_one_positive
-2	40	114.465	92.3935	141.809	pf_one_positive
-1	40	119.836	96.8655	148.253	pf_one_positive
0	40	126.236	101.999	156.231	pf_one_positive
1	40	133.787	107.866	165.937	pf_one_positive
2	40	142.605	115.071	176.728	pf_one_positive
3	40	152.639	123.151	189.188	pf_one_positive
4	40	163.741	131.803	203.419	pf_one_positive
5	40	175.708	141.572	218.075	pf_one_positive
6	40	188.372	152.012	233.429	pf_one_positive
7	40	201.569	162.489	250.049	pf_one_positive
8	40	215.094	173.62	266.475	pf_one_positive
9	40	228.839	185.242	282.695	pf_one_positive
10	40	242.817	196.489	300.068	pf_one_positive
11	40	257.061	208.127	317.501	pf_one_positive
12	40	271.583	220.494	334.511	pf_one_positive
13	40	286.352	232.398	352.834	pf_one_positive
14	40	301.332	244.451	371.447	pf_one_positive
15	40	316.484	257.52	388.949	pf_one_positive
16	40	331.776	270.093	407.546	pf_one_positive
17	40	347.171	282.315	426.926	pf_one_positive
18	40	362.474	295.437	444.721	pf_one_positive
19	40	376.815	307.269	462.102	pf_one_positive
20	40	389.053	316.546	478.167	pf_one_positive
21	40	398.107	324.185	488.885	pf_one_positive
22	40	403.94	328.956	496.017	pf_one_positive
23	40	407.038	330.4	501.452	pf_one_positive
24	40	407.965	330.899	502.981	pf_one_positive
25	40	407.308	330.379	502.151	pf_one_positive
26	40	405.65	327.991	501.696	pf_one_positive
27	40	403.574	325.776	499.951	pf_one_positive
28	40	401.619	324.246	497.456	pf_one_positive
29	40	400.274	322.189	497.283	pf_one_positive
30	40	400.015	321.115	498.302	pf_one_positive
31	40	400.906	321.815	499.435	pf_one_positive
32	40	402.297	322.108	502.449	pf_one_positive
33	40	403.465	321.972	505.583	pf_one_positive
34	40	403.924	322.189	506.394	pf_one_positive
35	40	403.891	321.4	507.555	pf_one_positive
36	40	403.709	319.938	509.415	pf_one_positive
37	40	403.69	319.473	510.108	pf_one_positive
38	40	403.999	318.952	511.723	pf_one_positive
39	40	404.755	318.072	515.061	pf_one_positive
40	40	406.075	318.374	517.935	pf_one_positive
41	40	408.014	319.199	521.541	pf_one_positive
42	40	410.599	319.801	527.176	pf_one_positive
43	40	413.854	321.505	532.73	pf_one_positive
44	40	417.714	324.044	538.461	pf_one_positive
45	40	422.035	326.189	546.044	pf_one_positive
46	40	426.667	328.802	553.661	pf_one_positive
47	40	431.482	332.001	560.772	pf_one_positive
48	40	436.381	334.313	569.613	pf_one_positive
49	40	441.265	336.119	579.305	pf_one_positive
50	40	446.056	337.664	589.241	pf_one_positive
51	40	450.725	337.182	602.503	pf_one_positive
52	40	455.255	334.414	619.762	pf_one_positive
53	40	459.678	329.18	641.911	pf_one_positive
54	40	464.226	320.518	672.367	pf_one_positive
55	40	469.184	308.742	713.002	pf_one_positive
-91	60	45.2573	31.5049	65.0127	pf_one_positive
-90	60	45.621	33.3205	62.4624	pf_one_positive
-89	60	46.1226	34.9266	60.9077	pf_one_positive
-88	60	46.6844	36.2317	60.1527	pf_one_positive
-87	60	47.2497	37.31	59.8374	pf_one_positive
-86	60	47.8693	38.2003	59.9856	pf_one_positive
-85	60	48.6275	38.9792	60.664	pf_one_positive
-84	60	49.6059	39.9306	61.6256	pf_one_positive
-83	60	50.8244	41.0216	62.9697	pf_one_positive
-82	60	52.2732	42.1752	64.7891	pf_one_positive
-81	60	53.9398	43.5926	66.743	pf_one_positive
-80	60	55.7622	45.198	68.7956	pf_one_positive
-79	60	57.6321	46.7342	71.0712	pf_one_positive
-78	60	59.4267	48.2703	73.1616	pf_one_positive
-77	60	61.0711	49.7839	74.9173	pf_one_positive
-76	60	62.5619	51.0453	76.6768	pf_one_positive
-75	60	63.9032	52.2057	78.2216	pf_one_positive
-74	60	65.12	53.4296	79.3683	pf_one_positive
-73	60	66.278	54.4871	80.6205	pf_one_positive
-72	60	67.4525	55.4963	81.9845	pf_one_positive
-71	60	68.6954	56.7228	83.1952	pf_one_positive
-70	60	69.9645	57.8445	84.6239	pf_one_positive
-69	60	71.1936	58.7906	86.2134	pf_one_positive
-68	60	72.3253	59.8328	87.426	pf_one_positive
-67	60	73.3736	60.7481	88.623	pf_one_positive
-66	60	74.3811	61.4539	90.0276	pf_one_positive
-65	60	75.3858	62.3318	91.1737	pf_one_positive
-64	60	76.3537	63.2031	92.2405	pf_one_positive
-63	60	77.2055	63.772	93.4687	pf_one_positive
-62	60	77.8594	64.3125	94.2598	pf_one_positive
-61	60	78.2588	64.7612	94.5696	pf_one_positive
-60	60	78.3731	64.7729	94.8289	pf_one_positive
-59	60	78.1773	64.6083	94.596	pf_one_positive
-58	60	77.7619	64.4555	93.8154	pf_one_positive
-57	60	77.386	64.1254	93.3887	pf_one_positive
-56	60	77.3177	63.9994	93.4075	pf_one_positive
-55	60	77.758	64.4951	93.7484	pf_one_positive
-54	60	78.748	65.2815	94.9923	pf_one_positive
-53	60	80.3146	66.4594	97.0584	pf_one_positive
-52	60	82.4397	68.3998	99.3615	pf_one_positive
-51	60	84.8587	70.5317	102.096	pf_one_positive
-50	60	87.2094	72.4361	104.996	pf_one_positive
-49	60	89.1255	74.2359	107.002	pf_one_positive
-48	60	90.4803	75.5613	108.345	pf_one_positive
-47	60	91.2701	76.1584	109.38	pf_one_positive
-46	60	91.5048	76.492	109.464	pf_one_positive
-45	60	91.2209	76.4775	108.807	pf_one_positive
-44	60	90.4757	75.7855	108.013	pf_one_positive
-43	60	89.334	74.8593	106.608	pf_one_positive
-42	60	87.9153	73.8631	104.641	pf_one_positive
-41	60	86.3944	72.5206	102.922	pf_one_positive
-40	60	84.939	71.265	101.237	pf_one_positive
-39	60	83.6797	70.4345	99.4155	pf_one_positive
-38	60	82.6922	69.632	98.202	pf_one_positive
-37	60	82.0451	69.0095	97.543	pf_one_positive
-36	60	81.7815	68.9158	97.0491	pf_one_positive
-35	60	81.8663	68.9349	97.2234	pf_one_positive
-34	60	82.2524	69.0401	97.9931	pf_one_positive
-33	60	82.8974	69.6216	98.7046	pf_one_positive
-32	60	83.7691	70.3683	99.722	pf_one_positive
-31	60	84.839	71.1238	101.199	pf_one_positive
-30	60	86.0773	72.2867	102.499	pf_one_positive
-29	60	87.4434	73.6449	103.827	pf_one_positive
-28	60	88.8891	74.8714	105.531	pf_one_positive
-27	60	90.3618	76.3136	106.996	pf_one_positive
-26	60	91.7909	77.8846	108.18	pf_one_positive
-25	60	93.0873	79.0773	109.579	pf_one_positive
-24	60	94.1588	80.1017	110.683	pf_one_positive
-23	60	94.9843	81.0611	111.299	pf_one_positive
-22	60	95.6517	81.5452	112.198	pf_one_positive
-21	60	96.2607	81.8934	113.149	pf_one_positive
-20	60	96.8889	82.5274	113.75	pf_one_positive
-19	60	97.555	83.0081	114.651	pf_one_positive
-18	60	98.2697	83.4463	115.726	pf_one_positive
-17	60	99.0323	84.2817	116.364	pf_one_positive
-16	60	99.7946	85.015	117.144	pf_one_positive
-15	60	100.495	85.4945	118.128	pf_one_positive
-14	60	101.075	86.1891	118.532	pf_one_positive
-13	60	101.507	86.7499	118.775	pf_one_positive
-12	60	101.777	86.8976	119.205	pf_one_positive
-11	60	101.873	87.1342	119.106	pf_one_positive
-10	60	101.798	87.2917	118.716	pf_one_positive
-9	60	101.566	86.9631	118.62	pf_one_positive
-8	60	101.19	86.62	118.211	pf_one_positive
-7	60	100.689	86.3141	117.457	pf_one_positive
-6	60	100.082	85.5746	117.05	pf_one_positive
-5	60	99.3915	84.7989	116.495	pf_one_positive
-4	60	98.672	84.2765	115.527	pf_one_positive
-3	60	98.0418	83.5617	115.031	pf_one_positive
-2	60	97.6223	82.9478	114.893	pf_one_positive
-1	60	97.5548	82.9427	114.741	pf_one_positive
0	60	98.046	83.2376	115.489	pf_one_positive
1	60	99.3261	84.0854	117.329	pf_one_positive
2	60	101.645	86.2286	119.819	pf_one_positive
3	60	105.263	89.4489	123.873	pf_one_positive
4	60	110.495	93.7859	130.181	pf_one_positive
5	60	117.718	100.116	138.414	pf_one_positive
6	60	126.991	108.193	149.055	pf_one_positive
7	60	138.14	117.429	162.505	pf_one_positive
8	60	150.904	128.332	177.446	pf_one_positive
9	60	165.125	140.759	193.709	pf_one_positive
10	60	180.782	153.918	212.335	pf_one_positive
11	60	197.806	168.488	232.225	pf_one_positive
12	60	215.988	184.639	252.66	pf_one_positive
13	60	234.905	200.706	274.932	pf_one_positive
14	60	253.969	216.717	297.623	pf_one_positive
15	60	272.613	233.139	318.77	pf_one_positive
16	60	290.62	248.21	340.277	pf_one_positive
17	60	307.855	262.083	361.621	pf_one_positive
18	60	324.114	276.239	380.287	pf_one_positive
19	60	338.803	288.61	397.724	pf_one_positive
20	60	351.184	298.322	413.412	pf_one_positive
21	60	360.638	306.952	423.713	pf_one_positive
22	60	367.517	313.397	430.983	pf_one_positive
23	60	372.668	317.221	437.806	pf_one_positive
24	60	376.967	321.241	442.359	pf_one_positive
25	60	380.604	324.929	445.818	pf_one_positive
26	60	383.284	326.378	450.113	pf_one_positive
27	60	384.711	327.236	452.282	pf_one_positive
28	60	384.782	327.572	451.983	pf_one_positive
29	60	383.607	325.563	452	pf_one_positive
30	60	381.318	322.845	450.381	pf_one_positive
31	60	378.101	320.526	446.017	pf_one_positive
32	60	374.223	316.696	442.199	pf_one_positive
33	60	369.953	312.233	438.343	pf_one_positive
34	60	365.562	308.75	432.828	pf_one_positive
35	60	361.346	304.655	428.587	pf_one_positive
36	60	357.593	300.329	425.776	pf_one_positive
37	60	354.556	297.69	422.285	pf_one_positive
38	60	352.365	295.401	420.314	pf_one_positive
39	60	351.115	293.053	420.681	pf_one_positive
40	60	350.886	292.39	421.084	pf_one_positive
41	60	351.56	292.459	422.604	pf_one_positive
42	60	352.926	292.182	426.299	pf_one_positive
43	60	354.789	292.924	429.719	pf_one_positive
44	60	357.209	294.51	433.255	pf_one_positive
45	60	360.465	295.952	439.041	pf_one_positive
46	60	364.852	298.678	445.689	pf_one_positive
47	60	370.508	303.08	452.935	pf_one_positive
48	60	377.343	307.51	463.033	pf_one_positive
49	60	385.254	312.423	475.064	pf_one_positive
50	60	394.181	318.17	488.351	pf_one_positive
51	60	404.161	322.787	506.049	pf_one_positive
52	60	415.247	326.001	528.926	pf_one_positive
53	60	427.305	327.443	557.623	pf_one_positive
54	60	439.437	324.926	594.304	pf_one_positive
55	60	450.472	317.605	638.923	pf_one_positive
-91	80	73.0255	37.8621	140.846	pf_one_positive
-90	80	69.8348	36.8071	132.499	pf_one_positive
-89	80	66.5995	38.5605	115.027	pf_one_positive
-88	80	63.4255	40.0436	100.46	pf_one_positive
-87	80	60.3843	39.4809	92.3551	pf_one_positive
-86	80	57.4631	39.0493	84.56	pf_one_positive
-85	80	54.6324	38.2957	77.9381	pf_one_positive
-84	80	51.8785	37.0163	72.7079	pf_one_positive
-83	80	49.268	35.5441	68.2909	pf_one_positive
-82	80	46.8888	33.9948	64.6733	pf_one_positive
-81	80	44.8085	32.6047	61.5799	pf_one_positive
-80	80	43.043	31.4384	58.9312	pf_one_positive
-79	80	41.578	30.4212	56.8264	pf_one_positive
-78	80	40.4013	29.6372	55.0748	pf_one_positive
-77	80	39.4914	29.0915	53.6091	pf_one_positive
-76	80	38.8158	28.6606	52.5692	pf_one_positive
-75	80	38.3467	28.3752	51.8223	pf_one_positive
-74	80	38.0654	28.2669	51.2606	pf_one_positive
-73	80	37.9667	28.227	51.0671	pf_one_positive
-72	80	38.049	28.2827	51.1877	pf_one_positive
-71	80	38.309	28.5154	51.4664	pf_one_positive
-70	80	38.7316	28.8199	52.0522	pf_one_positive
-69	80	39.2999	29.1863	52.9181	pf_one_positive
-68	80	39.9968	29.7151	53.836	pf_one_positive
-67	80	40.7999	30.3173	54.9069	pf_one_positive
-66	80	41.6838	30.9411	56.1563	pf_one_positive
-65	80	42.6225	31.6903	57.3259	pf_one_positive
-64	80	43.6023	32.5012	58.4952	pf_one_positive
-63	80	44.6171	33.2737	59.8276	pf_one_positive
-62	80	45.6602	34.1031	61.1338	pf_one_positive
-61	80	46.7245	34.9707	62.4287	pf_one_positive
-60	80	47.8025	35.752	63.9147	pf_one_positive
-59	80	48.8859	36.5449	65.3945	pf_one_positive
-58	80	49.9495	37.3859	66.7351	pf_one_positive
-57	80	50.9411	38.098	68.1136	pf_one_positive
-56	80	51.803	38.7163	69.3131	pf_one_positive
-55	80	52.4897	39.3196	70.0712	pf_one_positive
-54	80	52.9932	39.7418	70.6631	pf_one_positive
-53	80	53.3131	39.993	71.0694	pf_one_positive
-52	80	53.4538	40.2151	71.0506	pf_one_positive
-51	80	53.4344	40.278	70.8883	pf_one_positive
-50	80	53.2789	40.1655	70.6735	pf_one_positive
-49	80	53.0093	40.0621	70.1406	pf_one_positive
-48	80	52.6299	39.8667	69.4793	pf_one_positive
-47	80	52.1377	39.4844	68.8459	pf_one_positive
-46	80	51.5359	39.0728	67.9743	pf_one_positive
-45	80	50.9032	38.6513	67.0389	pf_one_positive
-44	80	50.3691	38.2026	66.4103	pf_one_positive
-43	80	50.0576	37.9626	66.0061	pf_one_positive
-42	80	50.0556	38.0213	65.8988	pf_one_positive
-41	80	50.4122	38.2666	66.4126	pf_one_positive
-40	80	51.1819	38.8304	67.4625	pf_one_positive
-39	80	52.385	39.8086	68.9345	pf_one_positive
-38	80	53.9616	40.9925	71.0339	pf_one_positive
-37	80	55.8404	42.3651	73.602	pf_one_positive
-36	80	57.9384	43.9945	76.3017	pf_one_positive
-35	80	60.1464	45.6386	79.266	pf_one_positive
-34	80	62.3349	47.1935	82.3343	pf_one_positive
-33	80	64.3796	48.7535	85.0141	pf_one_positive
-32	80	66.276	50.192	87.514	pf_one_positive
-31	80	68.0682	51.4842	89.9943	pf_one_positive
-30	80	69.8026	52.8728	92.1534	pf_one_positive
-29	80	71.4794	54.2675	94.1505	pf_one_positive
-28	80	73.0702	55.495	96.2115	pf_one_positive
-27	80	74.5437	56.7097	97.9862	pf_one_positive
-26	80	75.8531	57.8614	99.4391	pf_one_positive
-25	80	76.9365	58.7187	100.806	pf_one_positive
-24	80	77.7307	59.4078	101.705	pf_one_positive
-23	80	78.1805	59.9688	101.923	pf_one_positive
-22	80	78.2441	60.1397	101.799	pf_one_positive
-21	80	77.886	59.9973	101.108	pf_one_positive
-20	80	77.1347	59.7055	99.6519	pf_one_positive
-19	80	76.1566	59.1255	98.0935	pf_one_positive
-18	80	75.132	58.4028	96.6532	pf_one_positive
-17	80	74.2085	57.8426	95.2048	pf_one_positive
-16	80	73.4299	57.2777	94.137	pf_one_positive
-15	80	72.8152	56.7062	93.5005	pf_one_positive
-14	80	72.3793	56.3925	92.8981	pf_one_positive
-13	80	72.1096	56.1843	92.5489	pf_one_positive
-12	80	71.9831	55.9592	92.5955	pf_one_positive
-11	80	71.9781	55.932	92.6276	pf_one_positive
-10	80	72.0776	56.0156	92.7453	pf_one_positive
-9	80	72.2681	56.0225	93.2248	pf_one_positive
-8	80	72.5347	56.1326	93.7295	pf_one_positive
-7	80	72.8169	56.3219	94.1428	pf_one_positive
-6	80	73.0029	56.3126	94.64	pf_one_positive
-5	80	72.9779	56.1862	94.788	pf_one_positive
-4	80	72.6987	56.0189	94.3449	pf_one_positive
-3	80	72.25	55.6334	93.8298	pf_one_positive
-2	80	71.7291	55.1732	93.2531	pf_one_positive
-1	80	71.2367	54.8778	92.4722	pf_one_positive
0	80	70.8875	54.6171	92.0048	pf_one_positive
1	80	70.7975	54.4993	91.9697	pf_one_positive
2	80	71.0938	54.8539	92.1418	pf_one_positive
3	80	71.9595	55.6481	93.052	pf_one_positive
4	80	73.6131	56.9811	95.0997	pf_one_positive
5	80	76.2881	59.285	98.1677	pf_one_positive
6	80	80.0377	62.4756	102.537	pf_one_positive
7	80	84.8138	66.3204	108.464	pf_one_positive
8	80	90.5671	71.0295	115.479	pf_one_positive
9	80	97.2563	76.5413	123.578	pf_one_positive
10	80	104.838	82.5245	133.184	pf_one_positive
11	80	113.236	89.2027	143.744	pf_one_positive
12	80	122.383	96.6609	154.951	pf_one_positive
13	80	132.25	104.419	167.499	pf_one_positive
14	80	142.785	112.632	181.011	pf_one_positive
15	80	153.908	121.566	194.855	pf_one_positive
16	80	165.494	130.538	209.809	pf_one_positive
17	80	177.374	139.487	225.552	pf_one_positive
18	80	189.343	148.835	240.875	pf_one_positive
19	80	201.166	157.814	256.427	pf_one_positive
20	80	212.577	166.12	272.026	pf_one_positive
21	80	223.306	174.374	285.97	pf_one_positive
22	80	233.282	182.086	298.873	pf_one_positive
23	80	242.546	188.954	311.339	pf_one_positive
24	80	251.172	195.944	321.965	pf_one_positive
25	80	259.235	202.855	331.284	pf_one_positive
26	80	266.817	208.987	340.649	pf_one_positive
27	80	274.012	215.142	348.991	pf_one_positive
28	80	280.734	221.279	356.163	pf_one_positive
29	80	286.675	226.148	363.402	pf_one_positive
30	80	291.504	230.102	369.29	pf_one_positive
31	80	294.981	233.451	372.729	pf_one_positive
32	80	297.049	235.095	375.329	pf_one_positive
33	80	297.687	235.441	376.389	pf_one_positive
34	80	296.983	235.406	374.668	pf_one_positive
35	80	295.296	234.186	372.352	pf_one_positive
36	80	293.032	232.112	369.941	pf_one_positive
37	80	290.554	230.479	366.286	pf_one_positive
38	80	288.039	228.599	362.936	pf_one_positive
39	80	285.609	226.285	360.485	pf_one_positive
40	80	283.373	224.668	357.417	pf_one_positive
41	80	281.408	223.259	354.703	pf_one_positive
42	80	279.771	221.507	353.361	pf_one_positive
43	80	278.52	220.394	351.976	pf_one_positive
44	80	277.715	219.788	350.909	pf_one_positive
45	80	277.423	218.993	351.443	pf_one_positive
46	80	277.695	218.78	352.476	pf_one_positive
47	80	277.938	218.557	353.453	pf_one_positive
48	80	276.708	216.387	353.845	pf_one_positive
49	80	272.556	211.681	350.936	pf_one_positive
50	80	266.049	203.255	348.242	pf_one_positive
51	80	261.687	195.251	350.729	pf_one_positive
52	80	264.243	193.051	361.688	pf_one_positive
53	80	274.572	182.836	412.337	pf_one_positive
54	80	277.532	169.049	455.631	pf_one_positive
55	80	254.568	159.815	405.498	pf_one_positive
-91	20	46.9991	17.8931	123.451	az_one_positive
-90	20	46.6305	18.3174	118.707	az_one_positive
-89	20	47.5907	20.7499	109.151	az_one_positive
-88	20	48.9445	23.5373	101.777	az_one_positive
-87	20	49.8868	25.2853	98.4243	az_one_positive
-86	20	50.4301	26.8279	94.7967	az_one_positive
-85	20	50.8427	28.0948	92.0091	az_one_positive
-84	20	51.3726	29.1605	90.5041	az_one_positive
-83	20	52.0301	30.1362	89.83	az_one_positive
-82	20	52.7129	30.9125	89.8876	az_one_positive
-81	20	53.3185	31.5083	90.226	az_one_positive
-80	20	53.8152	31.9326	90.6932	az_one_positive
-79	20	54.2248	32.1619	91.4228	az_one_positive
-78	20	54.5718	32.3075	92.1794	az_one_positive
-77	20	54.8843	32.4195	92.9161	az_one_positive
-76	20	55.1944	32.4587	93.8554	az_one_positive
-75	20	55.535	32.5208	94.8358	az_one_positive
-74	20	55.9381	32.674	95.7666	az_one_positive
-73	20	56.4344	32.8495	96.9525	az_one_positive
-72	20	57.0552	33.0988	98.3508	az_one_positive
-71	20	57.8369	33.5075	99.8317	az_one_positive
-70	20	58.8274	34.0186	101.729	az_one_positive
-69	20	60.0805	34.674	104.103	az_one_positive
-68	20	61.6385	35.5892	106.754	az_one_positive
-67	20	63.4619	36.6644	109.845	az_one_positive
-66	20	65.4822	37.8368	113.327	az_one_positive
-65	20	67.6244	39.1696	116.75	az_one_positive
-64	20	69.8239	40.5624	120.195	az_one_positive
-63	20	72.0171	41.9107	123.75	az_one_positive
-62	20	74.1343	43.2822	126.978	az_one_positive
-61	20	76.1244	44.6227	129.865	az_one_positive
-60	20	77.9526	45.8215	132.615	az_one_positive
-59	20	79.5833	46.9764	134.823	az_one_positive
-58	20	80.9846	48.0897	136.381	az_one_positive
-57	20	82.1301	49.0027	137.653	az_one_positive
-56	20	82.9951	49.7763	138.383	az_one_positive
-55	20	83.5609	50.4612	138.372	az_one_positive
-54	20	83.8191	50.888	138.061	az_one_positive
-53	20	83.7651	51.0987	137.314	az_one_positive
-52	20	83.4204	51.2231	135.856	az_one_positive
-51	20	82.8749	51.1475	134.283	az_one_positive
-50	20	82.2301	50.9244	132.781	az_one_positive
-49	20	81.5751	50.7526	131.116	az_one_positive
-48	20	80.9495	50.5177	129.713	az_one_positive
-47	20	80.3777	50.1854	128.734	az_one_positive
-46	20	79.8799	49.9323	127.789	az_one_positive
-45	20	79.446	49.6709	127.07	az_one_positive
-44	20	79.0519	49.3062	126.743	az_one_positive
-43	20	78.6776	48.9874	126.363	az_one_positive
-42	20	78.355	48.7097	126.043	az_one_positive
-41	20	78.1551	48.4042	126.192	az_one_positive
-40	20	78.1484	48.2477	126.58	az_one_positive
-39	20	78.3527	48.2894	127.132	az_one_positive
-38	20	78.7231	48.3831	128.088	az_one_positive
-37	20	79.2114	48.6062	129.088	az_one_positive
-36	20	79.7902	49.0298	129.849	az_one_positive
-35	20	80.4712	49.5172	130.775	az_one_positive
-34	20	81.2717	50.1219	131.781	az_one_positive
-33	20	82.2007	50.9639	132.583	az_one_positive
-32	20	83.2407	51.8755	133.57	az_one_positive
-31	20	84.3679	52.8191	134.761	az_one_positive
-30	20	85.5567	53.9114	135.777	az_one_positive
-29	20	86.7751	54.9909	136.93	az_one_positive
-28	20	87.9875	55.964	138.335	az_one_positive
-27	20	89.1541	56.9638	139.535	az_one_positive
-26	20	90.2127	57.8541	140.67	az_one_positive
-25	20	91.088	58.4733	141.894	az_one_positive
-24	20	91.706	58.9434	142.679	az_one_positive
-23	20	92.0441	59.2191	143.064	az_one_positive
-22	20	92.1228	59.1689	143.43	az_one_positive
-21	20	91.9677	58.9665	143.438	az_one_positive
-20	20	91.6523	58.6997	143.104	az_one_positive
-19	20	91.3082	58.285	143.042	az_one_positive
-18	20	91.0683	57.9216	143.184	az_one_positive
-17	20	91.024	57.769	143.422	az_one_positive
-16	20	91.1874	57.6731	144.177	az_one_positive
-15	20	91.563	57.7121	145.269	az_one_positive
-14	20	92.1585	58.0459	146.318	az_one_positive
-13	20	92.99	58.5175	147.77	az_one_positive
-12	20	94.0771	59.1385	149.657	az_one_positive
-11	20	95.4341	60.0953	151.554	az_one_positive
-10	20	97.0361	61.2352	153.768	az_one_positive
-9	20	98.8441	62.4768	156.381	az_one_positive
-8	20	100.819	63.996	158.829	az_one_positive
-7	20	102.94	65.6813	161.336	az_one_positive
-6	20	105.199	67.3943	164.211	az_one_positive
-5	20	107.587	69.332	166.949	az_one_positive
-4	20	110.127	71.4746	169.683	az_one_positive
-3	20	112.877	73.6452	173.008	az_one_positive
-2	20	115.897	76.0622	176.595	az_one_positive
-1	20	119.254	78.807	180.459	az_one_positive
0	20	123.013	81.6134	185.414	az_one_positive
1	20	127.253	84.6401	191.318	az_one_positive
2	20	132.047	88.0889	197.942	az_one_positive
3	20	137.462	91.6996	206.062	az_one_positive
4	20	143.568	95.6365	215.522	az_one_positive
5	20	150.434	100.273	225.687	az_one_positive
6	20	158.086	105.285	237.368	az_one_positive
7	20	166.541	110.633	250.701	az_one_positive
8	20	175.798	116.691	264.845	az_one_positive
9	20	185.774	123.045	280.482	az_one_positive
10	20	196.328	129.378	297.922	az_one_positive
11	20	207.29	136.014	315.915	az_one_positive
12	20	218.551	142.669	334.791	az_one_positive
13	20	230.038	148.998	355.155	az_one_positive
14	20	241.665	155.473	375.642	az_one_positive
15	20	253.328	162.016	396.105	az_one_positive
16	20	264.903	168.114	417.417	az_one_positive
17	20	276.254	174.151	438.217	az_one_positive
18	20	287.282	180.265	457.831	az_one_positive
19	20	297.962	185.892	477.595	az_one_positive
20	20	308.28	191.346	496.672	az_one_positive
21	20	318.265	197.023	514.116	az_one_positive
22	20	328.035	202.382	531.703	az_one_positive
23	20	337.738	207.644	549.339	az_one_positive
24	20	347.523	213.437	565.844	az_one_positive
25	20	357.487	219.207	582.995	az_one_positive
26	20	367.722	224.895	601.255	az_one_positive
27	20	378.331	231.151	619.225	az_one_positive
28	20	389.434	237.468	638.648	az_one_positive
29	20	401.162	243.523	660.844	az_one_positive
30	20	413.645	249.95	684.545	az_one_positive
31	20	426.858	256.283	710.963	az_one_positive
32	20	440.666	261.785	741.778	az_one_positive
33	20	454.926	266.787	775.74	az_one_positive
34	20	469.711	270.984	814.175	az_one_positive
35	20	485.325	273.749	860.426	az_one_positive
36	20	502.11	275.617	914.728	az_one_positive
37	20	520.07	276.355	978.713	az_one_positive
38	20	538.646	274.858	1055.6	az_one_positive
39	20	557.157	270.949	1145.69	az_one_positive
40	20	575.725	263.987	1255.59	az_one_positive
41	20	596.552	256.256	1388.75	az_one_positive
42	20	622.464	251.201	1542.44	az_one_positive
43	20	654.145	240.609	1778.42	az_one_positive
44	20	682.277	225.844	2061.17	az_one_positive
45	20	693.676	214.662	2241.6	az_one_positive
-91	40	53.9051	33.8696	85.7925	az_one_positive
-90	40	54.0375	35.99	81.1352	az_one_positive
-89	40	54.1316	37.7064	77.7118	az_one_positive
-88	40	54.1213	38.9418	75.2177	az_one_positive
-87	40	53.9491	39.7905	73.1458	az_one_positive
-86	40	53.596	40.2153	71.4288	az_one_positive
-85	40	53.0547	40.2198	69.9856	az_one_positive
-84	40	52.33	40.0533	68.3696	az_one_positive
-83	40	51.4963	39.7056	66.7881	az_one_positive
-82	40	50.655	39.1759	65.4975	az_one_positive
-81	40	49.8983	38.7489	64.2558	az_one_positive
-80	40	49.27	38.4112	63.1986	az_one_positive
-79	40	48.7817	38.0234	62.5839	az_one_positive
-78	40	48.4438	37.7739	62.1275	az_one_positive
-77	40	48.2401	37.6699	61.7762	az_one_positive
-76	40	48.1253	37.4975	61.7653	az_one_positive
-75	40	48.0539	37.3709	61.7907	az_one_positive
-74	40	48.0013	37.3671	61.6617	az_one_positive
-73	40	47.9785	37.2917	61.7279	az_one_positive
-72	40	48.0003	37.2402	61.8693	az_one_positive
-71	40	48.0823	37.3713	61.8631	az_one_positive
-70	40	48.2432	37.4825	62.0931	az_one_positive
-69	40	48.5025	37.5956	62.5736	az_one_positive
-68	40	48.8924	37.9247	63.0318	az_one_positive
-67	40	49.5006	38.3594	63.8777	az_one_positive
-66	40	50.4375	38.9437	65.3235	az_one_positive
-65	40	51.8128	39.9957	67.1214	az_one_positive
-64	40	53.6478	41.4093	69.5034	az_one_positive
-63	40	55.921	43.0501	72.64	az_one_positive
-62	40	58.6076	45.1472	76.0809	az_one_positive
-61	40	61.6243	47.5892	79.7987	az_one_positive
-60	40	64.8262	50.0526	83.9605	az_one_positive
-59	40	68.036	52.6416	87.9323	az_one_positive
-58	40	71.118	55.3032	91.4553	az_one_positive
-57	40	74.0092	57.6699	94.9779	az_one_positive
-56	40	76.6479	59.8843	98.104	az_one_positive
-55	40	78.977	62.0732	100.484	az_one_positive
-54	40	80.9523	63.7926	102.728	az_one_positive
-53	40	82.5344	65.1137	104.616	az_one_positive
-52	40	83.7107	66.336	105.636	az_one_positive
-51	40	84.5403	67.0836	106.54	az_one_positive
-50	40	85.1019	67.4141	107.43	az_one_positive
-49	40	85.4795	67.8085	107.756	az_one_positive
-48	40	85.7579	67.9945	108.162	az_one_positive
-47	40	86.0228	67.9402	108.918	az_one_positive
-46	40	86.3566	68.1749	109.387	az_one_positive
-45	40	86.8033	68.5227	109.961	az_one_positive
-44	40	87.3892	68.776	111.04	az_one_positive
-43	40	88.1391	69.3733	111.981	az_one_positive
-42	40	89.0465	70.229	112.906	az_one_positive
-41	40	90.0791	70.9614	114.347	az_one_positive
-40	40	91.2024	71.8697	115.735	az_one_positive
-39	40	92.3572	72.9761	116.886	az_one_positive
-38	40	93.4536	73.7902	118.357	az_one_positive
-37	40	94.3965	74.487	119.627	az_one_positive
-36	40	95.1426	75.2669	120.267	az_one_positive
-35	40	95.7532	75.7434	121.049	az_one_positive
-34	40	96.3036	76.1163	121.845	az_one_positive
-33	40	96.8435	76.7845	122.143	az_one_positive
-32	40	97.3384	77.3035	122.566	az_one_positive
-31	40	97.7372	77.636	123.043	az_one_positive
-30	40	98.0051	78.1997	122.827	az_one_positive
-29	40	98.1948	78.6636	122.575	az_one_positive
-28	40	98.3868	78.9075	122.675	az_one_positive
-27	40	98.6498	79.4313	122.518	az_one_positive
-26	40	98.9431	79.9398	122.464	az_one_positive
-25	40	99.1696	80.0478	122.859	az_one_positive
-24	40	99.2348	80.1392	122.881	az_one_positive
-23	40	99.1048	80.1157	122.595	az_one_positive
-22	40	98.7952	79.6344	122.566	az_one_positive
-21	40	98.3243	79.1521	122.14	az_one_positive
-20	40	97.7288	78.8033	121.199	az_one_positive
-19	40	97.0667	78.1712	120.53	az_one_positive
-18	40	96.3964	77.5744	119.785	az_one_positive
-17	40	95.7785	77.2879	118.693	az_one_positive
-16	40	95.2804	76.8556	118.122	az_one_positive
-15	40	94.969	76.4512	117.972	az_one_positive
-14	40	94.8805	76.4631	117.734	az_one_positive
-13	40	94.9543	76.4008	118.013	az_one_positive
-12	40	95.1109	76.2238	118.678	az_one_positive
-11	40	95.2674	76.3304	118.903	az_one_positive
-10	40	95.3222	76.2773	119.122	az_one_positive
-9	40	95.1673	75.8533	119.399	az_one_positive
-8	40	94.7096	75.4704	118.853	az_one_positive
-7	40	93.9769	74.9198	117.881	az_one_positive
-6	40	93.0603	74.0186	117	az_one_positive
-5	40	92.058	73.2973	115.621	az_one_positive
-4	40	91.2109	72.8669	114.173	az_one_positive
-3	40	90.8723	72.6269	113.701	az_one_positive
-2	40	91.3975	73.2269	114.077	az_one_positive
-1	40	93.0688	74.9816	115.519	az_one_positive
0	40	96.091	77.5473	119.069	az_one_positive
1	40	100.732	81.3824	124.683	az_one_positive
2	40	107.233	86.9828	132.198	az_one_positive
3	40	115.649	93.7995	142.588	az_one_positive
4	40	126.024	101.987	155.727	az_one_positive
5	40	138.396	112.142	170.798	az_one_positive
6	40	152.773	123.551	188.907	az_one_positive
7	40	169.091	136.06	210.141	az_one_positive
8	40	187.175	150.466	232.839	az_one_positive
9	40	206.691	165.835	257.611	az_one_positive
10	40	227.11	181.327	284.451	az_one_positive
11	40	247.719	197.635	310.496	az_one_positive
12	40	268.024	213.839	335.938	az_one_positive
13	40	287.705	228.679	361.967	az_one_positive
14	40	306.444	243.188	386.153	az_one_positive
15	40	323.813	256.916	408.129	az_one_positive
16	40	339.277	268.068	429.401	az_one_positive
17	40	352.298	277.564	447.153	az_one_positive
18	40	362.651	285.782	460.196	az_one_positive
19	40	370.583	291.226	471.564	az_one_positive
20	40	376.467	295.144	480.199	az_one_positive
21	40	380.62	298.858	484.751	az_one_positive
22	40	383.12	300.517	488.426	az_one_positive
23	40	384.035	300.449	490.875	az_one_positive
24	40	383.458	300.145	489.897	az_one_positive
25	40	381.501	298.058	488.305	az_one_positive
26	40	378.291	294.179	486.453	az_one_positive
27	40	374.008	290.315	481.828	az_one_positive
28	40	369.094	285.653	476.908	az_one_positive
29	40	364.064	280.086	473.223	az_one_positive
30	40	359.41	275.567	468.764	az_one_positive
31	40	355.604	271.802	465.244	az_one_positive
32	40	353.105	268.23	464.837	az_one_positive
33	40	352.354	266.416	466.011	az_one_positive
34	40	353.468	266.277	469.208	az_one_positive
35	40	356.288	266.547	476.243	az_one_positive
36	40	360.665	267.974	485.418	az_one_positive
37	40	366.461	270.588	496.303	az_one_positive
38	40	373.54	272.774	511.53	az_one_positive
39	40	381.767	274.616	530.727	az_one_positive
40	40	391.004	276.141	553.645	az_one_positive
41	40	401.109	275.697	583.569	az_one_positive
42	40	411.926	273.08	621.37	az_one_positive
43	40	423.277	268.318	667.728	az_one_positive
44	40	434.935	260.595	725.909	az_one_positive
45	40	446.639	249.997	797.955	az_one_positive
-91	60	61.7372	45.4919	83.7836	az_one_positive
-90	60	61.1198	47.3239	78.9374	az_one_positive
-89	60	60.3192	48.2505	75.4067	az_one_positive
-88	60	59.3622	48.3381	72.9005	az_one_positive
-87	60	58.2709	47.993	70.7499	az_one_positive
-86	60	57.0466	47.2515	68.8722	az_one_positive
-85	60	55.6867	46.1632	67.175	az_one_positive
-84	60	54.2138	45.1181	65.1433	az_one_positive
-83	60	52.8185	44.1255	63.224	az_one_positive
-82	60	51.7468	43.2444	61.9209	az_one_positive
-81	60	51.2113	42.944	61.0701	az_one_positive
-80	60	51.1947	43.1267	60.7721	az_one_positive
-79	60	51.529	43.4148	61.1598	az_one_positive
-78	60	52.0508	43.9332	61.6683	az_one_positive
-77	60	52.6708	44.6363	62.1514	az_one_positive
-76	60	53.383	45.2069	63.0378	az_one_positive
-75	60	54.1859	45.8533	64.0328	az_one_positive
-74	60	55.0419	46.6945	64.8814	az_one_positive
-73	60	55.847	47.2983	65.9409	az_one_positive
-72	60	56.4853	47.7185	66.8627	az_one_positive
-71	60	56.8811	48.1678	67.1707	az_one_positive
-70	60	57.085	48.3276	67.4293	az_one_positive
-69	60	57.1721	48.2892	67.6892	az_one_positive
-68	60	57.2373	48.4726	67.5867	az_one_positive
-67	60	57.4582	48.6966	67.7962	az_one_positive
-66	60	58.0404	49.0332	68.7023	az_one_positive
-65	60	59.1705	50.026	69.9866	az_one_positive
-64	60	60.8034	51.42	71.8992	az_one_positive
-63	60	62.7748	52.8817	74.5186	az_one_positive
-62	60	64.9069	54.691	77.0311	az_one_positive
-61	60	67.067	56.6476	79.4028	az_one_positive
-60	60	69.157	58.3171	82.0119	az_one_positive
-59	60	71.0707	59.9938	84.1927	az_one_positive
-58	60	72.7462	61.6851	85.7908	az_one_positive
-57	60	74.1838	62.8956	87.498	az_one_positive
-56	60	75.3912	63.9328	88.9032	az_one_positive
-55	60	76.3846	65.0699	89.6668	az_one_positive
-54	60	77.1928	65.777	90.5898	az_one_positive
-53	60	77.8483	66.2541	91.4714	az_one_positive
-52	60	78.3781	66.9464	91.7618	az_one_positive
-51	60	78.7864	67.3038	92.2282	az_one_positive
-50	60	79.0742	67.3538	92.8339	az_one_positive
-49	60	79.2368	67.6635	92.7896	az_one_positive
-48	60	79.2428	67.7616	92.6693	az_one_positive
-47	60	79.0531	67.4533	92.6477	az_one_positive
-46	60	78.6393	67.2908	91.9017	az_one_positive
-45	60	78.049	66.991	90.9323	az_one_positive
-44	60	77.3655	66.2693	90.3197	az_one_positive
-43	60	76.6732	65.7278	89.4412	az_one_positive
-42	60	76.0983	65.3728	88.5834	az_one_positive
-41	60	75.798	64.9193	88.4996	az_one_positive
-40	60	75.9257	64.9587	88.7444	az_one_positive
-39	60	76.5009	65.5935	89.222	az_one_positive
-38	60	77.3801	66.1778	90.4788	az_one_positive
-37	60	78.4086	66.8809	91.9232	az_one_positive
-36	60	79.503	67.8998	93.089	az_one_positive
-35	60	80.7255	68.7675	94.7628	az_one_positive
-34	60	82.1591	69.7509	96.7745	az_one_positive
-33	60	83.8456	71.3352	98.5501	az_one_positive
-32	60	85.6825	72.9356	100.657	az_one_positive
-31	60	87.5296	74.4412	102.919	az_one_positive
-30	60	89.2323	76.2866	104.375	az_one_positive
-29	60	90.6146	77.8449	105.479	az_one_positive
-28	60	91.4898	78.674	106.393	az_one_positive
-27	60	91.6917	79.2068	106.144	az_one_positive
-26	60	91.2371	79.1339	105.191	az_one_positive
-25	60	90.2435	78.1678	104.185	az_one_positive
-24	60	88.8409	77.0463	102.441	az_one_positive
-23	60	87.2461	75.8527	100.351	az_one_positive
-22	60	85.7328	74.3351	98.8781	az_one_positive
-21	60	84.554	73.2441	97.6103	az_one_positive
-20	60	83.7921	72.7602	96.4966	az_one_positive
-19	60	83.3341	72.2059	96.1773	az_one_positive
-18	60	83.0615	71.8287	96.0509	az_one_positive
-17	60	82.9189	71.8771	95.657	az_one_positive
-16	60	82.9687	71.8051	95.868	az_one_positive
-15	60	83.2884	71.8691	96.5222	az_one_positive
-14	60	83.9233	72.5725	97.0494	az_one_positive
-13	60	84.8094	73.2835	98.1481	az_one_positive
-12	60	85.8599	73.9185	99.7303	az_one_positive
-11	60	86.9851	74.9743	100.92	az_one_positive
-10	60	88.0944	75.8874	102.265	az_one_positive
-9	60	89.0934	76.3933	103.905	az_one_positive
-8	60	89.8889	77.068	104.843	az_one_positive
-7	60	90.4324	77.5803	105.413	az_one_positive
-6	60	90.7006	77.5671	106.058	az_one_positive
-5	60	90.6818	77.6374	105.918	az_one_positive
-4	60	90.5168	77.7886	105.328	az_one_positive
-3	60	90.4719	77.6974	105.347	az_one_positive
-2	60	90.8172	78.1334	105.56	az_one_positive
-1	60	91.8396	79.5025	106.091	az_one_positive
0	60	93.8628	81.3681	108.276	az_one_positive
1	60	97.2636	84.3759	112.12	az_one_positive
2	60	102.343	89.1906	117.435	az_one_positive
3	60	109.137	95.0466	125.316	az_one_positive
4	60	117.67	102.186	135.502	az_one_positive
5	60	127.92	111.405	146.884	az_one_positive
6	60	139.635	121.565	160.391	az_one_positive
7	60	152.376	132.161	175.683	az_one_positive
8	60	165.59	143.933	190.507	az_one_positive
9	60	179.076	155.771	205.867	az_one_positive
10	60	192.787	167.012	222.539	az_one_positive
11	60	206.675	179.152	238.427	az_one_positive
12	60	220.608	191.418	254.248	az_one_positive
13	60	234.379	202.477	271.306	az_one_positive
14	60	247.756	213.804	287.099	az_one_positive
15	60	260.457	224.999	301.503	az_one_positive
16	60	272.154	234.078	316.424	az_one_positive
17	60	282.505	242.342	329.325	az_one_positive
18	60	291.406	250.3	339.263	az_one_positive
19	60	299.117	256.083	349.383	az_one_positive
20	60	305.985	261.116	358.563	az_one_positive
21	60	312.27	266.897	365.357	az_one_positive
22	60	317.972	271.146	372.884	az_one_positive
23	60	323.057	274.274	380.517	az_one_positive
24	60	327.582	278.14	385.812	az_one_positive
25	60	331.901	281.052	391.951	az_one_positive
26	60	336.46	283.322	399.563	az_one_positive
27	60	341.569	287.411	405.932	az_one_positive
28	60	346.648	291.241	412.596	az_one_positive
29	60	350.753	293.14	419.69	az_one_positive
30	60	352.986	294.443	423.169	az_one_positive
31	60	353.307	294.233	424.241	az_one_positive
32	60	352.199	291.687	425.264	az_one_positive
33	60	350.162	289.158	424.036	az_one_positive
34	60	347.601	286.792	421.304	az_one_positive
35	60	344.831	283.212	419.857	az_one_positive
36	60	342.153	280.019	418.073	az_one_positive
37	60	339.796	277.765	415.68	az_one_positive
38	60	337.899	274.735	415.586	az_one_positive
39	60	336.593	271.734	416.932	az_one_positive
40	60	335.853	269.295	418.861	az_one_positive
41	60	335.323	265.085	424.171	az_one_positive
42	60	334.602	258.63	432.89	az_one_positive
43	60	333.507	249.919	445.052	az_one_positive
44	60	332.632	238.375	464.159	az_one_positive
45	60	332.739	224.878	492.334	az_one_positive
[truncated: 137 more rows]
