# Supplementary material for: Antibody responses to SARS-CoV-2 vaccines in 45,965 adults from the general population of the United Kingdom
Source: Nat Microbiol. 2021 Jul 21;6(9):1140–9. doi: 10.1038/s41564-021-00947-3 (PMC8294260; doi:10.1038/s41564-021-00947-3)
Supplement: Source Data Fig. 5 — Statistical source data. [file 41564_2021_947_MOESM7_ESM.xlsx]

## Sheet: Fig5_data
panel	time	Class	assay	lower	upper
a	-14	1	14.8542	13.5581	16.1459
a	-14	2	4.1468	4.08127	4.21477
a	-14	3	4.23867	4.13919	4.34004
a	-14	4	3.71356	3.54372	3.89534
a	-13	1	16.4185	15.1056	17.7526
a	-13	2	3.99311	3.93317	4.05298
a	-13	3	4.07292	3.98231	4.16447
a	-13	4	3.70385	3.54258	3.87447
a	-12	1	18.1201	16.8103	19.5487
a	-12	2	3.84596	3.78965	3.90044
a	-12	3	3.91459	3.83039	4.00004
a	-12	4	3.69334	3.53845	3.85739
a	-11	1	20.0263	18.6345	21.5379
a	-11	2	3.70386	3.64927	3.75723
a	-11	3	3.76183	3.68032	3.84453
a	-11	4	3.68395	3.52752	3.84585
a	-10	1	22.1382	20.5924	23.7843
a	-10	2	3.56675	3.51132	3.61969
a	-10	3	3.61521	3.53324	3.69568
a	-10	4	3.67454	3.51861	3.8405
a	-9	1	24.4828	22.7522	26.3102
a	-9	2	3.43672	3.37898	3.49188
a	-9	3	3.4749	3.39291	3.55479
a	-9	4	3.66559	3.50413	3.83908
a	-8	1	27.0615	25.0602	29.2236
a	-8	2	3.32012	3.25788	3.38156
a	-8	3	3.34609	3.26148	3.42846
a	-8	4	3.65818	3.48821	3.84413
a	-7	1	29.9543	27.5527	32.4443
a	-7	2	3.22475	3.15843	3.29235
a	-7	3	3.23281	3.14722	3.31806
a	-7	4	3.65065	3.47348	3.84995
a	-6	1	33.1463	30.3886	36.0224
a	-6	2	3.15807	3.08839	3.23129
a	-6	3	3.13924	3.05037	3.22679
a	-6	4	3.6466	3.45126	3.85932
a	-5	1	36.6934	33.401	40.1402
a	-5	2	3.12646	3.05203	3.20628
a	-5	3	3.06774	2.97559	3.16125
a	-5	4	3.64431	3.43699	3.87274
a	-4	1	40.6771	36.7509	44.7358
a	-4	2	3.13718	3.05745	3.22356
a	-4	3	3.02351	2.92982	3.11912
a	-4	4	3.64647	3.42345	3.88994
a	-3	1	45.097	40.5316	49.9697
a	-3	2	3.19958	3.11273	3.29397
a	-3	3	3.01042	2.91453	3.1108
a	-3	4	3.65494	3.4231	3.91285
a	-2	1	50.0865	44.7642	55.7402
a	-2	2	3.32545	3.22947	3.42897
a	-2	3	3.03355	2.93458	3.13714
a	-2	4	3.67144	3.42954	3.93799
a	-1	1	55.6943	49.6425	62.1906
a	-1	2	3.53265	3.42578	3.64787
a	-1	3	3.09785	2.99419	3.20579
a	-1	4	3.69282	3.44356	3.97189
a	0	1	62.0216	55.1866	69.4784
a	0	2	3.84544	3.72603	3.97479
a	0	3	3.211	3.10277	3.32646
a	0	4	3.72407	3.46739	4.00771
a	1	1	69.2152	61.598	77.5306
a	1	2	4.30109	4.16397	4.44819
a	1	3	3.38522	3.2711	3.50505
a	1	4	3.76519	3.50284	4.05084
a	2	1	77.4013	68.8482	86.7015
a	2	2	4.95631	4.79625	5.12845
a	2	3	3.63608	3.513	3.76219
a	2	4	3.81485	3.55008	4.10437
a	3	1	86.6316	77.1915	96.8617
a	3	2	5.89282	5.70408	6.09663
a	3	3	3.98059	3.84704	4.11612
a	3	4	3.87835	3.61311	4.16131
a	4	1	97.1167	86.9806	108.212
a	4	2	7.2088	6.97846	7.45363
a	4	3	4.43885	4.28909	4.58556
a	4	4	3.95366	3.68773	4.23576
a	5	1	108.919	98.1691	120.962
a	5	2	9.03613	8.75596	9.34427
a	5	3	5.02767	4.86183	5.19142
a	5	4	4.04055	3.78092	4.31854
a	6	1	122.132	110.852	134.95
a	6	2	11.5647	11.2021	11.9531
a	6	3	5.7772	5.58375	5.96425
a	6	4	4.13639	3.87843	4.42134
a	7	1	136.703	125.04	150.493
a	7	2	15.0375	14.5689	15.5391
a	7	3	6.71735	6.48852	6.94487
a	7	4	4.24749	3.98983	4.53442
a	8	1	152.682	140.557	166.938
a	8	2	19.7907	19.1794	20.4402
a	8	3	7.88366	7.60946	8.15802
a	8	4	4.36844	4.10061	4.66345
a	9	1	169.943	157.173	184.812
a	9	2	26.251	25.4337	27.1284
a	9	3	9.32758	8.98443	9.67621
a	9	4	4.50029	4.21999	4.8178
a	10	1	188.358	174.497	204.061
a	10	2	34.9597	33.8552	36.1329
a	10	3	11.0965	10.669	11.5486
a	10	4	4.64736	4.3447	4.97815
a	11	1	207.997	192.329	224.81
a	11	2	46.5634	45.0731	48.1235
a	11	3	13.2499	12.6975	13.8307
a	11	4	4.80617	4.46866	5.16381
a	12	1	228.48	210.417	246.856
a	12	2	61.7097	59.7368	63.8129
a	12	3	15.8446	15.1357	16.5828
a	12	4	4.9752	4.61347	5.37696
a	13	1	249.19	228.808	269.76
a	13	2	81.1193	78.5196	83.9339
a	13	3	18.9412	18.0418	19.8902
a	13	4	5.15802	4.76616	5.5994
a	14	1	269.901	247.192	292.535
a	14	2	105.308	101.861	109.059
a	14	3	22.582	21.4546	23.7792
a	14	4	5.35307	4.91879	5.84222
a	15	1	289.713	264.743	315.336
a	15	2	134.462	130.021	139.332
a	15	3	26.7993	25.3881	28.2612
a	15	4	5.56385	5.08535	6.09195
a	16	1	308.573	281.242	336.962
a	16	2	168.198	162.525	174.243
a	16	3	31.5797	29.8515	33.3525
a	16	4	5.77869	5.27121	6.34952
a	17	1	325.334	296.111	356.405
a	17	2	205.203	198.308	212.434
a	17	3	36.8885	34.8351	39.0261
a	17	4	6.01696	5.47562	6.63539
a	18	1	339.236	308.783	370.871
a	18	2	243.211	235.165	251.633
a	18	3	42.6282	40.237	45.1122
a	18	4	6.25942	5.68846	6.92013
a	19	1	349.779	318.615	382.482
a	19	2	279.121	269.932	288.603
a	19	3	48.6519	45.8853	51.5069
a	19	4	6.51836	5.92017	7.21332
a	20	1	356.686	324.918	389.65
a	20	2	310.756	300.741	320.971
a	20	3	54.8562	51.7756	58.0066
a	20	4	6.78403	6.17148	7.51528
a	21	1	360.231	328.565	392.864
a	21	2	336.505	325.997	347.237
a	21	3	61.0852	57.6044	64.5423
a	21	4	7.06349	6.43342	7.81449
a	22	1	360.873	329.052	393.169
a	22	2	355.245	344.731	366.083
a	22	3	67.1871	63.3961	70.9598
a	22	4	7.34895	6.71151	8.0997
a	23	1	358.835	327.924	390.153
a	23	2	366.529	356.276	377.277
a	23	3	73.0912	69.0624	77.1006
a	23	4	7.63064	6.99243	8.38809
a	24	1	354.095	323.972	384.468
a	24	2	370.665	360.611	381.134
a	24	3	78.6073	74.3592	82.9606
a	24	4	7.9124	7.2526	8.70801
a	25	1	347.288	318.034	378.622
a	25	2	368.298	358.5	378.619
a	25	3	83.6971	79.2884	88.3912
a	25	4	8.19152	7.53059	8.98228
a	26	1	339.195	309.75	371.27
a	26	2	360.55	350.961	370.356
a	26	3	88.2445	83.5682	93.2406
a	26	4	8.46663	7.79204	9.27051
a	27	1	329.919	300.543	361.439
a	27	2	348.61	339.341	357.96
a	27	3	92.1059	87.2848	97.4871
a	27	4	8.72888	8.03775	9.55409
a	28	1	320.21	289.916	351.708
a	28	2	333.681	324.852	342.741
a	28	3	95.2608	90.1463	100.981
a	28	4	8.97587	8.23335	9.79842
a	29	1	310.233	279.623	341.961
a	29	2	317.019	308.584	325.58
a	29	3	97.619	92.3348	103.661
a	29	4	9.18686	8.41527	10.0636
a	30	1	300.131	269.399	332.145
a	30	2	299.809	291.607	308.044
a	30	3	99.2036	93.7045	105.377
a	30	4	9.37737	8.56514	10.2706
a	31	1	290.224	258.917	322.085
a	31	2	282.852	275.012	290.672
a	31	3	100.053	94.3786	106.29
a	31	4	9.53747	8.68251	10.4672
a	32	1	280.921	250.374	312.4
a	32	2	266.984	259.455	274.311
a	32	3	100.093	94.3864	106.424
a	32	4	9.64761	8.76691	10.6202
a	33	1	272.45	242.667	303.449
a	33	2	252.691	245.66	259.724
a	33	3	99.4012	93.6636	105.815
a	33	4	9.71747	8.83372	10.7029
a	34	1	265.252	235.514	294.976
a	34	2	240.508	233.955	247.175
a	34	3	98.025	92.3692	104.339
a	34	4	9.73976	8.84874	10.7447
a	35	1	258.876	230.355	287.63
a	35	2	230.673	224.511	236.889
a	35	3	96.0446	90.6019	102.217
a	35	4	9.70845	8.8258	10.7181
a	36	1	253.641	227.132	281.275
a	36	2	222.859	217.158	228.765
a	36	3	93.5931	88.3592	99.5367
a	36	4	9.64063	8.7603	10.6115
a	37	1	249.503	224.395	275.481
a	37	2	216.786	211.332	222.319
a	37	3	90.7158	85.8342	96.3917
a	37	4	9.52743	8.68533	10.479
a	38	1	245.858	222.477	270.692
a	38	2	212.107	206.986	217.391
a	38	3	87.6144	82.9869	92.9104
a	38	4	9.38929	8.58796	10.299
a	39	1	243.155	220.764	266.752
a	39	2	208.66	203.76	213.815
a	39	3	84.2897	80.0097	89.1725
a	39	4	9.227	8.47214	10.096
a	40	1	241.129	218.984	264.396
a	40	2	206.372	201.565	211.377
a	40	3	80.9109	76.9176	85.4949
a	40	4	9.04211	8.33781	9.87759
a	41	1	239.615	217.537	263.096
a	41	2	204.9	200.062	210.031
a	41	3	77.5657	73.802	81.8528
a	41	4	8.85324	8.1751	9.64646
a	42	1	238.832	216.29	263.147
a	42	2	204.113	199.21	209.382
a	42	3	74.2708	70.7649	78.316
a	42	4	8.6628	7.99126	9.42946
a	43	1	238.277	215.291	263.758
a	43	2	204.011	198.805	209.348
a	43	3	71.1157	67.7317	74.9178
a	43	4	8.4688	7.81328	9.23233
a	44	1	238.47	214.594	265.113
a	44	2	204.287	198.709	209.976
a	44	3	68.138	64.8972	71.7624
a	44	4	8.29045	7.63586	9.04176
a	45	1	238.766	213.992	266.987
a	45	2	204.89	198.943	210.807
a	45	3	65.3949	62.2572	68.8472
a	45	4	8.12959	7.46593	8.88499
a	46	1	239.532	213.358	269.859
a	46	2	205.609	199.286	211.842
a	46	3	62.8645	59.8022	66.2173
a	46	4	7.98298	7.30631	8.76491
a	47	1	240.616	212.873	273.261
a	47	2	206.392	199.777	212.972
a	47	3	60.6511	57.6344	63.9314
a	47	4	7.8579	7.1679	8.63504
a	48	1	242.224	212.744	276.527
a	48	2	207.118	200.221	213.991
a	48	3	58.7422	55.8183	61.9741
a	48	4	7.75743	7.06904	8.54096
a	49	1	243.698	213.329	279.114
a	49	2	207.575	200.558	214.711
a	49	3	57.143	54.2728	60.2327
a	49	4	7.68733	6.99577	8.48233
a	50	1	245.549	214.801	281.996
a	50	2	207.701	200.503	214.907
a	50	3	55.8943	53.072	58.9099
a	50	4	7.65405	6.95826	8.44139
a	51	1	247.258	216.252	284.354
a	51	2	207.33	200.02	214.638
a	51	3	55.0515	52.2748	57.9482
a	51	4	7.65909	6.96905	8.44414
a	52	1	249.056	217.513	285.508
a	52	2	206.554	199.328	213.854
a	52	3	54.5034	51.7681	57.3413
a	52	4	7.70623	7.01301	8.47277
a	53	1	251.096	218.619	286.533
a	53	2	205.305	198.219	212.67
a	53	3	54.253	51.5963	57.0207
a	53	4	7.78998	7.10348	8.52687
a	54	1	252.844	219.507	289.816
a	54	2	203.735	196.77	211.123
a	54	3	54.2427	51.6094	56.9905
a	54	4	7.89827	7.23906	8.62324
a	55	1	255.143	220.682	292.744
a	55	2	201.771	194.873	209.22
a	55	3	54.4482	51.7681	57.1811
a	55	4	8.03237	7.3937	8.75418
a	56	1	257.47	221.992	295.353
a	56	2	199.509	192.667	206.964
a	56	3	54.8886	52.1576	57.5994
a	56	4	8.19799	7.56219	8.91886
a	57	1	259.436	223.116	300.212
a	57	2	197.198	190.186	204.75
a	57	3	55.491	52.8002	58.2929
a	57	4	8.40019	7.74034	9.11881
a	58	1	261.483	222.432	308.04
a	58	2	194.613	187.185	202.768
a	58	3	56.2365	53.3834	59.2137
a	58	4	8.61681	7.93189	9.34229
a	59	1	263.732	220.821	315.39
a	59	2	191.988	183.815	200.794
a	59	3	57.119	54.1345	60.3174
a	59	4	8.85867	8.11575	9.61873
a	60	1	265.653	218.514	323.155
a	60	2	189.196	180.522	198.661
a	60	3	58.1257	54.8527	61.6353
a	60	4	9.11381	8.31275	9.93245
a	61	1	267.808	216.144	332.593
a	61	2	186.349	177.137	196.63
a	61	3	59.1778	55.6683	63.1192
a	61	4	9.38098	8.50095	10.313
a	62	1	270.141	213.039	342.888
a	62	2	183.556	173.599	194.776
a	62	3	60.2802	56.3788	64.6404
a	62	4	9.6568	8.68969	10.6991
a	63	1	272.411	209.612	352.82
a	63	2	180.723	170.068	192.836
a	63	3	61.4552	57.1621	66.2661
a	63	4	9.94242	8.86759	11.1485
a	64	1	274.764	205.509	363.629
a	64	2	178.039	166.7	190.995
a	64	3	62.6128	57.9553	67.92
a	64	4	10.2381	9.02122	11.6476
a	65	1	277.495	202.394	376.634
a	65	2	175.428	163.249	189.261
a	65	3	63.8114	58.7226	69.6868
a	65	4	10.5453	9.18205	12.1352
a	66	1	279.601	199.381	388.408
a	66	2	172.77	159.853	187.674
a	66	3	65.0298	59.5176	71.4736
a	66	4	10.8577	9.34303	12.6357
b	-14	1	14.8542	13.5581	16.1459
b	-14	2	4.1468	4.08127	4.21477
b	-14	3	4.23867	4.13919	4.34004
b	-14	4	3.71356	3.54372	3.89534
b	-13	1	16.4185	15.1056	17.7526
b	-13	2	3.99311	3.93317	4.05298
b	-13	3	4.07292	3.98231	4.16447
b	-13	4	3.70385	3.54258	3.87447
b	-12	1	18.1201	16.8103	19.5487
b	-12	2	3.84596	3.78965	3.90044
b	-12	3	3.91459	3.83039	4.00004
b	-12	4	3.69334	3.53845	3.85739
b	-11	1	20.0263	18.6345	21.5379
b	-11	2	3.70386	3.64927	3.75723
b	-11	3	3.76183	3.68032	3.84453
b	-11	4	3.68395	3.52752	3.84585
b	-10	1	22.1382	20.5924	23.7843
b	-10	2	3.56675	3.51132	3.61969
b	-10	3	3.61521	3.53324	3.69568
b	-10	4	3.67454	3.51861	3.8405
b	-9	1	24.4828	22.7522	26.3102
b	-9	2	3.43672	3.37898	3.49188
b	-9	3	3.4749	3.39291	3.55479
b	-9	4	3.66559	3.50413	3.83908
b	-8	1	27.0615	25.0602	29.2236
b	-8	2	3.32012	3.25788	3.38156
b	-8	3	3.34609	3.26148	3.42846
b	-8	4	3.65818	3.48821	3.84413
b	-7	1	29.9543	27.5527	32.4443
b	-7	2	3.22475	3.15843	3.29235
b	-7	3	3.23281	3.14722	3.31806
b	-7	4	3.65065	3.47348	3.84995
b	-6	1	33.1463	30.3886	36.0224
b	-6	2	3.15807	3.08839	3.23129
b	-6	3	3.13924	3.05037	3.22679
b	-6	4	3.6466	3.45126	3.85932
b	-5	1	36.6934	33.401	40.1402
b	-5	2	3.12646	3.05203	3.20628
b	-5	3	3.06774	2.97559	3.16125
b	-5	4	3.64431	3.43699	3.87274
b	-4	1	40.6771	36.7509	44.7358
b	-4	2	3.13718	3.05745	3.22356
b	-4	3	3.02351	2.92982	3.11912
b	-4	4	3.64647	3.42345	3.88994
b	-3	1	45.097	40.5316	49.9697
b	-3	2	3.19958	3.11273	3.29397
b	-3	3	3.01042	2.91453	3.1108
b	-3	4	3.65494	3.4231	3.91285
b	-2	1	50.0865	44.7642	55.7402
b	-2	2	3.32545	3.22947	3.42897
b	-2	3	3.03355	2.93458	3.13714
b	-2	4	3.67144	3.42954	3.93799
b	-1	1	55.6943	49.6425	62.1906
b	-1	2	3.53265	3.42578	3.64787
b	-1	3	3.09785	2.99419	3.20579
b	-1	4	3.69282	3.44356	3.97189
b	0	1	62.0216	55.1866	69.4784
b	0	2	3.84544	3.72603	3.97479
b	0	3	3.211	3.10277	3.32646
b	0	4	3.72407	3.46739	4.00771
b	1	1	69.2152	61.598	77.5306
b	1	2	4.30109	4.16397	4.44819
b	1	3	3.38522	3.2711	3.50505
b	1	4	3.76519	3.50284	4.05084
b	2	1	77.4013	68.8482	86.7015
b	2	2	4.95631	4.79625	5.12845
b	2	3	3.63608	3.513	3.76219
b	2	4	3.81485	3.55008	4.10437
b	3	1	86.6316	77.1915	96.8617
b	3	2	5.89282	5.70408	6.09663
b	3	3	3.98059	3.84704	4.11612
b	3	4	3.87835	3.61311	4.16131
b	4	1	97.1167	86.9806	108.212
b	4	2	7.2088	6.97846	7.45363
b	4	3	4.43885	4.28909	4.58556
b	4	4	3.95366	3.68773	4.23576
b	5	1	108.919	98.1691	120.962
b	5	2	9.03613	8.75596	9.34427
b	5	3	5.02767	4.86183	5.19142
b	5	4	4.04055	3.78092	4.31854
b	6	1	122.132	110.852	134.95
b	6	2	11.5647	11.2021	11.9531
b	6	3	5.7772	5.58375	5.96425
b	6	4	4.13639	3.87843	4.42134
b	7	1	136.703	125.04	150.493
b	7	2	15.0375	14.5689	15.5391
b	7	3	6.71735	6.48852	6.94487
b	7	4	4.24749	3.98983	4.53442
b	8	1	152.682	140.557	166.938
b	8	2	19.7907	19.1794	20.4402
b	8	3	7.88366	7.60946	8.15802
b	8	4	4.36844	4.10061	4.66345
b	9	1	169.943	157.173	184.812
b	9	2	26.251	25.4337	27.1284
b	9	3	9.32758	8.98443	9.67621
b	9	4	4.50029	4.21999	4.8178
b	10	1	188.358	174.497	204.061
b	10	2	34.9597	33.8552	36.1329
b	10	3	11.0965	10.669	11.5486
b	10	4	4.64736	4.3447	4.97815
b	11	1	207.997	192.329	224.81
b	11	2	46.5634	45.0731	48.1235
b	11	3	13.2499	12.6975	13.8307
b	11	4	4.80617	4.46866	5.16381
b	12	1	228.48	210.417	246.856
b	12	2	61.7097	59.7368	63.8129
b	12	3	15.8446	15.1357	16.5828
b	12	4	4.9752	4.61347	5.37696
b	13	1	249.19	228.808	269.76
b	13	2	81.1193	78.5196	83.9339
b	13	3	18.9412	18.0418	19.8902
b	13	4	5.15802	4.76616	5.5994
b	14	1	269.901	247.192	292.535
b	14	2	105.308	101.861	109.059
b	14	3	22.582	21.4546	23.7792
b	14	4	5.35307	4.91879	5.84222
b	15	1	289.713	264.743	315.336
b	15	2	134.462	130.021	139.332
b	15	3	26.7993	25.3881	28.2612
b	15	4	5.56385	5.08535	6.09195
b	16	1	308.573	281.242	336.962
b	16	2	168.198	162.525	174.243
b	16	3	31.5797	29.8515	33.3525
b	16	4	5.77869	5.27121	6.34952
b	17	1	325.334	296.111	356.405
b	17	2	205.203	198.308	212.434
b	17	3	36.8885	34.8351	39.0261
b	17	4	6.01696	5.47562	6.63539
b	18	1	339.236	308.783	370.871
b	18	2	243.211	235.165	251.633
b	18	3	42.6282	40.237	45.1122
b	18	4	6.25942	5.68846	6.92013
b	19	1	349.779	318.615	382.482
b	19	2	279.121	269.932	288.603
b	19	3	48.6519	45.8853	51.5069
b	19	4	6.51836	5.92017	7.21332
b	20	1	356.686	324.918	389.65
b	20	2	310.756	300.741	320.971
b	20	3	54.8562	51.7756	58.0066
b	20	4	6.78403	6.17148	7.51528
b	21	1	360.231	328.565	392.864
b	21	2	336.505	325.997	347.237
b	21	3	61.0852	57.6044	64.5423
b	21	4	7.06349	6.43342	7.81449
b	22	1	360.873	329.052	393.169
b	22	2	355.245	344.731	366.083
b	22	3	67.1871	63.3961	70.9598
b	22	4	7.34895	6.71151	8.0997
b	23	1	358.835	327.924	390.153
b	23	2	366.529	356.276	377.277
b	23	3	73.0912	69.0624	77.1006
b	23	4	7.63064	6.99243	8.38809
b	24	1	354.095	323.972	384.468
b	24	2	370.665	360.611	381.134
b	24	3	78.6073	74.3592	82.9606
b	24	4	7.9124	7.2526	8.70801
b	25	1	347.288	318.034	378.622
b	25	2	368.298	358.5	378.619
b	25	3	83.6971	79.2884	88.3912
b	25	4	8.19152	7.53059	8.98228
b	26	1	339.195	309.75	371.27
b	26	2	360.55	350.961	370.356
b	26	3	88.2445	83.5682	93.2406
b	26	4	8.46663	7.79204	9.27051
b	27	1	329.919	300.543	361.439
b	27	2	348.61	339.341	357.96
b	27	3	92.1059	87.2848	97.4871
b	27	4	8.72888	8.03775	9.55409
b	28	1	320.21	289.916	351.708
b	28	2	333.681	324.852	342.741
b	28	3	95.2608	90.1463	100.981
b	28	4	8.97587	8.23335	9.79842
b	29	1	310.233	279.623	341.961
b	29	2	317.019	308.584	325.58
b	29	3	97.619	92.3348	103.661
b	29	4	9.18686	8.41527	10.0636
b	30	1	300.131	269.399	332.145
b	30	2	299.809	291.607	308.044
b	30	3	99.2036	93.7045	105.377
b	30	4	9.37737	8.56514	10.2706
b	31	1	290.224	258.917	322.085
b	31	2	282.852	275.012	290.672
b	31	3	100.053	94.3786	106.29
b	31	4	9.53747	8.68251	10.4672
b	32	1	280.921	250.374	312.4
b	32	2	266.984	259.455	274.311
b	32	3	100.093	94.3864	106.424
b	32	4	9.64761	8.76691	10.6202
b	33	1	272.45	242.667	303.449
b	33	2	252.691	245.66	259.724
b	33	3	99.4012	93.6636	105.815
b	33	4	9.71747	8.83372	10.7029
b	34	1	265.252	235.514	294.976
b	34	2	240.508	233.955	247.175
b	34	3	98.025	92.3692	104.339
b	34	4	9.73976	8.84874	10.7447
b	35	1	258.876	230.355	287.63
b	35	2	230.673	224.511	236.889
b	35	3	96.0446	90.6019	102.217
b	35	4	9.70845	8.8258	10.7181
b	36	1	253.641	227.132	281.275
b	36	2	222.859	217.158	228.765
b	36	3	93.5931	88.3592	99.5367
b	36	4	9.64063	8.7603	10.6115
b	37	1	249.503	224.395	275.481
b	37	2	216.786	211.332	222.319
b	37	3	90.7158	85.8342	96.3917
b	37	4	9.52743	8.68533	10.479
b	38	1	245.858	222.477	270.692
b	38	2	212.107	206.986	217.391
b	38	3	87.6144	82.9869	92.9104
b	38	4	9.38929	8.58796	10.299
b	39	1	243.155	220.764	266.752
b	39	2	208.66	203.76	213.815
b	39	3	84.2897	80.0097	89.1725
b	39	4	9.227	8.47214	10.096
b	40	1	241.129	218.984	264.396
b	40	2	206.372	201.565	211.377
b	40	3	80.9109	76.9176	85.4949
b	40	4	9.04211	8.33781	9.87759
b	41	1	239.615	217.537	263.096
b	41	2	204.9	200.062	210.031
b	41	3	77.5657	73.802	81.8528
b	41	4	8.85324	8.1751	9.64646
b	42	1	238.832	216.29	263.147
b	42	2	204.113	199.21	209.382
b	42	3	74.2708	70.7649	78.316
b	42	4	8.6628	7.99126	9.42946
b	43	1	238.277	215.291	263.758
b	43	2	204.011	198.805	209.348
b	43	3	71.1157	67.7317	74.9178
b	43	4	8.4688	7.81328	9.23233
b	44	1	238.47	214.594	265.113
b	44	2	204.287	198.709	209.976
b	44	3	68.138	64.8972	71.7624
b	44	4	8.29045	7.63586	9.04176
b	45	1	238.766	213.992	266.987
b	45	2	204.89	198.943	210.807
b	45	3	65.3949	62.2572	68.8472
b	45	4	8.12959	7.46593	8.88499
b	46	1	239.532	213.358	269.859
b	46	2	205.609	199.286	211.842
b	46	3	62.8645	59.8022	66.2173
b	46	4	7.98298	7.30631	8.76491
b	47	1	240.616	212.873	273.261
b	47	2	206.392	199.777	212.972
b	47	3	60.6511	57.6344	63.9314
b	47	4	7.8579	7.1679	8.63504
b	48	1	242.224	212.744	276.527
b	48	2	207.118	200.221	213.991
b	48	3	58.7422	55.8183	61.9741
b	48	4	7.75743	7.06904	8.54096
b	49	1	243.698	213.329	279.114
b	49	2	207.575	200.558	214.711
b	49	3	57.143	54.2728	60.2327
b	49	4	7.68733	6.99577	8.48233
b	50	1	245.549	214.801	281.996
b	50	2	207.701	200.503	214.907
b	50	3	55.8943	53.072	58.9099
b	50	4	7.65405	6.95826	8.44139
b	51	1	247.258	216.252	284.354
b	51	2	207.33	200.02	214.638
b	51	3	55.0515	52.2748	57.9482
b	51	4	7.65909	6.96905	8.44414
b	52	1	249.056	217.513	285.508
b	52	2	206.554	199.328	213.854
b	52	3	54.5034	51.7681	57.3413
b	52	4	7.70623	7.01301	8.47277
b	53	1	251.096	218.619	286.533
b	53	2	205.305	198.219	212.67
b	53	3	54.253	51.5963	57.0207
b	53	4	7.78998	7.10348	8.52687
b	54	1	252.844	219.507	289.816
b	54	2	203.735	196.77	211.123
b	54	3	54.2427	51.6094	56.9905
b	54	4	7.89827	7.23906	8.62324
b	55	1	255.143	220.682	292.744
b	55	2	201.771	194.873	209.22
b	55	3	54.4482	51.7681	57.1811
b	55	4	8.03237	7.3937	8.75418
b	56	1	257.47	221.992	295.353
b	56	2	199.509	192.667	206.964
b	56	3	54.8886	52.1576	57.5994
b	56	4	8.19799	7.56219	8.91886
b	57	1	259.436	223.116	300.212
b	57	2	197.198	190.186	204.75
b	57	3	55.491	52.8002	58.2929
b	57	4	8.40019	7.74034	9.11881
b	58	1	261.483	222.432	308.04
b	58	2	194.613	187.185	202.768
b	58	3	56.2365	53.3834	59.2137
b	58	4	8.61681	7.93189	9.34229
b	59	1	263.732	220.821	315.39
b	59	2	191.988	183.815	200.794
b	59	3	57.119	54.1345	60.3174
b	59	4	8.85867	8.11575	9.61873
b	60	1	265.653	218.514	323.155
b	60	2	189.196	180.522	198.661
b	60	3	58.1257	54.8527	61.6353
b	60	4	9.11381	8.31275	9.93245
b	61	1	267.808	216.144	332.593
b	61	2	186.349	177.137	196.63
b	61	3	59.1778	55.6683	63.1192
b	61	4	9.38098	8.50095	10.313
b	62	1	270.141	213.039	342.888
b	62	2	183.556	173.599	194.776
b	62	3	60.2802	56.3788	64.6404
b	62	4	9.6568	8.68969	10.6991
b	63	1	272.411	209.612	352.82
b	63	2	180.723	170.068	192.836
b	63	3	61.4552	57.1621	66.2661
b	63	4	9.94242	8.86759	11.1485
b	64	1	274.764	205.509	363.629
b	64	2	178.039	166.7	190.995
b	64	3	62.6128	57.9553	67.92
b	64	4	10.2381	9.02122	11.6476
b	65	1	277.495	202.394	376.634
b	65	2	175.428	163.249	189.261
b	65	3	63.8114	58.7226	69.6868
b	65	4	10.5453	9.18205	12.1352
b	66	1	279.601	199.381	388.408
b	66	2	172.77	159.853	187.674
b	66	3	65.0298	59.5176	71.4736
b	66	4	10.8577	9.34303	12.6357
