# Supplementary material for: Antibody responses to SARS-CoV-2 vaccines in 45,965 adults from the general population of the United Kingdom
Source: Nat Microbiol. 2021 Jul 21;6(9):1140–9. doi: 10.1038/s41564-021-00947-3 (PMC8294260; doi:10.1038/s41564-021-00947-3)
Supplement: Source Data Extended Data Fig. 2 — Statistical source data. [file 41564_2021_947_MOESM8_ESM.xlsx]

## Sheet: FigS2_data
time	age	prediction	ll	ul	model
0	16	0.0115866	0.00230286	0.056189	az_one_negative
1	16	0.0254655	0.00595056	0.102388	az_one_negative
2	16	0.0496916	0.0125596	0.176933	az_one_negative
3	16	0.0801759	0.0211973	0.259713	az_one_negative
4	16	0.101325	0.0276904	0.308617	az_one_negative
5	16	0.104452	0.0324827	0.288354	az_one_negative
6	16	0.0998156	0.0323312	0.269002	az_one_negative
7	16	0.100665	0.0311888	0.280151	az_one_negative
8	16	0.119422	0.0405845	0.303036	az_one_negative
9	16	0.164964	0.0647949	0.360324	az_one_negative
10	16	0.249506	0.10419	0.487257	az_one_negative
11	16	0.383091	0.17989	0.637423	az_one_negative
12	16	0.550713	0.320319	0.761225	az_one_negative
13	16	0.705759	0.465301	0.868615	az_one_negative
14	16	0.813405	0.577257	0.932959	az_one_negative
15	16	0.873901	0.682672	0.957128	az_one_negative
16	16	0.905038	0.750558	0.967935	az_one_negative
17	16	0.920047	0.76475	0.976039	az_one_negative
18	16	0.925289	0.762539	0.979494	az_one_negative
19	16	0.923951	0.76883	0.977965	az_one_negative
20	16	0.918753	0.756471	0.976285	az_one_negative
21	16	0.912473	0.724003	0.976432	az_one_negative
22	16	0.908398	0.714614	0.97517	az_one_negative
23	16	0.907481	0.722287	0.973678	az_one_negative
24	16	0.908204	0.708358	0.975787	az_one_negative
25	16	0.908872	0.690701	0.978043	az_one_negative
26	16	0.908266	0.70025	0.976725	az_one_negative
27	16	0.906963	0.703823	0.975604	az_one_negative
28	16	0.906007	0.684814	0.977149	az_one_negative
29	16	0.906472	0.680255	0.977853	az_one_negative
30	16	0.909208	0.693625	0.977923	az_one_negative
31	16	0.914664	0.687188	0.981237	az_one_negative
32	16	0.922946	0.679506	0.985437	az_one_negative
33	16	0.933452	0.711011	0.987649	az_one_negative
34	16	0.943862	0.748594	0.989577	az_one_negative
35	16	0.95223	0.764788	0.991883	az_one_negative
36	16	0.957607	0.780453	0.993081	az_one_negative
37	16	0.959924	0.802199	0.992981	az_one_negative
38	16	0.959738	0.799932	0.993013	az_one_negative
39	16	0.957243	0.772669	0.993264	az_one_negative
40	16	0.952322	0.750407	0.99252	az_one_negative
41	16	0.945108	0.726466	0.991121	az_one_negative
42	16	0.936217	0.678085	0.990318	az_one_negative
43	16	0.926838	0.63142	0.989438	az_one_negative
44	16	0.91802	0.616251	0.987356	az_one_negative
45	16	0.908341	0.590832	0.98551	az_one_negative
46	16	0.895063	0.540705	0.984076	az_one_negative
47	16	0.874122	0.491443	0.980354	az_one_negative
48	16	0.841887	0.410627	0.976015	az_one_negative
49	16	0.796452	0.285668	0.974545	az_one_negative
50	16	0.737295	0.150893	0.977937	az_one_negative
0	17	0.0111378	0.00246879	0.0487598	az_one_negative
1	17	0.0255129	0.0068888	0.0899283	az_one_negative
2	17	0.0504114	0.0144786	0.160958	az_one_negative
3	17	0.0810208	0.0236572	0.242877	az_one_negative
4	17	0.10152	0.030688	0.287371	az_one_negative
5	17	0.103821	0.0353644	0.267979	az_one_negative
6	17	0.0984373	0.0347106	0.248984	az_one_negative
7	17	0.0984863	0.0334019	0.256709	az_one_negative
8	17	0.115946	0.042827	0.277686	az_one_negative
9	17	0.159316	0.0672723	0.332414	az_one_negative
10	17	0.240877	0.108181	0.45356	az_one_negative
11	17	0.372112	0.186721	0.604708	az_one_negative
12	17	0.540262	0.329253	0.737761	az_one_negative
13	17	0.698044	0.477053	0.85419	az_one_negative
14	17	0.808009	0.591775	0.924347	az_one_negative
15	17	0.869354	0.693761	0.951328	az_one_negative
16	17	0.900587	0.756966	0.963435	az_one_negative
17	17	0.91555	0.770476	0.972232	az_one_negative
18	17	0.92093	0.769097	0.976035	az_one_negative
19	17	0.920118	0.775464	0.97463	az_one_negative
20	17	0.915714	0.765282	0.97312	az_one_negative
21	17	0.910251	0.737394	0.973427	az_one_negative
22	17	0.906607	0.729363	0.972197	az_one_negative
23	17	0.905608	0.735565	0.970666	az_one_negative
24	17	0.905985	0.722401	0.972741	az_one_negative
25	17	0.906328	0.70601	0.974989	az_one_negative
26	17	0.905628	0.71404	0.973601	az_one_negative
27	17	0.904465	0.717245	0.972478	az_one_negative
28	17	0.903839	0.700973	0.974152	az_one_negative
29	17	0.904761	0.697798	0.975053	az_one_negative
30	17	0.907938	0.710365	0.975404	az_one_negative
31	17	0.913611	0.705307	0.979049	az_one_negative
32	17	0.921739	0.698922	0.98354	az_one_negative
33	17	0.931733	0.726467	0.985943	az_one_negative
34	17	0.941578	0.759227	0.988006	az_one_negative
35	17	0.949551	0.773434	0.990456	az_one_negative
36	17	0.95475	0.787356	0.991751	az_one_negative
37	17	0.957037	0.806718	0.991659	az_one_negative
38	17	0.956856	0.804541	0.991701	az_one_negative
39	17	0.95433	0.779637	0.991963	az_one_negative
40	17	0.949288	0.758288	0.991126	az_one_negative
41	17	0.941904	0.735008	0.989558	az_one_negative
42	17	0.932931	0.690362	0.988608	az_one_negative
43	17	0.923741	0.647783	0.987621	az_one_negative
44	17	0.915487	0.634214	0.98544	az_one_negative
45	17	0.906548	0.612162	0.983504	az_one_negative
46	17	0.893915	0.566064	0.98196	az_one_negative
47	17	0.873217	0.517578	0.977883	az_one_negative
48	17	0.841131	0.442094	0.972509	az_one_negative
49	17	0.79729	0.317989	0.970742	az_one_negative
50	17	0.743886	0.174005	0.975637	az_one_negative
0	18	0.0107068	0.00263071	0.0425188	az_one_negative
1	18	0.0255705	0.00759781	0.0825223	az_one_negative
2	18	0.0511531	0.0161342	0.15055	az_one_negative
3	18	0.081867	0.0262217	0.227955	az_one_negative
4	18	0.10169	0.0335952	0.26934	az_one_negative
5	18	0.103174	0.0380404	0.25076	az_one_negative
6	18	0.0970745	0.0370156	0.231186	az_one_negative
7	18	0.096364	0.0354868	0.23611	az_one_negative
8	18	0.112577	0.0448164	0.255397	az_one_negative
9	18	0.153841	0.0694111	0.307081	az_one_negative
10	18	0.232454	0.111562	0.422107	az_one_negative
11	18	0.361245	0.19236	0.573174	az_one_negative
12	18	0.529754	0.336713	0.714285	az_one_negative
13	18	0.690202	0.487277	0.8393	az_one_negative
14	18	0.802491	0.604371	0.915302	az_one_negative
15	18	0.86467	0.703207	0.945145	az_one_negative
16	18	0.895953	0.762293	0.958544	az_one_negative
17	18	0.910824	0.77508	0.968024	az_one_negative
18	18	0.91634	0.774373	0.972188	az_one_negative
19	18	0.916111	0.781018	0.970962	az_one_negative
20	18	0.912575	0.772973	0.969699	az_one_negative
21	18	0.907983	0.749196	0.970234	az_one_negative
22	18	0.904789	0.742452	0.969065	az_one_negative
23	18	0.903702	0.747481	0.967481	az_one_negative
24	18	0.903718	0.734995	0.96948	az_one_negative
25	18	0.903719	0.719679	0.971684	az_one_negative
26	18	0.90292	0.726422	0.970219	az_one_negative
27	18	0.901906	0.72934	0.969108	az_one_negative
28	18	0.901627	0.715458	0.970938	az_one_negative
29	18	0.903024	0.713582	0.97207	az_one_negative
30	18	0.906653	0.725599	0.972734	az_one_negative
31	18	0.912547	0.721781	0.976728	az_one_negative
32	18	0.920516	0.716456	0.981509	az_one_negative
33	18	0.929974	0.740432	0.984083	az_one_negative
34	18	0.939208	0.76877	0.986262	az_one_negative
35	18	0.946731	0.780921	0.988841	az_one_negative
36	18	0.951709	0.793149	0.990224	az_one_negative
37	18	0.953951	0.810451	0.990135	az_one_negative
38	18	0.953777	0.808311	0.990193	az_one_negative
39	18	0.951229	0.785417	0.99047	az_one_negative
40	18	0.946071	0.765054	0.98953	az_one_negative
41	18	0.938525	0.742512	0.987779	az_one_negative
42	18	0.92949	0.701129	0.98668	az_one_negative
43	18	0.920527	0.662503	0.98558	az_one_negative
44	18	0.912886	0.650718	0.983318	az_one_negative
45	18	0.904723	0.631113	0.981379	az_one_negative
46	18	0.892753	0.588868	0.979749	az_one_negative
47	18	0.872302	0.542231	0.975244	az_one_negative
48	18	0.840371	0.467901	0.969248	az_one_negative
49	18	0.798129	0.344862	0.967422	az_one_negative
50	18	0.750371	0.199081	0.973227	az_one_negative
0	19	0.010293	0.00278498	0.0372848	az_one_negative
1	19	0.0255737	0.00811887	0.0776182	az_one_negative
2	19	0.0518107	0.0175614	0.143124	az_one_negative
3	19	0.0826772	0.0288464	0.214749	az_one_negative
4	19	0.1019	0.0364443	0.253934	az_one_negative
5	19	0.102583	0.0405711	0.23606	az_one_negative
6	19	0.0957492	0.0392162	0.215499	az_one_negative
7	19	0.0942705	0.0373929	0.218065	az_one_negative
8	19	0.109275	0.0465223	0.235746	az_one_negative
9	19	0.148522	0.0711613	0.284246	az_one_negative
10	19	0.224284	0.114234	0.393282	az_one_negative
11	19	0.350603	0.196713	0.543436	az_one_negative
12	19	0.519283	0.34262	0.691252	az_one_negative
13	19	0.682258	0.495835	0.824189	az_one_negative
14	19	0.79683	0.614934	0.905945	az_one_negative
15	19	0.859823	0.710972	0.938632	az_one_negative
16	19	0.891121	0.766508	0.953283	az_one_negative
17	19	0.905869	0.778557	0.963426	az_one_negative
18	19	0.911524	0.778401	0.967966	az_one_negative
19	19	0.911939	0.785523	0.966976	az_one_negative
20	19	0.909342	0.779567	0.966043	az_one_negative
21	19	0.905668	0.759442	0.966884	az_one_negative
22	19	0.902938	0.753909	0.96581	az_one_negative
23	19	0.901759	0.758045	0.964149	az_one_negative
24	19	0.9014	0.746154	0.966024	az_one_negative
25	19	0.901044	0.731732	0.968149	az_one_negative
26	19	0.900145	0.737419	0.966595	az_one_negative
27	19	0.899291	0.740129	0.965514	az_one_negative
28	19	0.899375	0.728298	0.967535	az_one_negative
29	19	0.901262	0.727635	0.968931	az_one_negative
30	19	0.905353	0.73934	0.969933	az_one_negative
31	19	0.91147	0.736632	0.974292	az_one_negative
32	19	0.919274	0.732148	0.979356	az_one_negative
33	19	0.928174	0.752947	0.982077	az_one_negative
34	19	0.936753	0.777269	0.984341	az_one_negative
35	19	0.943769	0.787318	0.987029	az_one_negative
36	19	0.948479	0.797878	0.988486	az_one_negative
37	19	0.95065	0.813392	0.98839	az_one_negative
38	19	0.950478	0.811242	0.988468	az_one_negative
39	19	0.947916	0.790044	0.988767	az_one_negative
40	19	0.94266	0.770724	0.987715	az_one_negative
41	19	0.93498	0.749075	0.985769	az_one_negative
42	19	0.92592	0.710651	0.984522	az_one_negative
43	19	0.917216	0.675729	0.983308	az_one_negative
44	19	0.910195	0.665763	0.980978	az_one_negative
45	19	0.902803	0.648086	0.9791	az_one_negative
46	19	0.891508	0.609464	0.97741	az_one_negative
47	19	0.871401	0.56532	0.972456	az_one_negative
48	19	0.839816	0.490296	0.966188	az_one_negative
49	19	0.799281	0.368699	0.964477	az_one_negative
50	19	0.756749	0.22592	0.970727	az_one_negative
0	20	0.00989586	0.00292933	0.0328837	az_one_negative
1	20	0.0254607	0.00862334	0.0727607	az_one_negative
2	20	0.0522773	0.0189772	0.135915	az_one_negative
3	20	0.0834139	0.0314988	0.202962	az_one_negative
4	20	0.102211	0.0393633	0.240303	az_one_negative
5	20	0.102117	0.0431233	0.223006	az_one_negative
6	20	0.0944806	0.0413142	0.201673	az_one_negative
7	20	0.092182	0.0391084	0.20213	az_one_negative
8	20	0.106004	0.0479748	0.218141	az_one_negative
9	20	0.143343	0.0725329	0.263633	az_one_negative
10	20	0.216409	0.116201	0.367135	az_one_negative
11	20	0.340291	0.199902	0.515721	az_one_negative
12	20	0.508943	0.34712	0.668913	az_one_negative
13	20	0.674231	0.502784	0.809017	az_one_negative
14	20	0.791001	0.623587	0.896334	az_one_negative
15	20	0.854785	0.71719	0.931802	az_one_negative
16	20	0.886079	0.769684	0.947652	az_one_negative
17	20	0.900685	0.781009	0.95844	az_one_negative
18	20	0.906494	0.781335	0.963373	az_one_negative
19	20	0.907613	0.789105	0.962678	az_one_negative
20	20	0.906022	0.785173	0.962165	az_one_negative
21	20	0.903305	0.768286	0.963397	az_one_negative
22	20	0.901048	0.763884	0.962448	az_one_negative
23	20	0.899772	0.76736	0.960681	az_one_negative
24	20	0.899026	0.755996	0.962387	az_one_negative
25	20	0.898304	0.742317	0.964394	az_one_negative
26	20	0.897306	0.74715	0.962738	az_one_negative
27	20	0.896626	0.74972	0.961707	az_one_negative
28	20	0.89709	0.739644	0.963962	az_one_negative
29	20	0.89948	0.740104	0.965657	az_one_negative
30	20	0.904038	0.751694	0.967015	az_one_negative
31	20	0.910375	0.749987	0.971747	az_one_negative
32	20	0.918009	0.746163	0.977089	az_one_negative
33	20	0.926335	0.764143	0.979923	az_one_negative
34	20	0.934217	0.784832	0.982236	az_one_negative
35	20	0.940667	0.79277	0.985008	az_one_negative
36	20	0.945051	0.801667	0.986519	az_one_negative
37	20	0.947117	0.815588	0.986399	az_one_negative
38	20	0.946935	0.813396	0.986496	az_one_negative
39	20	0.944367	0.793636	0.986829	az_one_negative
40	20	0.939042	0.775393	0.985661	az_one_negative
41	20	0.931278	0.75486	0.983508	az_one_negative
42	20	0.922247	0.719287	0.982113	az_one_negative
43	20	0.91383	0.687729	0.980794	az_one_negative
44	20	0.907398	0.679463	0.9784	az_one_negative
45	20	0.900724	0.663676	0.976589	az_one_negative
46	20	0.89011	0.628451	0.974868	az_one_negative
47	20	0.870536	0.586914	0.969534	az_one_negative
48	20	0.839664	0.51248	0.963085	az_one_negative
49	20	0.801037	0.393479	0.961517	az_one_negative
50	20	0.763023	0.254304	0.968153	az_one_negative
0	21	0.0095146	0.00306067	0.0291794	az_one_negative
1	21	0.0252072	0.00912754	0.0676789	az_one_negative
2	21	0.0525032	0.0203903	0.128554	az_one_negative
3	21	0.084055	0.034131	0.192454	az_one_negative
4	21	0.102644	0.0423635	0.228255	az_one_negative
5	21	0.101793	0.0457185	0.211408	az_one_negative
6	21	0.0932704	0.0432855	0.189541	az_one_negative
7	21	0.0900883	0.0405992	0.188077	az_one_negative
8	21	0.102756	0.0491515	0.202378	az_one_negative
9	21	0.13831	0.0735082	0.245125	az_one_negative
10	21	0.20886	0.117454	0.343697	az_one_negative
11	21	0.330367	0.201936	0.490298	az_one_negative
12	21	0.498777	0.350206	0.647565	az_one_negative
13	21	0.666114	0.50809	0.793959	az_one_negative
14	21	0.784965	0.630341	0.886552	az_one_negative
15	21	0.849527	0.721895	0.924695	az_one_negative
16	21	0.880816	0.771843	0.941674	az_one_negative
17	21	0.895279	0.782493	0.953087	az_one_negative
18	21	0.901267	0.783266	0.958432	az_one_negative
19	21	0.903153	0.791839	0.958092	az_one_negative
20	21	0.902627	0.789856	0.958092	az_one_negative
21	21	0.900895	0.775822	0.959803	az_one_negative
22	21	0.899115	0.772472	0.959009	az_one_negative
23	21	0.897737	0.775488	0.957103	az_one_negative
24	21	0.896596	0.764584	0.958591	az_one_negative
25	21	0.895501	0.751512	0.960445	az_one_negative
26	21	0.894408	0.755673	0.958674	az_one_negative
27	21	0.893914	0.758158	0.957715	az_one_negative
28	21	0.894775	0.749565	0.960253	az_one_negative
29	21	0.89768	0.751068	0.962279	az_one_negative
30	21	0.902708	0.762724	0.964005	az_one_negative
31	21	0.909265	0.761926	0.969115	az_one_negative
32	21	0.916723	0.75861	0.974722	az_one_negative
33	21	0.924458	0.774103	0.97763	az_one_negative
34	21	0.931602	0.791511	0.979946	az_one_negative
35	21	0.937423	0.797339	0.98277	az_one_negative
36	21	0.941419	0.804568	0.984309	az_one_negative
37	21	0.943337	0.817053	0.984142	az_one_negative
38	21	0.943127	0.814784	0.984255	az_one_negative
39	21	0.94056	0.796236	0.984633	az_one_negative
40	21	0.935205	0.779109	0.983351	az_one_negative
41	21	0.927421	0.759915	0.980984	az_one_negative
42	21	0.918488	0.727123	0.979445	az_one_negative
43	21	0.910381	0.698587	0.978033	az_one_negative
44	21	0.904485	0.691852	0.975574	az_one_negative
45	21	0.898457	0.677933	0.973817	az_one_negative
46	21	0.888527	0.645851	0.972097	az_one_negative
47	21	0.8697	0.606962	0.966497	az_one_negative
48	21	0.839956	0.53479	0.959937	az_one_negative
49	21	0.803453	0.419683	0.958517	az_one_negative
50	21	0.769191	0.283922	0.96553	az_one_negative
0	22	0.00914812	0.00317483	0.026066	az_one_negative
1	22	0.0248178	0.00943835	0.0636475	az_one_negative
2	22	0.0524844	0.0214947	0.122557	az_one_negative
3	22	0.0845903	0.0366703	0.183221	az_one_negative
4	22	0.103184	0.0452817	0.218203	az_one_negative
5	22	0.101597	0.0481797	0.201688	az_one_negative
6	22	0.0921074	0.0450699	0.179032	az_one_negative
7	22	0.0879896	0.0417966	0.175865	az_one_negative
8	22	0.099541	0.0499586	0.188565	az_one_negative
9	22	0.13344	0.0740277	0.228757	az_one_negative
10	22	0.201658	0.117945	0.323029	az_one_negative
11	22	0.320859	0.202665	0.467561	az_one_negative
12	22	0.488792	0.351675	0.627616	az_one_negative
13	22	0.657872	0.511601	0.779239	az_one_negative
14	22	0.778674	0.635065	0.876739	az_one_negative
15	22	0.844017	0.724993	0.917396	az_one_negative
16	22	0.875325	0.772941	0.935401	az_one_negative
17	22	0.889667	0.783003	0.947421	az_one_negative
18	22	0.895872	0.784206	0.953203	az_one_negative
19	22	0.898584	0.793734	0.953274	az_one_negative
20	22	0.899171	0.793627	0.953874	az_one_negative
21	22	0.898441	0.782076	0.956154	az_one_negative
22	22	0.897135	0.779699	0.955539	az_one_negative
23	22	0.89565	0.782437	0.953455	az_one_negative
24	22	0.894111	0.77192	0.954683	az_one_negative
25	22	0.89264	0.759319	0.956355	az_one_negative
26	22	0.891457	0.762975	0.954451	az_one_negative
27	22	0.89116	0.765422	0.953587	az_one_negative
28	22	0.892431	0.758048	0.956463	az_one_negative
29	22	0.895862	0.760528	0.958852	az_one_negative
30	22	0.901367	0.772436	0.960943	az_one_negative
31	22	0.908144	0.772475	0.966431	az_one_negative
32	22	0.915423	0.769534	0.972287	az_one_negative
33	22	0.922548	0.782857	0.975219	az_one_negative
34	22	0.928909	0.797306	0.97748	az_one_negative
35	22	0.934033	0.801005	0.980317	az_one_negative
36	22	0.937572	0.806558	0.98185	az_one_negative
37	22	0.939295	0.817759	0.981603	az_one_negative
38	22	0.939037	0.815358	0.981729	az_one_negative
39	22	0.936481	0.797801	0.982171	az_one_negative
40	22	0.93114	0.781863	0.980775	az_one_negative
41	22	0.92341	0.764186	0.978192	az_one_negative
42	22	0.914647	0.734008	0.976534	az_one_negative
43	22	0.906875	0.708228	0.975043	az_one_negative
44	22	0.901461	0.702888	0.972509	az_one_negative
45	22	0.896005	0.690414	0.970834	az_one_negative
46	22	0.886756	0.661171	0.969158	az_one_negative
47	22	0.868864	0.625298	0.963378	az_one_negative
48	22	0.84061	0.554906	0.9571	az_one_negative
49	22	0.806413	0.444166	0.955976	az_one_negative
50	22	0.775252	0.314363	0.962896	az_one_negative
0	23	0.00879542	0.00327001	0.0234377	az_one_negative
1	23	0.0243002	0.0096377	0.0599202	az_one_negative
2	23	0.0522215	0.0223889	0.117046	az_one_negative
3	23	0.0850099	0.0390798	0.175086	az_one_negative
4	23	0.103815	0.0481564	0.209636	az_one_negative
5	23	0.10151	0.0505639	0.193336	az_one_negative
6	23	0.0909806	0.0466636	0.169886	az_one_negative
7	23	0.0858862	0.0427085	0.165184	az_one_negative
8	23	0.0963697	0.0504334	0.176375	az_one_negative
9	23	0.128749	0.0741374	0.214279	az_one_negative
10	23	0.194825	0.117773	0.304867	az_one_negative
11	23	0.311789	0.202298	0.447311	az_one_negative
12	23	0.478992	0.351706	0.609065	az_one_negative
13	23	0.649469	0.513424	0.764894	az_one_negative
14	23	0.772077	0.637922	0.866897	az_one_negative
15	23	0.838219	0.726627	0.909907	az_one_negative
16	23	0.8696	0.773068	0.928849	az_one_negative
17	23	0.883868	0.782666	0.941469	az_one_negative
18	23	0.890344	0.784322	0.947722	az_one_negative
19	23	0.893937	0.794925	0.948257	az_one_negative
20	23	0.895669	0.7966	0.949542	az_one_negative
21	23	0.895944	0.787207	0.952471	az_one_negative
22	23	0.895101	0.785723	0.952054	az_one_negative
23	23	0.893506	0.788319	0.949756	az_one_negative
24	23	0.89157	0.77812	0.950688	az_one_negative
25	23	0.889725	0.765874	0.952153	az_one_negative
26	23	0.888457	0.769158	0.950102	az_one_negative
27	23	0.888367	0.771596	0.949357	az_one_negative
28	23	0.890058	0.765216	0.952627	az_one_negative
29	23	0.894026	0.768618	0.955407	az_one_negative
30	23	0.900015	0.780942	0.957857	az_one_negative
31	23	0.907016	0.78177	0.963718	az_one_negative
32	23	0.914113	0.779109	0.969803	az_one_negative
33	23	0.92061	0.79053	0.9727	az_one_negative
34	23	0.92614	0.802296	0.974839	az_one_negative
35	23	0.930493	0.80386	0.977642	az_one_negative
36	23	0.9335	0.807717	0.979128	az_one_negative
37	23	0.934975	0.817748	0.978759	az_one_negative
38	23	0.934648	0.815175	0.978892	az_one_negative
39	23	0.932114	0.798435	0.979421	az_one_negative
40	23	0.92684	0.783741	0.977918	az_one_negative
41	23	0.919244	0.767746	0.975123	az_one_negative
42	23	0.910729	0.740082	0.97337	az_one_negative
43	23	0.903317	0.716793	0.971823	az_one_negative
44	23	0.898328	0.712688	0.969204	az_one_negative
45	23	0.89337	0.701424	0.967617	az_one_negative
46	23	0.884794	0.67472	0.966028	az_one_negative
47	23	0.867998	0.641969	0.960183	az_one_negative
48	23	0.841542	0.573918	0.95442	az_one_negative
49	23	0.809797	0.46827	0.953668	az_one_negative
50	23	0.781206	0.345262	0.960279	az_one_negative
0	24	0.00845621	0.00334586	0.0212058	az_one_negative
1	24	0.0236928	0.00989805	0.0556328	az_one_negative
2	24	0.0517659	0.0233352	0.110902	az_one_negative
3	24	0.0853123	0.0413447	0.16785	az_one_negative
4	24	0.104479	0.0510789	0.201832	az_one_negative
5	24	0.101476	0.0529848	0.185647	az_one_negative
6	24	0.0898688	0.0480782	0.16181	az_one_negative
7	24	0.0837941	0.0433823	0.155722	az_one_negative
8	24	0.0932736	0.0506707	0.165453	az_one_negative
9	24	0.124262	0.0739307	0.201407	az_one_negative
10	24	0.188363	0.117087	0.288834	az_one_negative
11	24	0.303141	0.201138	0.429087	az_one_negative
12	24	0.469353	0.350589	0.591692	az_one_negative
13	24	0.640874	0.513766	0.750867	az_one_negative
14	24	0.765144	0.639191	0.856968	az_one_negative
15	24	0.832116	0.727027	0.902191	az_one_negative
16	24	0.863638	0.772356	0.922013	az_one_negative
17	24	0.877898	0.781628	0.935243	az_one_negative
18	24	0.884705	0.783794	0.942003	az_one_negative
19	24	0.889232	0.795549	0.94306	az_one_negative
20	24	0.892134	0.7989	0.945113	az_one_negative
21	24	0.893407	0.791396	0.948762	az_one_negative
22	24	0.893014	0.790733	0.948557	az_one_negative
23	24	0.891306	0.793273	0.946014	az_one_negative
24	24	0.888975	0.783322	0.946622	az_one_negative
25	24	0.88676	0.771331	0.947861	az_one_negative
26	24	0.885409	0.774335	0.945649	az_one_negative
27	24	0.885531	0.776774	0.945049	az_one_negative
28	24	0.887651	0.771209	0.948768	az_one_negative
29	24	0.892169	0.775492	0.951964	az_one_negative
30	24	0.898655	0.788367	0.954767	az_one_negative
31	24	0.905888	0.789966	0.96099	az_one_negative
32	24	0.912803	0.787527	0.967283	az_one_negative
33	24	0.918649	0.797258	0.970085	az_one_negative
34	24	0.923295	0.806571	0.972025	az_one_negative
35	24	0.926798	0.806007	0.974735	az_one_negative
36	24	0.929191	0.80814	0.976123	az_one_negative
37	24	0.930362	0.817075	0.975586	az_one_negative
38	24	0.929944	0.814319	0.975716	az_one_negative
39	24	0.92745	0.798279	0.976357	az_one_negative
40	24	0.922298	0.784848	0.974761	az_one_negative
41	24	0.914918	0.770681	0.971757	az_one_negative
42	24	0.906729	0.745514	0.969934	az_one_negative
43	24	0.899707	0.724447	0.968364	az_one_negative
44	24	0.895098	0.721409	0.965655	az_one_negative
45	24	0.890573	0.711437	0.964113	az_one_negative
46	24	0.882655	0.686986	0.962657	az_one_negative
47	24	0.867066	0.657065	0.956904	az_one_negative
48	24	0.84261	0.593479	0.951533	az_one_negative
49	24	0.813405	0.494215	0.951094	az_one_negative
50	24	0.787037	0.376256	0.957702	az_one_negative
0	25	0.00813159	0.00340039	0.019318	az_one_negative
1	25	0.0231043	0.0100218	0.0523617	az_one_negative
2	25	0.0512898	0.0240256	0.106129	az_one_negative
3	25	0.0855164	0.0434083	0.161572	az_one_negative
4	25	0.104999	0.0537111	0.195161	az_one_negative
5	25	0.101329	0.0550917	0.179019	az_one_negative
6	25	0.088725	0.049232	0.154742	az_one_negative
7	25	0.081766	0.0437987	0.147566	az_one_negative
8	25	0.0903368	0.0506352	0.15605	az_one_negative
9	25	0.120036	0.0734062	0.190206	az_one_negative
10	25	0.182245	0.115875	0.274815	az_one_negative
11	25	0.294804	0.199025	0.412913	az_one_negative
12	25	0.45978	0.348121	0.575629	az_one_negative
13	25	0.632074	0.512554	0.737308	az_one_negative
14	25	0.75791	0.638838	0.84712	az_one_negative
15	25	0.82574	0.726149	0.894381	az_one_negative
16	25	0.857451	0.770755	0.914977	az_one_negative
17	25	0.871747	0.779801	0.928805	az_one_negative
18	25	0.878938	0.782501	0.936107	az_one_negative
19	25	0.884452	0.795505	0.937739	az_one_negative
20	25	0.888558	0.800477	0.940639	az_one_negative
21	25	0.890834	0.794647	0.945081	az_one_negative
22	25	0.890886	0.794757	0.945101	az_one_negative
23	25	0.88906	0.79731	0.942284	az_one_negative
24	25	0.88633	0.787508	0.942547	az_one_negative
25	25	0.883738	0.775644	0.943543	az_one_negative
26	25	0.882298	0.778442	0.941152	az_one_negative
27	25	0.88263	0.78089	0.940715	az_one_negative
28	25	0.885189	0.775974	0.944938	az_one_negative
29	25	0.890275	0.781125	0.948576	az_one_negative
30	25	0.897283	0.794711	0.951719	az_one_negative
31	25	0.904766	0.797084	0.958295	az_one_negative
32	25	0.911502	0.794819	0.964771	az_one_negative
33	25	0.916675	0.803061	0.967405	az_one_negative
34	25	0.920376	0.81011	0.969058	az_one_negative
35	25	0.92294	0.807388	0.971608	az_one_negative
36	25	0.924634	0.807769	0.972841	az_one_negative
37	25	0.925449	0.815708	0.972079	az_one_negative
38	25	0.924927	0.812752	0.9722	az_one_negative
39	25	0.922493	0.797294	0.972984	az_one_negative
40	25	0.917513	0.785164	0.971308	az_one_negative
41	25	0.910419	0.772874	0.968105	az_one_negative
42	25	0.902624	0.750024	0.966259	az_one_negative
43	25	0.89603	0.731019	0.9647	az_one_negative
44	25	0.891798	0.729028	0.961903	az_one_negative
45	25	0.887684	0.720035	0.960455	az_one_negative
46	25	0.880401	0.697506	0.959184	az_one_negative
47	25	0.866006	0.670435	0.95356	az_one_negative
48	25	0.84353	0.610542	0.94882	az_one_negative
49	25	0.816835	0.517667	0.948797	az_one_negative
50	25	0.792699	0.406833	0.955196	az_one_negative
0	26	0.00782266	0.00343381	0.0177213	az_one_negative
1	26	0.0226446	0.0100168	0.0503817	az_one_negative
2	26	0.0509786	0.0244711	0.103163	az_one_negative
3	26	0.0856445	0.0452504	0.156198	az_one_negative
4	26	0.105178	0.0558365	0.189375	az_one_negative
5	26	0.100887	0.05668	0.17324	az_one_negative
6	26	0.0875001	0.0500809	0.148507	az_one_negative
7	26	0.0798559	0.0439993	0.140635	az_one_negative
8	26	0.0876419	0.0503911	0.148134	az_one_negative
9	26	0.116123	0.0726387	0.180569	az_one_negative
10	26	0.176443	0.114218	0.262521	az_one_negative
11	26	0.286658	0.196025	0.398429	az_one_negative
12	26	0.450168	0.344353	0.560692	az_one_negative
13	26	0.623057	0.509891	0.724225	az_one_negative
14	26	0.750426	0.637029	0.837437	az_one_negative
15	26	0.819136	0.72411	0.886559	az_one_negative
16	26	0.851052	0.768304	0.907794	az_one_negative
17	26	0.8654	0.77718	0.922189	az_one_negative
18	26	0.873012	0.78041	0.930063	az_one_negative
19	26	0.879573	0.794763	0.932321	az_one_negative
20	26	0.884932	0.801344	0.936151	az_one_negative
21	26	0.888233	0.797045	0.941459	az_one_negative
22	26	0.88873	0.797902	0.941719	az_one_negative
23	26	0.886779	0.80051	0.938603	az_one_negative
24	26	0.883637	0.790732	0.938504	az_one_negative
25	26	0.880649	0.778846	0.939245	az_one_negative
26	26	0.879103	0.781483	0.936648	az_one_negative
27	26	0.879639	0.783942	0.936389	az_one_negative
28	26	0.882644	0.77954	0.941168	az_one_negative
29	26	0.888326	0.78557	0.945272	az_one_negative
30	26	0.895894	0.800035	0.948744	az_one_negative
31	26	0.903658	0.803208	0.955664	az_one_negative
32	26	0.910224	0.801095	0.962298	az_one_negative
33	26	0.914696	0.808012	0.964689	az_one_negative
34	26	0.917383	0.812941	0.965953	az_one_negative
35	26	0.918912	0.80801	0.968268	az_one_negative
36	26	0.919817	0.806609	0.969279	az_one_negative
37	26	0.920231	0.813658	0.968232	az_one_negative
38	26	0.9196	0.810508	0.96834	az_one_negative
39	26	0.917253	0.795539	0.969307	az_one_negative
40	26	0.912488	0.784729	0.967559	az_one_negative
41	26	0.905729	0.774285	0.964169	az_one_negative
42	26	0.898379	0.753515	0.962357	az_one_negative
43	26	0.892267	0.736475	0.960852	az_one_negative
44	26	0.888465	0.735627	0.957991	az_one_negative
45	26	0.884788	0.727299	0.956735	az_one_negative
46	26	0.878108	0.706355	0.955702	az_one_negative
47	26	0.864753	0.682056	0.950143	az_one_negative
48	26	0.844002	0.62439	0.946262	az_one_negative
49	26	0.819676	0.537438	0.946762	az_one_negative
50	26	0.798144	0.436556	0.952783	az_one_negative
0	27	0.00753027	0.00344989	0.0163575	az_one_negative
1	27	0.0224026	0.010234	0.0483335	az_one_negative
2	27	0.0509911	0.025267	0.100212	az_one_negative
3	27	0.085716	0.0469198	0.151492	az_one_negative
4	27	0.104843	0.0576022	0.183292	az_one_negative
5	27	0.0999973	0.0579353	0.167178	az_one_negative
6	27	0.0861553	0.0506658	0.142765	az_one_negative
7	27	0.0781077	0.0441171	0.134599	az_one_negative
8	27	0.0852528	0.0501513	0.141268	az_one_negative
9	27	0.112562	0.0718125	0.172147	az_one_negative
10	27	0.170928	0.112333	0.251431	az_one_negative
11	27	0.278606	0.192577	0.384754	az_one_negative
12	27	0.440429	0.339777	0.546228	az_one_negative
13	27	0.613815	0.506179	0.711367	az_one_negative
14	27	0.742742	0.634265	0.827782	az_one_negative
15	27	0.812352	0.721316	0.878652	az_one_negative
16	27	0.84446	0.765216	0.900437	az_one_negative
17	27	0.858845	0.773925	0.915355	az_one_negative
18	27	0.866896	0.777689	0.923813	az_one_negative
19	27	0.874567	0.793447	0.926769	az_one_negative
20	27	0.881243	0.80164	0.931626	az_one_negative
21	27	0.885609	0.798818	0.93787	az_one_negative
22	27	0.886561	0.800415	0.938387	az_one_negative
23	27	0.884477	0.803061	0.934961	az_one_negative
24	27	0.880899	0.793176	0.934488	az_one_negative
25	27	0.877484	0.781131	0.934952	az_one_negative
26	27	0.875805	0.783597	0.932126	az_one_negative
27	27	0.876531	0.786051	0.932055	az_one_negative
28	27	0.879991	0.782087	0.937428	az_one_negative
29	27	0.886305	0.789022	0.942027	az_one_negative
30	27	0.894482	0.8045	0.945837	az_one_negative
31	27	0.902567	0.808529	0.953098	az_one_negative
32	27	0.90898	0.806579	0.959865	az_one_negative
33	27	0.912722	0.812275	0.96194	az_one_negative
34	27	0.914318	0.81518	0.962711	az_one_negative
35	27	0.914707	0.808011	0.964698	az_one_negative
36	27	0.914731	0.804788	0.965415	az_one_negative
37	27	0.914704	0.811021	0.964025	az_one_negative
38	27	0.913972	0.807746	0.964113	az_one_negative
39	27	0.911744	0.793247	0.965297	az_one_negative
40	27	0.907227	0.783689	0.963497	az_one_negative
41	27	0.900832	0.775029	0.959924	az_one_negative
42	27	0.893965	0.756235	0.95818	az_one_negative
43	27	0.888401	0.741031	0.956797	az_one_negative
44	27	0.885129	0.741443	0.953928	az_one_negative
45	27	0.881961	0.734095	0.952879	az_one_negative
46	27	0.875838	0.714432	0.952128	az_one_negative
47	27	0.863247	0.692112	0.946598	az_one_negative
48	27	0.843771	0.638056	0.943009	az_one_negative
49	27	0.821597	0.55775	0.943873	az_one_negative
50	27	0.803329	0.465139	0.950459	az_one_negative
0	28	0.00725476	0.00344971	0.0151928	az_one_negative
1	28	0.0223266	0.0105522	0.0466203	az_one_negative
2	28	0.0512458	0.0262133	0.0977828	az_one_negative
3	28	0.085714	0.0483824	0.147389	az_one_negative
4	28	0.104078	0.0589356	0.177284	az_one_negative
5	28	0.0987516	0.0587929	0.161216	az_one_negative
6	28	0.0847299	0.0510024	0.137529	az_one_negative
7	28	0.0765062	0.0441512	0.129363	az_one_negative
8	28	0.0831278	0.0498894	0.135356	az_one_negative
9	28	0.109314	0.0709301	0.164785	az_one_negative
10	28	0.165696	0.110284	0.241396	az_one_negative
11	28	0.270695	0.188777	0.371867	az_one_negative
12	28	0.430629	0.334522	0.532262	az_one_negative
13	28	0.604392	0.501536	0.698771	az_one_negative
14	28	0.734875	0.630594	0.818205	az_one_negative
15	28	0.805393	0.717769	0.870712	az_one_negative
16	28	0.837679	0.761486	0.892954	az_one_negative
17	28	0.852089	0.770037	0.908349	az_one_negative
18	28	0.860601	0.774337	0.917406	az_one_negative
19	28	0.869445	0.79156	0.921127	az_one_negative
20	28	0.8775	0.80138	0.927101	az_one_negative
21	28	0.882963	0.799999	0.934337	az_one_negative
22	28	0.884378	0.802328	0.935124	az_one_negative
23	28	0.882148	0.804989	0.931381	az_one_negative
24	28	0.878111	0.794869	0.930526	az_one_negative
25	28	0.874236	0.782532	0.930695	az_one_negative
26	28	0.872393	0.78481	0.927617	az_one_negative
27	28	0.873294	0.787243	0.927736	az_one_negative
28	28	0.877215	0.783656	0.933735	az_one_negative
29	28	0.884193	0.791524	0.938852	az_one_negative
30	28	0.893024	0.808125	0.943007	az_one_negative
31	28	0.901469	0.813055	0.950609	az_one_negative
32	28	0.907749	0.811282	0.957489	az_one_negative
33	28	0.910747	0.815867	0.959183	az_one_negative
34	28	0.911193	0.816853	0.959356	az_one_negative
35	28	0.910342	0.807426	0.960919	az_one_negative
36	28	0.909388	0.802338	0.961261	az_one_negative
37	28	0.908867	0.807795	0.959457	az_one_negative
38	28	0.908028	0.804422	0.959512	az_one_negative
39	28	0.905947	0.790366	0.960952	az_one_negative
40	28	0.901727	0.782043	0.959125	az_one_negative
41	28	0.895755	0.775139	0.955395	az_one_negative
42	28	0.88943	0.758213	0.953777	az_one_negative
43	28	0.88447	0.744733	0.952584	az_one_negative
44	28	0.881773	0.746422	0.949743	az_one_negative
45	28	0.879122	0.740064	0.948922	az_one_negative
46	28	0.873495	0.721383	0.948491	az_one_negative
47	28	0.861486	0.700662	0.942941	az_one_negative
48	28	0.843031	0.650763	0.939319	az_one_negative
49	28	0.822898	0.577349	0.940493	az_one_negative
50	28	0.808224	0.492258	0.94824	az_one_negative
0	29	0.00699615	0.00343347	0.0142029	az_one_negative
1	29	0.0222864	0.0106449	0.0460663	az_one_negative
2	29	0.0515179	0.0267308	0.0969992	az_one_negative
3	29	0.0856004	0.0495621	0.143877	az_one_negative
4	29	0.103114	0.059705	0.172301	az_one_negative
5	29	0.0973805	0.0591193	0.156291	az_one_negative
6	29	0.0833059	0.0511093	0.132944	az_one_negative
7	29	0.0750051	0.0440427	0.12489	az_one_negative
8	29	0.0811714	0.0494795	0.130378	az_one_negative
9	29	0.106297	0.0699175	0.158384	az_one_negative
10	29	0.160749	0.108073	0.232411	az_one_negative
11	29	0.26305	0.184613	0.360094	az_one_negative
12	29	0.420927	0.3286	0.519137	az_one_negative
13	29	0.594861	0.495959	0.686619	az_one_negative
14	29	0.726815	0.625863	0.808847	az_one_negative
15	29	0.798237	0.713285	0.862858	az_one_negative
16	29	0.830711	0.757004	0.885443	az_one_negative
17	29	0.84516	0.765445	0.901277	az_one_negative
18	29	0.854169	0.770291	0.91096	az_one_negative
19	29	0.864241	0.789058	0.915497	az_one_negative
20	29	0.873717	0.800536	0.922644	az_one_negative
21	29	0.880295	0.800543	0.930911	az_one_negative
22	29	0.882168	0.803584	0.931973	az_one_negative
23	29	0.87978	0.80625	0.927901	az_one_negative
24	29	0.875262	0.795778	0.926662	az_one_negative
25	29	0.870901	0.783021	0.926527	az_one_negative
26	29	0.868867	0.785106	0.923175	az_one_negative
27	29	0.869926	0.787513	0.923481	az_one_negative
28	29	0.874308	0.784243	0.930127	az_one_negative
29	29	0.881969	0.793061	0.935772	az_one_negative
30	29	0.891486	0.810876	0.940268	az_one_negative
31	29	0.900323	0.816719	0.948209	az_one_negative
32	29	0.906497	0.81513	0.95519	az_one_negative
33	29	0.908758	0.81875	0.956447	az_one_negative
34	29	0.908022	0.817955	0.95593	az_one_negative
35	29	0.905854	0.806262	0.956982	az_one_negative
36	29	0.903821	0.799258	0.956858	az_one_negative
37	29	0.90272	0.803936	0.954547	az_one_negative
38	29	0.901734	0.800394	0.954545	az_one_negative
39	29	0.899819	0.786704	0.95628	az_one_negative
40	29	0.895979	0.779718	0.954463	az_one_negative
41	29	0.890553	0.774627	0.950649	az_one_negative
42	29	0.884879	0.759424	0.949281	az_one_negative
43	29	0.880549	0.747581	0.948316	az_one_negative
44	29	0.87834	0.750381	0.945472	az_one_negative
45	29	0.876081	0.744338	0.944957	az_one_negative
46	29	0.870875	0.726348	0.944865	az_one_negative
47	29	0.859509	0.707732	0.939235	az_one_negative
48	29	0.842251	0.660472	0.93612	az_one_negative
49	29	0.824238	0.593095	0.937841	az_one_negative
50	29	0.812803	0.517619	0.946148	az_one_negative
0	30	0.00675441	0.0034055	0.0133524	az_one_negative
1	30	0.0221532	0.010681	0.045382	az_one_negative
2	30	0.051578	0.0270838	0.0960376	az_one_negative
3	30	0.0853373	0.0504758	0.140708	az_one_negative
4	30	0.102179	0.0603089	0.167924	az_one_negative
5	30	0.0961064	0.0593335	0.151988	az_one_negative
6	30	0.0819609	0.0511114	0.128901	az_one_negative
7	30	0.073561	0.0438524	0.120853	az_one_negative
8	30	0.0792956	0.0489992	0.125846	az_one_negative
9	30	0.10344	0.0688461	0.152569	az_one_negative
10	30	0.156091	0.105862	0.224177	az_one_negative
11	30	0.255785	0.180512	0.349076	az_one_negative
12	30	0.411478	0.322547	0.506592	az_one_negative
13	30	0.585301	0.489833	0.674765	az_one_negative
14	30	0.718554	0.620382	0.799541	az_one_negative
15	30	0.79086	0.708088	0.854969	az_one_negative
16	30	0.823553	0.751911	0.877868	az_one_negative
17	30	0.838089	0.76032	0.894137	az_one_negative
18	30	0.84765	0.765765	0.90448	az_one_negative
19	30	0.858995	0.786115	0.909889	az_one_negative
20	30	0.869915	0.799246	0.918252	az_one_negative
21	30	0.877603	0.8006	0.92756	az_one_negative
22	30	0.879918	0.804321	0.928892	az_one_negative
23	30	0.877358	0.806956	0.924488	az_one_negative
24	30	0.872342	0.796048	0.922861	az_one_negative
25	30	0.867471	0.782785	0.922412	az_one_negative
26	30	0.865225	0.784651	0.918773	az_one_negative
27	30	0.866426	0.787017	0.919265	az_one_negative
28	30	0.871263	0.784036	0.92656	az_one_negative
29	30	0.879613	0.793802	0.932739	az_one_negative
30	30	0.889832	0.812854	0.937578	az_one_negative
31	30	0.899084	0.819607	0.945858	az_one_negative
32	30	0.905182	0.818221	0.952935	az_one_negative
33	30	0.90674	0.821012	0.953722	az_one_negative
34	30	0.904826	0.8186	0.952446	az_one_negative
35	30	0.901289	0.804702	0.952904	az_one_negative
36	30	0.89807	0.795727	0.952217	az_one_negative
37	30	0.896267	0.799523	0.949287	az_one_negative
38	30	0.89505	0.795702	0.949172	az_one_negative
39	30	0.893306	0.782323	0.951231	az_one_negative
40	30	0.889976	0.7768	0.949496	az_one_negative
41	30	0.885298	0.773717	0.945718	az_one_negative
42	30	0.880432	0.760299	0.944734	az_one_negative
43	30	0.876722	0.749904	0.944033	az_one_negative
44	30	0.87477	0.753373	0.941085	az_one_negative
45	30	0.872634	0.74718	0.94077	az_one_negative
46	30	0.867758	0.72964	0.94102	az_one_negative
47	30	0.857356	0.713599	0.93548	az_one_negative
48	30	0.841904	0.670175	0.93314	az_one_negative
49	30	0.82626	0.609153	0.935532	az_one_negative
50	30	0.817047	0.541138	0.94417	az_one_negative
0	31	0.00652903	0.00336985	0.0126124	az_one_negative
1	31	0.0218301	0.0107997	0.0436298	az_one_negative
2	31	0.0512486	0.0275092	0.0935045	az_one_negative
3	31	0.0848991	0.0511544	0.137674	az_one_negative
4	31	0.101451	0.0610962	0.16381	az_one_negative
5	31	0.0951025	0.0597957	0.147975	az_one_negative
6	31	0.0807605	0.0511222	0.125312	az_one_negative
7	31	0.0721501	0.0436373	0.117014	az_one_negative
8	31	0.0774412	0.0485158	0.121411	az_one_negative
9	31	0.100686	0.0677734	0.147061	az_one_negative
10	31	0.151707	0.103766	0.21645	az_one_negative
11	31	0.24896	0.176767	0.338513	az_one_negative
12	31	0.402379	0.316764	0.494389	az_one_negative
13	31	0.57577	0.483482	0.663059	az_one_negative
14	31	0.710096	0.614447	0.790121	az_one_negative
15	31	0.783257	0.702415	0.846923	az_one_negative
16	31	0.816224	0.746375	0.870182	az_one_negative
17	31	0.830919	0.754849	0.886921	az_one_negative
18	31	0.841099	0.760984	0.897961	az_one_negative
19	31	0.853752	0.782907	0.904304	az_one_negative
20	31	0.866114	0.797652	0.913912	az_one_negative
21	31	0.874886	0.80031	0.924247	az_one_negative
22	31	0.877619	0.804661	0.925839	az_one_negative
23	31	0.874868	0.807213	0.921101	az_one_negative
24	31	0.869339	0.795815	0.91908	az_one_negative
25	31	0.863944	0.782	0.918303	az_one_negative
26	31	0.86147	0.783608	0.914377	az_one_negative
27	31	0.8628	0.785919	0.915056	az_one_negative
28	31	0.868084	0.783228	0.922989	az_one_negative
29	31	0.877115	0.793919	0.929699	az_one_negative
30	31	0.888033	0.814166	0.934887	az_one_negative
31	31	0.89771	0.821799	0.943507	az_one_negative
32	31	0.903765	0.820638	0.950681	az_one_negative
33	31	0.90467	0.822727	0.950992	az_one_negative
34	31	0.901612	0.818883	0.948911	az_one_negative
35	31	0.896688	0.80291	0.948696	az_one_negative
36	31	0.892184	0.791923	0.947347	az_one_negative
37	31	0.889531	0.794665	0.943674	az_one_negative
38	31	0.887965	0.790436	0.943357	az_one_negative
39	31	0.886381	0.777329	0.945753	az_one_negative
40	31	0.883719	0.773385	0.944209	az_one_negative
41	31	0.880041	0.772584	0.940625	az_one_negative
42	31	0.876174	0.761169	0.940154	az_one_negative
43	31	0.873043	0.751957	0.939755	az_one_negative
44	31	0.871023	0.755495	0.936549	az_one_negative
45	31	0.868649	0.748944	0.936144	az_one_negative
46	31	0.864007	0.731647	0.936728	az_one_negative
47	31	0.855042	0.718476	0.931661	az_one_negative
48	31	0.842233	0.682096	0.929985	az_one_negative
49	31	0.829263	0.628642	0.933045	az_one_negative
50	31	0.820936	0.562794	0.942291	az_one_negative
0	32	0.00631875	0.00332574	0.011973	az_one_negative
1	32	0.0212842	0.0106234	0.0421872	az_one_negative
2	32	0.0504644	0.0273382	0.091317	az_one_negative
3	32	0.084284	0.0515458	0.134859	az_one_negative
4	32	0.101017	0.0617559	0.160957	az_one_negative
5	32	0.0944589	0.0601908	0.145222	az_one_negative
6	32	0.0797519	0.0511261	0.122339	az_one_negative
7	32	0.0707816	0.043335	0.113548	az_one_negative
8	32	0.0755957	0.0478921	0.117349	az_one_negative
9	32	0.0980064	0.0666001	0.14197	az_one_negative
10	32	0.147555	0.101666	0.209331	az_one_negative
11	32	0.242533	0.173063	0.328801	az_one_negative
12	32	0.39362	0.310904	0.482921	az_one_negative
13	32	0.56629	0.476714	0.651735	az_one_negative
14	32	0.701472	0.607819	0.780826	az_one_negative
15	32	0.775466	0.696061	0.838926	az_one_negative
16	32	0.808774	0.740309	0.86254	az_one_negative
17	32	0.823715	0.74897	0.879776	az_one_negative
18	32	0.834577	0.755853	0.891559	az_one_negative
19	32	0.848555	0.779365	0.898863	az_one_negative
20	32	0.862335	0.795695	0.909704	az_one_negative
21	32	0.872149	0.79958	0.921037	az_one_negative
22	32	0.875263	0.804502	0.922867	az_one_negative
23	32	0.872299	0.806941	0.917785	az_one_negative
24	32	0.866246	0.795002	0.915367	az_one_negative
25	32	0.860321	0.780587	0.914262	az_one_negative
26	32	0.857619	0.781937	0.910056	az_one_negative
27	32	0.859077	0.784206	0.910922	az_one_negative
28	32	0.864798	0.781799	0.919478	az_one_negative
29	32	0.874489	0.793382	0.926699	az_one_negative
30	32	0.886077	0.814774	0.932216	az_one_negative
31	32	0.896168	0.823214	0.941168	az_one_negative
32	32	0.902201	0.822262	0.948441	az_one_negative
33	32	0.902511	0.823791	0.948271	az_one_negative
34	32	0.89837	0.818718	0.945361	az_one_negative
35	32	0.892075	0.800799	0.944429	az_one_negative
36	32	0.886221	0.787804	0.942333	az_one_negative
37	32	0.882576	0.789374	0.937786	az_one_negative
38	32	0.880534	0.784556	0.937178	az_one_negative
39	32	0.879087	0.771621	0.939921	az_one_negative
40	32	0.877234	0.769412	0.938658	az_one_negative
41	32	0.874787	0.771067	0.93545	az_one_negative
42	32	0.872085	0.761644	0.935675	az_one_negative
43	32	0.869497	0.753484	0.93558	az_one_negative
44	32	0.86712	0.756665	0.931947	az_one_negative
45	32	0.864179	0.748977	0.931357	az_one_negative
46	32	0.859671	0.731716	0.932249	az_one_negative
47	32	0.852529	0.722194	0.927827	az_one_negative
48	32	0.843006	0.6921	0.92768	az_one_negative
49	32	0.8329	0.645522	0.931708	az_one_negative
50	32	0.824458	0.582463	0.94052	az_one_negative
0	33	0.00612231	0.00327513	0.0114163	az_one_negative
1	33	0.0204985	0.0101608	0.0409191	az_one_negative
2	33	0.0491861	0.0265762	0.0892678	az_one_negative
3	33	0.0834938	0.0516734	0.132178	az_one_negative
4	33	0.100955	0.0623543	0.159391	az_one_negative
5	33	0.0942577	0.0605974	0.143754	az_one_negative
6	33	0.0789796	0.0511799	0.11997	az_one_negative
7	33	0.0694681	0.0429701	0.110421	az_one_negative
8	33	0.0737523	0.0471394	0.113599	az_one_negative
9	33	0.0953764	0.0653312	0.137211	az_one_negative
10	33	0.143591	0.0995598	0.202711	az_one_negative
11	33	0.236454	0.169394	0.319839	az_one_negative
12	33	0.38518	0.304989	0.472132	az_one_negative
13	33	0.55688	0.469603	0.640781	az_one_negative
14	33	0.692721	0.600598	0.771674	az_one_negative
15	33	0.767536	0.689132	0.831014	az_one_negative
16	33	0.801264	0.733826	0.854993	az_one_negative
17	33	0.816546	0.742806	0.872766	az_one_negative
18	33	0.828155	0.750491	0.885338	az_one_negative
19	33	0.843452	0.775584	0.893611	az_one_negative
20	33	0.858601	0.793449	0.905647	az_one_negative
21	33	0.869396	0.798464	0.917929	az_one_negative
22	33	0.872843	0.803881	0.91997	az_one_negative
23	33	0.869643	0.806176	0.914532	az_one_negative
24	33	0.863057	0.793662	0.91171	az_one_negative
25	33	0.856606	0.778621	0.910284	az_one_negative
26	33	0.85369	0.779729	0.905817	az_one_negative
27	33	0.855289	0.781991	0.906879	az_one_negative
28	33	0.86144	0.779878	0.916034	az_one_negative
29	33	0.871751	0.792302	0.923734	az_one_negative
30	33	0.883954	0.814741	0.929545	az_one_negative
31	33	0.894423	0.823877	0.938811	az_one_negative
32	33	0.900442	0.823092	0.946183	az_one_negative
33	33	0.900221	0.824195	0.945542	az_one_negative
34	33	0.895084	0.818105	0.941803	az_one_negative
35	33	0.887474	0.79841	0.940139	az_one_negative
36	33	0.880243	0.783465	0.937232	az_one_negative
37	33	0.875486	0.783772	0.93169	az_one_negative
38	33	0.87284	0.778186	0.9307	az_one_negative
39	33	0.871487	0.76531	0.933785	az_one_negative
40	33	0.870556	0.764941	0.932881	az_one_negative
41	33	0.869533	0.769152	0.930224	az_one_negative
42	33	0.86813	0.761663	0.931326	az_one_negative
43	33	0.866053	0.754466	0.93153	az_one_negative
44	33	0.863089	0.756986	0.927315	az_one_negative
45	33	0.859307	0.74748	0.926483	az_one_negative
46	33	0.854829	0.730074	0.92764	az_one_negative
47	33	0.849774	0.72476	0.923964	az_one_negative
48	33	0.843937	0.699728	0.926193	az_one_negative
49	33	0.836763	0.659131	0.931455	az_one_negative
50	33	0.827599	0.600171	0.938845	az_one_negative
0	34	0.00593849	0.00322273	0.0109177	az_one_negative
1	34	0.0194789	0.00978498	0.038404	az_one_negative
2	34	0.0474121	0.0259029	0.0852196	az_one_negative
3	34	0.0825331	0.0516426	0.12938	az_one_negative
4	34	0.101324	0.0633936	0.158118	az_one_negative
5	34	0.0945624	0.0615392	0.142614	az_one_negative
6	34	0.0784792	0.0514161	0.118015	az_one_negative
7	34	0.068224	0.0426585	0.107392	az_one_negative
8	34	0.0719125	0.0464243	0.109783	az_one_negative
9	34	0.0927816	0.0640829	0.132513	az_one_negative
10	34	0.139778	0.0975663	0.196281	az_one_negative
11	34	0.230672	0.166073	0.311027	az_one_negative
12	34	0.377027	0.299439	0.461476	az_one_negative
13	34	0.547549	0.462534	0.629878	az_one_negative
14	34	0.683879	0.593287	0.762374	az_one_negative
15	34	0.759518	0.682109	0.82297	az_one_negative
16	34	0.793761	0.727281	0.847436	az_one_negative
17	34	0.809489	0.736708	0.865815	az_one_negative
18	34	0.821899	0.74528	0.879207	az_one_negative
19	34	0.83849	0.771859	0.888473	az_one_negative
20	34	0.854934	0.791132	0.90167	az_one_negative
21	34	0.86663	0.797182	0.914838	az_one_negative
22	34	0.870354	0.803003	0.917057	az_one_negative
23	34	0.86689	0.805091	0.911254	az_one_negative
24	34	0.859765	0.792002	0.908016	az_one_negative
25	34	0.852803	0.776364	0.906269	az_one_negative
26	34	0.849706	0.777239	0.901583	az_one_negative
27	34	0.851472	0.779529	0.902864	az_one_negative
28	34	0.858045	0.777757	0.912588	az_one_negative
29	34	0.86892	0.790939	0.920728	az_one_negative
30	34	0.881654	0.814242	0.926801	az_one_negative
31	34	0.89244	0.823936	0.93635	az_one_negative
32	34	0.898441	0.823275	0.943818	az_one_negative
33	34	0.897758	0.824046	0.942736	az_one_negative
34	34	0.891736	0.817158	0.938196	az_one_negative
35	34	0.882911	0.795956	0.935798	az_one_negative
36	34	0.87432	0.779177	0.932045	az_one_negative
37	34	0.868359	0.778112	0.925419	az_one_negative
38	34	0.864982	0.771653	0.923927	az_one_negative
39	34	0.863661	0.758771	0.927313	az_one_negative
40	34	0.863727	0.76019	0.926864	az_one_negative
41	34	0.864272	0.767023	0.924902	az_one_negative
42	34	0.864268	0.761589	0.926966	az_one_negative
43	34	0.862682	0.755181	0.92751	az_one_negative
44	34	0.858966	0.756779	0.92261	az_one_negative
45	34	0.854128	0.745668	0.921221	az_one_negative
46	34	0.849573	0.727958	0.922601	az_one_negative
47	34	0.846731	0.726401	0.91997	az_one_negative
48	34	0.844745	0.708647	0.92408	az_one_negative
49	34	0.840474	0.674755	0.930458	az_one_negative
50	34	0.830348	0.616097	0.937214	az_one_negative
0	35	0.0057656	0.00316816	0.0104702	az_one_negative
1	35	0.0183182	0.00934604	0.0355941	az_one_negative
2	35	0.0453005	0.0250562	0.0805499	az_one_negative
3	35	0.0814208	0.0514469	0.126529	az_one_negative
4	35	0.102005	0.0646099	0.157402	az_one_negative
5	35	0.0952701	0.0627507	0.142087	az_one_negative
6	35	0.078222	0.0517924	0.116482	az_one_negative
7	35	0.0670836	0.0423851	0.104602	az_one_negative
8	35	0.0701329	0.0457145	0.106144	az_one_negative
9	35	0.0902655	0.0628422	0.128021	az_one_negative
10	35	0.136111	0.0956297	0.190126	az_one_negative
11	35	0.225115	0.162884	0.302528	az_one_negative
12	35	0.369072	0.293984	0.451085	az_one_negative
13	35	0.538261	0.455351	0.619108	az_one_negative
14	35	0.674963	0.585757	0.753058	az_one_negative
15	35	0.751456	0.674907	0.814923	az_one_negative
16	35	0.786313	0.720655	0.839965	az_one_negative
17	35	0.802585	0.730655	0.859012	az_one_negative
18	35	0.81584	0.740164	0.87325	az_one_negative
19	35	0.833677	0.768142	0.883498	az_one_negative
20	35	0.851327	0.788702	0.897796	az_one_negative
21	35	0.863835	0.79567	0.911781	az_one_negative
22	35	0.867781	0.801807	0.914146	az_one_negative
23	35	0.864032	0.803657	0.907967	az_one_negative
24	35	0.856375	0.790008	0.904307	az_one_negative
25	35	0.848931	0.773812	0.902254	az_one_negative
26	35	0.845698	0.774493	0.897398	az_one_negative
27	35	0.847665	0.776862	0.898924	az_one_negative
28	35	0.854653	0.77546	0.909186	az_one_negative
29	35	0.866019	0.789301	0.917714	az_one_negative
30	35	0.879179	0.813284	0.923991	az_one_negative
31	35	0.890205	0.823378	0.93378	az_one_negative
32	35	0.896173	0.82278	0.941338	az_one_negative
33	35	0.895098	0.823316	0.939847	az_one_negative
34	35	0.888317	0.815843	0.934557	az_one_negative
35	35	0.878406	0.793386	0.931463	az_one_negative
36	35	0.868509	0.774927	0.926854	az_one_negative
37	35	0.861279	0.772441	0.919069	az_one_negative
38	35	0.857052	0.764988	0.916966	az_one_negative
39	35	0.855685	0.751992	0.920602	az_one_negative
40	35	0.856786	0.75514	0.92067	az_one_negative
41	35	0.858997	0.76458	0.919533	az_one_negative
42	35	0.860462	0.761187	0.922661	az_one_negative
43	35	0.859365	0.7555	0.923571	az_one_negative
44	35	0.854806	0.756073	0.917913	az_one_negative
45	35	0.848768	0.743294	0.915814	az_one_negative
46	35	0.844022	0.725121	0.917353	az_one_negative
47	35	0.843374	0.727047	0.915862	az_one_negative
48	35	0.845184	0.716454	0.921846	az_one_negative
49	35	0.843703	0.688908	0.929371	az_one_negative
50	35	0.832693	0.630253	0.935618	az_one_negative
0	36	0.00560182	0.00311028	0.0100691	az_one_negative
1	36	0.0171329	0.00868641	0.0335148	az_one_negative
2	36	0.0430625	0.0237432	0.076864	az_one_negative
3	36	0.0801816	0.0510683	0.123728	az_one_negative
4	36	0.102798	0.0655786	0.157578	az_one_negative
5	36	0.0961982	0.0638016	0.14254	az_one_negative
6	36	0.0781513	0.0522255	0.115381	az_one_negative
7	36	0.0660888	0.0421231	0.102234	az_one_negative
8	36	0.0684902	0.0449682	0.102989	az_one_negative
9	36	0.0878929	0.0615951	0.123936	az_one_negative
10	36	0.132596	0.0936859	0.184378	az_one_negative
11	36	0.219701	0.159561	0.294565	az_one_negative
12	36	0.361201	0.288266	0.441152	az_one_negative
13	36	0.528954	0.447812	0.608593	az_one_negative
14	36	0.665984	0.577784	0.743925	az_one_negative
15	36	0.743386	0.667349	0.807068	az_one_negative
16	36	0.778957	0.713857	0.832717	az_one_negative
17	36	0.795863	0.724546	0.852475	az_one_negative
18	36	0.809984	0.734995	0.867577	az_one_negative
19	36	0.829002	0.764312	0.878753	az_one_negative
20	36	0.847757	0.786061	0.894059	az_one_negative
21	36	0.860989	0.793814	0.908793	az_one_negative
22	36	0.865108	0.800192	0.911272	az_one_negative
23	36	0.861064	0.801811	0.904707	az_one_negative
24	36	0.852896	0.78763	0.900635	az_one_negative
25	36	0.845019	0.770922	0.898309	az_one_negative
26	36	0.841708	0.771486	0.893335	az_one_negative
27	36	0.843913	0.774	0.895129	az_one_negative
28	36	0.851302	0.772969	0.905898	az_one_negative
29	36	0.863074	0.787359	0.914748	az_one_negative
30	36	0.876538	0.811849	0.921146	az_one_negative
31	36	0.887711	0.822176	0.931117	az_one_negative
32	36	0.893622	0.821559	0.938752	az_one_negative
33	36	0.892223	0.821965	0.936884	az_one_negative
34	36	0.88482	0.814102	0.930918	az_one_negative
35	36	0.873976	0.790603	0.927209	az_one_negative
36	36	0.862863	0.770644	0.921767	az_one_negative
37	36	0.854329	0.766762	0.91276	az_one_negative
38	36	0.849145	0.758163	0.909963	az_one_negative
39	36	0.847641	0.744885	0.913798	az_one_negative
40	36	0.849772	0.749728	0.914391	az_one_negative
41	36	0.8537	0.761675	0.914195	az_one_negative
42	36	0.856674	0.760132	0.918525	az_one_negative
43	36	0.856088	0.75524	0.919796	az_one_negative
44	36	0.85068	0.754855	0.913347	az_one_negative
45	36	0.84338	0.739862	0.910678	az_one_negative
46	36	0.838323	0.721081	0.912278	az_one_negative
47	36	0.839685	0.726587	0.911686	az_one_negative
48	36	0.845018	0.719993	0.920391	az_one_negative
49	36	0.846153	0.69714	0.929286	az_one_negative
50	36	0.834625	0.642637	0.934054	az_one_negative
0	37	0.0054455	0.00305209	0.00969753	az_one_negative
1	37	0.0160164	0.00812537	0.0313287	az_one_negative
2	37	0.04088	0.0225776	0.0729124	az_one_negative
3	37	0.0788402	0.0506041	0.120826	az_one_negative
4	37	0.103495	0.0665543	0.15748	az_one_negative
5	37	0.0971599	0.0649618	0.142878	az_one_negative
6	37	0.078212	0.0527584	0.114462	az_one_negative
7	37	0.0652796	0.0419822	0.100154	az_one_negative
8	37	0.0670547	0.0443638	0.100135	az_one_negative
9	37	0.0857224	0.0604814	0.12015	az_one_negative
10	37	0.129238	0.0918504	0.178847	az_one_negative
11	37	0.214357	0.156321	0.286619	az_one_negative
12	37	0.353304	0.282545	0.431134	az_one_negative
13	37	0.519565	0.440164	0.59799	az_one_negative
14	37	0.656949	0.569765	0.734693	az_one_negative
15	37	0.73535	0.659838	0.799201	az_one_negative
16	37	0.771737	0.707168	0.82558	az_one_negative
17	37	0.789347	0.718627	0.846099	az_one_negative
18	37	0.804336	0.730029	0.862055	az_one_negative
19	37	0.824451	0.760554	0.874118	az_one_negative
20	37	0.8442	0.783341	0.890356	az_one_negative
21	37	0.858067	0.791762	0.905772	az_one_negative
22	37	0.862316	0.798315	0.908339	az_one_negative
23	37	0.857981	0.799703	0.901394	az_one_negative
24	37	0.849341	0.785059	0.896923	az_one_negative
25	37	0.841094	0.767937	0.894361	az_one_negative
26	37	0.837777	0.768456	0.889333	az_one_negative
27	37	0.840264	0.771174	0.89143	az_one_negative
28	37	0.848034	0.770522	0.902672	az_one_negative
29	37	0.860114	0.78532	0.911778	az_one_negative
30	37	0.873741	0.810094	0.918211	az_one_negative
31	37	0.884951	0.820488	0.928289	az_one_negative
32	37	0.890772	0.819783	0.935982	az_one_negative
33	37	0.889117	0.820128	0.933782	az_one_negative
34	37	0.881239	0.812053	0.927238	az_one_negative
35	37	0.869639	0.787774	0.923011	az_one_negative
36	37	0.857434	0.766534	0.916784	az_one_negative
37	37	0.847595	0.761282	0.906532	az_one_negative
38	37	0.841365	0.751465	0.902946	az_one_negative
39	37	0.839618	0.737778	0.906898	az_one_negative
40	37	0.842731	0.744138	0.908028	az_one_negative
41	37	0.84837	0.758472	0.908829	az_one_negative
42	37	0.852866	0.75876	0.914403	az_one_negative
43	37	0.852837	0.754676	0.916088	az_one_negative
44	37	0.846665	0.753449	0.908899	az_one_negative
45	37	0.838133	0.736485	0.905597	az_one_negative
46	37	0.832639	0.716961	0.907162	az_one_negative
47	37	0.835645	0.725245	0.907352	az_one_negative
48	37	0.844008	0.722349	0.918382	az_one_negative
49	37	0.847538	0.703906	0.928566	az_one_negative
50	37	0.836131	0.653443	0.932468	az_one_negative
0	38	0.00529481	0.00299484	0.00934456	az_one_negative
1	38	0.0150267	0.00778059	0.0288251	az_one_negative
2	38	0.038876	0.0218128	0.0683544	az_one_negative
3	38	0.0774126	0.0501079	0.117752	az_one_negative
4	38	0.103915	0.067616	0.156432	az_one_negative
5	38	0.0979901	0.0663244	0.142467	az_one_negative
6	38	0.0783565	0.0534026	0.113572	az_one_negative
7	38	0.0646874	0.0420274	0.0983112	az_one_negative
8	38	0.0658804	0.0440019	0.0975276	az_one_negative
9	38	0.0838004	0.0595831	0.11664	az_one_negative
10	38	0.126047	0.0901844	0.173451	az_one_negative
11	38	0.209028	0.153254	0.278427	az_one_negative
12	38	0.345293	0.276922	0.420722	az_one_negative
13	38	0.510033	0.43252	0.587068	az_one_negative
14	38	0.647853	0.561911	0.72518	az_one_negative
15	38	0.727373	0.652605	0.791197	az_one_negative
16	38	0.764683	0.700763	0.818487	az_one_negative
17	38	0.783065	0.713063	0.839826	az_one_negative
18	38	0.79891	0.725432	0.856611	az_one_negative
19	38	0.820024	0.756999	0.869521	az_one_negative
20	38	0.84065	0.780639	0.886627	az_one_negative
21	38	0.855062	0.789616	0.902659	az_one_negative
22	38	0.859404	0.796285	0.905292	az_one_negative
23	38	0.854791	0.797444	0.89798	az_one_negative
24	38	0.84573	0.782425	0.893131	az_one_negative
25	38	0.837187	0.765016	0.890368	az_one_negative
26	38	0.833938	0.765561	0.885358	az_one_negative
27	38	0.836745	0.768525	0.887795	az_one_negative
28	38	0.84487	0.768253	0.899472	az_one_negative
29	38	0.857151	0.783299	0.908765	az_one_negative
30	38	0.870793	0.808116	0.915147	az_one_negative
31	38	0.881925	0.818419	0.925249	az_one_negative
32	38	0.887616	0.817569	0.932973	az_one_negative
33	38	0.885773	0.817907	0.930495	az_one_negative
34	38	0.877573	0.809786	0.923486	az_one_negative
35	38	0.865412	0.785011	0.918852	az_one_negative
36	38	0.852265	0.762734	0.911914	az_one_negative
37	38	0.841158	0.756156	0.900431	az_one_negative
38	38	0.833815	0.745108	0.895961	az_one_negative
39	38	0.831715	0.730908	0.899929	az_one_negative
40	38	0.835715	0.738512	0.901599	az_one_negative
41	38	0.843006	0.755093	0.903399	az_one_negative
42	38	0.849007	0.757275	0.910183	az_one_negative
43	38	0.849598	0.753976	0.912374	az_one_negative
44	38	0.842818	0.752064	0.904568	az_one_negative
45	38	0.833163	0.733837	0.90045	az_one_negative
46	38	0.827109	0.713445	0.901887	az_one_negative
47	38	0.831246	0.723173	0.902798	az_one_negative
48	38	0.841988	0.725067	0.915014	az_one_negative
49	38	0.847673	0.711364	0.926281	az_one_negative
50	38	0.837212	0.662833	0.930818	az_one_negative
0	39	0.00514758	0.00293521	0.00901243	az_one_negative
1	39	0.0141872	0.00737	0.027138	az_one_negative
2	39	0.0371105	0.0209039	0.0650473	az_one_negative
3	39	0.075903	0.0495074	0.114674	az_one_negative
4	39	0.103921	0.0681585	0.155321	az_one_negative
5	39	0.0985635	0.0672678	0.142199	az_one_negative
6	39	0.0785487	0.0540427	0.112842	az_one_negative
7	39	0.0643317	0.0421796	0.0969405	az_one_negative
8	39	0.0650019	0.0437561	0.0955331	az_one_negative
9	39	0.0821581	0.05882	0.113638	az_one_negative
10	39	0.123035	0.0885782	0.168419	az_one_negative
11	39	0.203695	0.150015	0.270471	az_one_negative
12	39	0.337113	0.270938	0.410353	az_one_negative
13	39	0.500298	0.424513	0.576069	az_one_negative
14	39	0.63866	0.55378	0.715683	az_one_negative
15	39	0.719449	0.645255	0.783336	az_one_negative
16	39	0.757813	0.69441	0.81163	az_one_negative
17	39	0.777045	0.707648	0.833837	az_one_negative
18	39	0.793738	0.720972	0.851438	az_one_negative
19	39	0.815753	0.753479	0.865112	az_one_negative
20	39	0.837133	0.777842	0.882981	az_one_negative
21	39	0.851999	0.787245	0.899559	az_one_negative
22	39	0.856398	0.793978	0.902235	az_one_negative
23	39	0.851525	0.794941	0.894566	az_one_negative
24	39	0.842093	0.779615	0.889373	az_one_negative
25	39	0.833324	0.762001	0.886458	az_one_negative
26	39	0.830202	0.762657	0.881511	az_one_negative
27	39	0.83335	0.765909	0.884296	az_one_negative
28	39	0.841791	0.765969	0.896372	az_one_negative
29	39	0.854167	0.781117	0.905777	az_one_negative
30	39	0.867688	0.805804	0.912005	az_one_negative
31	39	0.878637	0.815878	0.922048	az_one_negative
32	39	0.884167	0.814823	0.929781	az_one_negative
33	39	0.882204	0.815238	0.92707	az_one_negative
34	39	0.873836	0.807223	0.919721	az_one_negative
35	39	0.861307	0.782158	0.91483	az_one_negative
36	39	0.847387	0.759084	0.907278	az_one_negative
37	39	0.835077	0.751299	0.894593	az_one_negative
38	39	0.826585	0.738943	0.889215	az_one_negative
39	39	0.824027	0.724061	0.893124	az_one_negative
40	39	0.82879	0.732747	0.895252	az_one_negative
41	39	0.837631	0.751363	0.898029	az_one_negative
42	39	0.845089	0.755234	0.90606	az_one_negative
43	39	0.846359	0.752841	0.90878	az_one_negative
44	39	0.839161	0.75051	0.900488	az_one_negative
45	39	0.828536	0.730827	0.895832	az_one_negative
46	39	0.821808	0.709474	0.897012	az_one_negative
47	39	0.826498	0.720201	0.898125	az_one_negative
48	39	0.838906	0.723762	0.911898	az_one_negative
49	39	0.846523	0.713423	0.92436	az_one_negative
50	39	0.837885	0.670815	0.929122	az_one_negative
0	40	0.0050018	0.00287323	0.0086935	az_one_negative
1	40	0.013514	0.00695843	0.0260835	az_one_negative
2	40	0.035629	0.0199808	0.0627474	az_one_negative
3	40	0.0743149	0.0488224	0.111557	az_one_negative
4	40	0.103384	0.0681518	0.153823	az_one_negative
5	40	0.0987572	0.0677606	0.141777	az_one_negative
6	40	0.078753	0.0546684	0.112189	az_one_negative
7	40	0.0642331	0.0424726	0.0960244	az_one_negative
8	40	0.0644531	0.0436786	0.0941359	az_one_negative
9	40	0.080825	0.0582368	0.111141	az_one_negative
10	40	0.120215	0.0870669	0.163721	az_one_negative
11	40	0.198341	0.146651	0.262643	az_one_negative
12	40	0.328716	0.264637	0.399874	az_one_negative
13	40	0.490299	0.416181	0.564846	az_one_negative
14	40	0.629334	0.545439	0.706088	az_one_negative
15	40	0.711572	0.637868	0.775554	az_one_negative
16	40	0.75114	0.688189	0.804984	az_one_negative
17	40	0.771315	0.702477	0.828123	az_one_negative
18	40	0.788853	0.716752	0.84653	az_one_negative
19	40	0.81167	0.750091	0.86089	az_one_negative
20	40	0.833681	0.775035	0.879417	az_one_negative
21	40	0.848907	0.784739	0.896471	az_one_negative
22	40	0.85333	0.791489	0.899167	az_one_negative
23	40	0.848216	0.792287	0.891154	az_one_negative
24	40	0.838467	0.776716	0.885655	az_one_negative
25	40	0.829534	0.758976	0.882632	az_one_negative
26	40	0.82658	0.759806	0.877777	az_one_negative
27	40	0.830068	0.763364	0.880903	az_one_negative
28	40	0.838773	0.763687	0.893334	az_one_negative
29	40	0.851141	0.778792	0.902781	az_one_negative
30	40	0.86442	0.803194	0.908762	az_one_negative
31	40	0.875096	0.812927	0.918671	az_one_negative
32	40	0.88044	0.81163	0.926393	az_one_negative
33	40	0.878428	0.812204	0.923498	az_one_negative
34	40	0.870042	0.804439	0.915937	az_one_negative
35	40	0.857339	0.779282	0.910946	az_one_negative
36	40	0.842824	0.755655	0.902892	az_one_negative
37	40	0.829408	0.746797	0.88907	az_one_negative
38	40	0.819765	0.733088	0.882795	az_one_negative
39	40	0.816656	0.71738	0.886573	az_one_negative
40	40	0.82203	0.726961	0.889049	az_one_negative
41	40	0.832269	0.747379	0.892727	az_one_negative
42	40	0.841102	0.752746	0.901996	az_one_negative
43	40	0.843109	0.751353	0.905273	az_one_negative
44	40	0.835709	0.748871	0.896663	az_one_negative
45	40	0.824312	0.727697	0.891747	az_one_negative
46	40	0.81681	0.705323	0.892544	az_one_negative
47	40	0.821416	0.716438	0.893317	az_one_negative
48	40	0.834708	0.719011	0.908809	az_one_negative
49	40	0.84404	0.710963	0.922523	az_one_negative
50	40	0.838167	0.677542	0.927359	az_one_negative
0	41	0.0048558	0.00281134	0.00837455	az_one_negative
1	41	0.0130184	0.00680266	0.0247718	az_one_negative
2	41	0.0344659	0.0195754	0.0599903	az_one_negative
3	41	0.0726536	0.0481415	0.108227	az_one_negative
4	41	0.102193	0.0680366	0.150725	az_one_negative
5	41	0.0984583	0.0682701	0.13999	az_one_negative
6	41	0.0789322	0.0553574	0.111363	az_one_negative
7	41	0.0644073	0.0430278	0.0953513	az_one_negative
8	41	0.0642615	0.0439543	0.0930379	az_one_negative
9	41	0.0798211	0.0579662	0.108963	az_one_negative
10	41	0.117592	0.0857832	0.159142	az_one_negative
11	41	0.192948	0.143477	0.254411	az_one_negative
12	41	0.320065	0.258426	0.3887	az_one_negative
13	41	0.479994	0.407878	0.552955	az_one_negative
14	41	0.619852	0.537378	0.695943	az_one_negative
15	41	0.703745	0.63094	0.767482	az_one_negative
16	41	0.744685	0.682452	0.798325	az_one_negative
17	41	0.765902	0.697888	0.822498	az_one_negative
18	41	0.784286	0.713157	0.841693	az_one_negative
19	41	0.807806	0.747144	0.856707	az_one_negative
20	41	0.830323	0.772467	0.875833	az_one_negative
21	41	0.845817	0.782374	0.893288	az_one_negative
22	41	0.850233	0.789096	0.895983	az_one_negative
23	41	0.844901	0.789724	0.887659	az_one_negative
24	41	0.834891	0.773988	0.881887	az_one_negative
25	41	0.82585	0.756228	0.878776	az_one_negative
26	41	0.823085	0.757247	0.874038	az_one_negative
27	41	0.826888	0.761077	0.87749	az_one_negative
28	41	0.835791	0.7616	0.890222	az_one_negative
29	41	0.848052	0.776508	0.899654	az_one_negative
30	41	0.860983	0.800448	0.905326	az_one_negative
31	41	0.87131	0.809767	0.915032	az_one_negative
32	41	0.876453	0.808231	0.922725	az_one_negative
33	41	0.874464	0.809016	0.91971	az_one_negative
34	41	0.866206	0.801631	0.912065	az_one_negative
35	41	0.853519	0.776644	0.9071	az_one_negative
36	41	0.838594	0.752711	0.898665	az_one_negative
37	41	0.824198	0.742878	0.883821	az_one_negative
38	41	0.813435	0.727893	0.876642	az_one_negative
39	41	0.809695	0.711319	0.880194	az_one_negative
40	41	0.815507	0.721463	0.88295	az_one_negative
41	41	0.826958	0.743489	0.88738	az_one_negative
42	41	0.837054	0.750397	0.897726	az_one_negative
43	41	0.839839	0.749915	0.901669	az_one_negative
44	41	0.832465	0.747456	0.892956	az_one_negative
45	41	0.820517	0.725773	0.887597	az_one_negative
46	41	0.81216	0.702335	0.88793	az_one_negative
47	41	0.816028	0.712244	0.888253	az_one_negative
48	41	0.829392	0.715439	0.903846	az_one_negative
49	41	0.84023	0.710326	0.918558	az_one_negative
50	41	0.838072	0.683271	0.925467	az_one_negative
0	42	0.00470882	0.00274739	0.00805923	az_one_negative
1	42	0.0126976	0.00672955	0.0238312	az_one_negative
2	42	0.0336267	0.0193401	0.0578444	az_one_negative
3	42	0.0709326	0.0474174	0.104826	az_one_negative
4	42	0.100317	0.0674327	0.146715	az_one_negative
5	42	0.0976036	0.0683737	0.137485	az_one_negative
6	42	0.0790404	0.0560105	0.110432	az_one_negative
7	42	0.064831	0.0437705	0.095018	az_one_negative
8	42	0.0644051	0.0444734	0.0924058	az_one_negative
9	42	0.0791126	0.0579167	0.107183	az_one_negative
10	42	0.115123	0.0846107	0.154779	az_one_negative
11	42	0.18749	0.140242	0.2461	az_one_negative
12	42	0.31117	0.252023	0.377198	az_one_negative
13	42	0.469438	0.399434	0.540667	az_one_negative
14	42	0.610301	0.529407	0.685549	az_one_negative
15	42	0.696053	0.6243	0.759385	az_one_negative
16	42	0.73851	0.677107	0.791825	az_one_negative
17	42	0.760841	0.693758	0.817104	az_one_negative
18	42	0.780052	0.709999	0.837066	az_one_negative
19	42	0.804168	0.744488	0.852667	az_one_negative
20	42	0.827069	0.770038	0.872302	az_one_negative
21	42	0.842745	0.780053	0.890085	az_one_negative
22	42	0.847133	0.786721	0.892765	az_one_negative
23	42	0.84162	0.787207	0.884166	az_one_negative
24	42	0.831411	0.771374	0.878173	az_one_negative
25	42	0.822315	0.753668	0.875005	az_one_negative
26	42	0.819742	0.754893	0.87038	az_one_negative
27	42	0.823812	0.758952	0.874114	az_one_negative
28	42	0.832829	0.759572	0.887083	az_one_negative
29	42	0.844884	0.774136	0.896436	az_one_negative
30	42	0.857372	0.797487	0.90173	az_one_negative
31	42	0.867288	0.806325	0.911176	az_one_negative
32	42	0.872225	0.804553	0.91883	az_one_negative
33	42	0.870334	0.805626	0.915754	az_one_negative
34	42	0.862344	0.79875	0.908154	az_one_negative
35	42	0.849851	0.774129	0.903356	az_one_negative
36	42	0.834692	0.750114	0.894662	az_one_negative
37	42	0.819443	0.739432	0.878909	az_one_negative
38	42	0.807607	0.723199	0.870871	az_one_negative
39	42	0.803188	0.705707	0.874138	az_one_negative
40	42	0.809297	0.716234	0.877077	az_one_negative
41	42	0.821793	0.739665	0.88214	az_one_negative
42	42	0.833034	0.747976	0.893473	az_one_negative
43	42	0.836581	0.748357	0.898087	az_one_negative
44	42	0.829338	0.746009	0.889383	az_one_negative
45	42	0.816957	0.723965	0.883656	az_one_negative
46	42	0.807699	0.699467	0.883448	az_one_negative
47	42	0.810447	0.707645	0.883074	az_one_negative
48	42	0.823392	0.710575	0.898514	az_one_negative
49	42	0.835593	0.708005	0.914188	az_one_negative
50	42	0.837601	0.687999	0.923452	az_one_negative
0	43	0.00456042	0.00267983	0.00775048	az_one_negative
1	43	0.0125485	0.00659903	0.0237336	az_one_negative
2	43	0.0331114	0.0189874	0.0571299	az_one_negative
3	43	0.0691679	0.0466122	0.101476	az_one_negative
4	43	0.0977603	0.0660244	0.142424	az_one_negative
5	43	0.0961552	0.0676892	0.134861	az_one_negative
6	43	0.0790282	0.0565272	0.109447	az_one_negative
7	43	0.0654679	0.0446216	0.095084	az_one_negative
8	43	0.0648466	0.0451241	0.0923556	az_one_negative
9	43	0.0786494	0.0579927	0.105837	az_one_negative
10	43	0.112755	0.0834346	0.150685	az_one_negative
11	43	0.181938	0.136727	0.237977	az_one_negative
12	43	0.30206	0.2452	0.365716	az_one_negative
13	43	0.458722	0.39074	0.528275	az_one_negative
14	43	0.600806	0.521404	0.675239	az_one_negative
15	43	0.688613	0.617837	0.751553	az_one_negative
16	43	0.732696	0.672096	0.785667	az_one_negative
17	43	0.756172	0.689977	0.812082	az_one_negative
18	43	0.776155	0.707095	0.832783	az_one_negative
19	43	0.800751	0.74197	0.84887	az_one_negative
20	43	0.823919	0.767648	0.86889	az_one_negative
21	43	0.839703	0.777692	0.886931	az_one_negative
22	43	0.844057	0.7843	0.88959	az_one_negative
23	43	0.838415	0.784699	0.880766	az_one_negative
24	43	0.828081	0.768827	0.874624	az_one_negative
25	43	0.81898	0.751228	0.871439	az_one_negative
26	43	0.816582	0.752674	0.866897	az_one_negative
27	43	0.820843	0.756906	0.870833	az_one_negative
28	43	0.829873	0.757485	0.883963	az_one_negative
29	43	0.84162	0.771566	0.893164	az_one_negative
30	43	0.853583	0.794239	0.898009	az_one_negative
31	43	0.863041	0.802535	0.907152	az_one_negative
32	43	0.867778	0.800524	0.914771	az_one_negative
33	43	0.866062	0.801984	0.911688	az_one_negative
34	43	0.858475	0.795742	0.904259	az_one_negative
35	43	0.846336	0.771628	0.899779	az_one_negative
36	43	0.8311	0.747721	0.890941	az_one_negative
37	43	0.815115	0.736329	0.874375	az_one_negative
38	43	0.802263	0.718828	0.865569	az_one_negative
39	43	0.797148	0.700369	0.868536	az_one_negative
40	43	0.803473	0.711267	0.871551	az_one_negative
41	43	0.816899	0.735914	0.877194	az_one_negative
42	43	0.82917	0.745319	0.889507	az_one_negative
43	43	0.833383	0.746538	0.894671	az_one_negative
44	43	0.826202	0.744239	0.885925	az_one_negative
45	43	0.813347	0.721122	0.880142	az_one_negative
46	43	0.803179	0.695609	0.879329	az_one_negative
47	43	0.804828	0.702728	0.877951	az_one_negative
48	43	0.817355	0.702379	0.894581	az_one_negative
49	43	0.830857	0.70107	0.911414	az_one_negative
50	43	0.836754	0.691716	0.921318	az_one_negative
0	44	0.00441029	0.00261114	0.00743985	az_one_negative
1	44	0.0125743	0.00663271	0.0237111	az_one_negative
2	44	0.0329274	0.0189733	0.0565527	az_one_negative
3	44	0.0673743	0.0458079	0.0980509	az_one_negative
4	44	0.0945423	0.0642964	0.136934	az_one_negative
5	44	0.0940866	0.0667063	0.131126	az_one_negative
6	44	0.0788468	0.0569662	0.108168	az_one_negative
7	44	0.0662821	0.0456663	0.0952756	az_one_negative
8	44	0.065552	0.0460452	0.0925212	az_one_negative
9	44	0.0783844	0.0582701	0.10467	az_one_negative
10	44	0.110436	0.0823291	0.146606	az_one_negative
11	44	0.176268	0.133199	0.229573	az_one_negative
12	44	0.292761	0.238361	0.35381	az_one_negative
13	44	0.447933	0.382221	0.515515	az_one_negative
14	44	0.591496	0.513968	0.664724	az_one_negative
15	44	0.681547	0.612145	0.743729	az_one_negative
16	44	0.727325	0.667828	0.779681	az_one_negative
17	44	0.751929	0.686879	0.807258	az_one_negative
18	44	0.772601	0.704767	0.828638	az_one_negative
19	44	0.797552	0.73983	0.845148	az_one_negative
20	44	0.820874	0.765493	0.865474	az_one_negative
21	44	0.836705	0.775529	0.883708	az_one_negative
22	44	0.841035	0.78209	0.886352	az_one_negative
23	44	0.835331	0.782438	0.877379	az_one_negative
24	44	0.824956	0.766612	0.871166	az_one_negative
25	44	0.815898	0.7492	0.867985	az_one_negative
26	44	0.813636	0.75083	0.863489	az_one_negative
27	44	0.817986	0.755132	0.867537	az_one_negative
28	44	0.826907	0.755535	0.880731	az_one_negative
29	44	0.838243	0.768986	0.889714	az_one_negative
30	44	0.849612	0.790864	0.894068	az_one_negative
31	44	0.858581	0.798581	0.902882	az_one_negative
32	44	0.863136	0.796361	0.910476	az_one_negative
33	44	0.861676	0.798278	0.907458	az_one_negative
34	44	0.854616	0.792788	0.900315	az_one_negative
35	44	0.842975	0.769372	0.896255	az_one_negative
36	44	0.827795	0.745741	0.887367	az_one_negative
37	44	0.811178	0.73371	0.8701	az_one_negative
38	44	0.797375	0.715029	0.860566	az_one_negative
39	44	0.791586	0.695688	0.863206	az_one_negative
40	44	0.798111	0.706891	0.866311	az_one_negative
41	44	0.812409	0.732664	0.872506	az_one_negative
42	44	0.825596	0.7431	0.885676	az_one_negative
43	44	0.830293	0.744883	0.891282	az_one_negative
44	44	0.822923	0.742279	0.882333	az_one_negative
45	44	0.809389	0.718105	0.876208	az_one_negative
46	44	0.798342	0.691641	0.874805	az_one_negative
47	44	0.799337	0.698015	0.872855	az_one_negative
48	44	0.811984	0.696246	0.890556	az_one_negative
49	44	0.826799	0.696648	0.908448	az_one_negative
50	44	0.835526	0.694616	0.918999	az_one_negative
0	45	0.00425791	0.00254149	0.00712526	az_one_negative
1	45	0.0127859	0.00689161	0.0236017	az_one_negative
2	45	0.0330894	0.0194174	0.0558396	az_one_negative
3	45	0.0655519	0.0450169	0.0945269	az_one_negative
4	45	0.0906729	0.0623463	0.130084	az_one_negative
5	45	0.0913643	0.0655114	0.126043	az_one_negative
6	45	0.0784388	0.0573074	0.106482	az_one_negative
7	45	0.0672369	0.0469165	0.0954769	az_one_negative
8	45	0.0664921	0.0472697	0.0927702	az_one_negative
9	45	0.0782759	0.0587498	0.103578	az_one_negative
10	45	0.108119	0.0812825	0.142443	az_one_negative
11	45	0.170447	0.129693	0.220759	az_one_negative
12	45	0.283273	0.231584	0.341372	az_one_negative
13	45	0.437111	0.373986	0.502341	az_one_negative
14	45	0.582451	0.507288	0.653969	az_one_negative
15	45	0.67494	0.607431	0.735888	az_one_negative
16	45	0.72246	0.664457	0.77385	az_one_negative
17	45	0.748145	0.684574	0.802598	az_one_negative
18	45	0.769393	0.703104	0.824574	az_one_negative
19	45	0.794562	0.738127	0.841447	az_one_negative
20	45	0.817929	0.763624	0.862012	az_one_negative
21	45	0.833755	0.773637	0.880376	az_one_negative
22	45	0.838089	0.780187	0.883027	az_one_negative
23	45	0.832414	0.780535	0.87401	az_one_negative
24	45	0.822103	0.764861	0.867819	az_one_negative
25	45	0.813138	0.747728	0.864659	az_one_negative
26	45	0.81095	0.749471	0.860157	az_one_negative
27	45	0.815253	0.753694	0.864198	az_one_negative
28	45	0.823918	0.75377	0.877333	az_one_negative
29	45	0.83474	0.76645	0.886032	az_one_negative
30	45	0.845471	0.787436	0.889877	az_one_negative
31	45	0.853946	0.794564	0.898358	az_one_negative
32	45	0.858348	0.792185	0.905947	az_one_negative
33	45	0.85721	0.794594	0.903066	az_one_negative
34	45	0.850769	0.789936	0.896298	az_one_negative
35	45	0.839729	0.767386	0.892718	az_one_negative
36	45	0.824719	0.744174	0.883863	az_one_negative
37	45	0.807591	0.731584	0.866017	az_one_negative
38	45	0.792943	0.711896	0.855808	az_one_negative
39	45	0.786544	0.691838	0.858113	az_one_negative
40	45	0.793267	0.703256	0.861357	az_one_negative
41	45	0.808362	0.730043	0.868065	az_one_negative
42	45	0.822324	0.741473	0.881916	az_one_negative
43	45	0.827293	0.743471	0.887857	az_one_negative
44	45	0.81946	0.740183	0.878518	az_one_negative
45	45	0.805036	0.715244	0.871597	az_one_negative
46	45	0.793183	0.687925	0.869666	az_one_negative
47	45	0.794083	0.693758	0.867804	az_one_negative
48	45	0.807508	0.693792	0.885936	az_one_negative
49	45	0.823628	0.696769	0.904675	az_one_negative
50	45	0.833921	0.696795	0.916465	az_one_negative
0	46	0.00410263	0.00246752	0.00681382	az_one_negative
1	46	0.0132041	0.00714243	0.0242844	az_one_negative
2	46	0.0336208	0.0198317	0.0564454	az_one_negative
3	46	0.0636845	0.0441371	0.0910643	az_one_negative
4	46	0.0861514	0.0596259	0.122935	az_one_negative
5	46	0.0879484	0.0634659	0.120658	az_one_negative
6	46	0.0777383	0.0573728	0.104531	az_one_negative
7	46	0.0682944	0.0482217	0.0958808	az_one_negative
8	46	0.0676425	0.0485979	0.0934174	az_one_negative
9	46	0.078287	0.0592803	0.102722	az_one_negative
10	46	0.105757	0.0801229	0.13836	az_one_negative
11	46	0.164436	0.125839	0.211999	az_one_negative
12	46	0.273557	0.224394	0.328922	az_one_negative
13	46	0.426231	0.365597	0.489167	az_one_negative
14	46	0.573684	0.500797	0.643505	az_one_negative
15	46	0.66883	0.603161	0.728523	az_one_negative
16	46	0.718138	0.661642	0.768502	az_one_negative
17	46	0.74484	0.68275	0.798367	az_one_negative
18	46	0.766537	0.701735	0.820854	az_one_negative
19	46	0.791775	0.73656	0.837963	az_one_negative
20	46	0.815072	0.761806	0.858637	az_one_negative
21	46	0.830851	0.771768	0.877075	az_one_negative
22	46	0.835241	0.778371	0.879772	az_one_negative
23	46	0.82972	0.778845	0.870833	az_one_negative
24	46	0.819606	0.763441	0.864798	az_one_negative
25	46	0.810791	0.746646	0.861703	az_one_negative
26	46	0.808584	0.748429	0.857101	az_one_negative
27	46	0.812658	0.752407	0.860957	az_one_negative
28	46	0.82089	0.75195	0.873884	az_one_negative
29	46	0.831104	0.763744	0.882221	az_one_negative
30	46	0.841188	0.783835	0.885546	az_one_negative
31	46	0.849202	0.79039	0.893731	az_one_negative
32	46	0.853495	0.78788	0.901354	az_one_negative
33	46	0.852711	0.790808	0.898643	az_one_negative
34	46	0.846914	0.786982	0.892293	az_one_negative
35	46	0.836515	0.765308	0.889244	az_one_negative
36	46	0.821772	0.742631	0.880493	az_one_negative
37	46	0.804307	0.729702	0.862209	az_one_negative
38	46	0.789007	0.709185	0.851507	az_one_negative
39	46	0.78211	0.688542	0.853547	az_one_negative
40	46	0.788973	0.700171	0.856851	az_one_negative
41	46	0.804678	0.727649	0.863993	az_one_negative
42	46	0.819204	0.739636	0.878452	az_one_negative
43	46	0.824281	0.741752	0.884541	az_one_negative
44	46	0.815897	0.737765	0.874704	az_one_negative
45	46	0.800587	0.711533	0.867276	az_one_negative
46	46	0.788047	0.683535	0.864867	az_one_negative
47	46	0.789093	0.689706	0.862971	az_one_negative
48	46	0.80348	0.689417	0.882775	az_one_negative
49	46	0.820764	0.693855	0.90246	az_one_negative
50	46	0.831954	0.698172	0.913763	az_one_negative
0	47	0.00394392	0.00238955	0.0065028	az_one_negative
1	47	0.0138606	0.00747449	0.0255623	az_one_negative
2	47	0.0345578	0.0203896	0.0579884	az_one_negative
3	47	0.0617573	0.043175	0.0876051	az_one_negative
4	47	0.0810034	0.0563046	0.115214	az_one_negative
5	47	0.0838242	0.0607282	0.114632	az_one_negative
6	47	0.0766832	0.0571352	0.102195	az_one_negative
7	47	0.0694142	0.0495827	0.0963733	az_one_negative
8	47	0.0689787	0.0500614	0.0943346	az_one_negative
9	47	0.0783815	0.0598652	0.102003	az_one_negative
10	47	0.103308	0.0788486	0.13425	az_one_negative
11	47	0.158199	0.121701	0.203112	az_one_negative
12	47	0.26358	0.216877	0.316278	az_one_negative
13	47	0.415266	0.357103	0.475891	az_one_negative
14	47	0.565204	0.494584	0.633273	az_one_negative
15	47	0.66325	0.599449	0.721608	az_one_negative
16	47	0.71439	0.659474	0.763624	az_one_negative
17	47	0.742035	0.681499	0.794535	az_one_negative
18	47	0.764038	0.700758	0.817422	az_one_negative
19	47	0.789183	0.735196	0.834639	az_one_negative
20	47	0.812292	0.760082	0.855302	az_one_negative
21	47	0.827987	0.769976	0.873766	az_one_negative
22	47	0.832507	0.776723	0.876569	az_one_negative
23	47	0.827301	0.777477	0.867865	az_one_negative
24	47	0.817551	0.762507	0.862143	az_one_negative
25	47	0.808948	0.746128	0.859158	az_one_negative
26	47	0.806602	0.747831	0.854344	az_one_negative
27	47	0.810221	0.751342	0.857796	az_one_negative
28	47	0.817811	0.750125	0.870332	az_one_negative
29	47	0.827327	0.760932	0.878234	az_one_negative
30	47	0.836799	0.780164	0.881068	az_one_negative
31	47	0.844429	0.786208	0.889033	az_one_negative
32	47	0.848669	0.783614	0.896743	az_one_negative
33	47	0.84823	0.787021	0.894213	az_one_negative
34	47	0.843029	0.783937	0.888264	az_one_negative
35	47	0.833242	0.763088	0.885733	az_one_negative
36	47	0.818842	0.741046	0.877142	az_one_negative
37	47	0.801275	0.728066	0.858603	az_one_negative
38	47	0.785608	0.707043	0.847643	az_one_negative
39	47	0.778376	0.686039	0.849514	az_one_negative
40	47	0.785256	0.697752	0.852772	az_one_negative
41	47	0.801261	0.725456	0.86017	az_one_negative
42	47	0.816067	0.737531	0.875083	az_one_negative
43	47	0.821141	0.739683	0.881203	az_one_negative
44	47	0.812332	0.735239	0.870918	az_one_negative
45	47	0.796379	0.707809	0.863286	az_one_negative
46	47	0.783323	0.679371	0.860494	az_one_negative
47	47	0.784388	0.685989	0.85832	az_one_negative
48	47	0.799374	0.683891	0.880067	az_one_negative
49	47	0.81754	0.688967	0.900629	az_one_negative
50	47	0.829642	0.698852	0.910874	az_one_negative
0	48	0.00378142	0.00230949	0.00618564	az_one_negative
1	48	0.0147673	0.00817475	0.026534	az_one_negative
2	48	0.0358867	0.0216315	0.0589701	az_one_negative
3	48	0.0597429	0.0421811	0.0839756	az_one_negative
4	48	0.0753455	0.0529156	0.106217	az_one_negative
5	48	0.079075	0.0578899	0.107131	az_one_negative
6	48	0.0752448	0.0566769	0.0992557	az_one_negative
7	48	0.0705387	0.0510887	0.0966396	az_one_negative
8	48	0.0704478	0.0518244	0.0950924	az_one_negative
9	48	0.0785046	0.0605861	0.101152	az_one_negative
10	48	0.100737	0.0775517	0.129878	az_one_negative
11	48	0.151748	0.117582	0.193663	az_one_negative
12	48	0.253374	0.209459	0.302968	az_one_negative
13	48	0.404243	0.348875	0.462161	az_one_negative
14	48	0.557043	0.489164	0.622856	az_one_negative
15	48	0.65824	0.596815	0.714779	az_one_negative
16	48	0.711255	0.658312	0.758997	az_one_negative
17	48	0.739759	0.681163	0.790893	az_one_negative
18	48	0.761914	0.700556	0.814036	az_one_negative
19	48	0.786794	0.734333	0.831276	az_one_negative
20	48	0.809588	0.758673	0.851858	az_one_negative
21	48	0.825166	0.768504	0.8703	az_one_negative
22	48	0.829911	0.775501	0.873289	az_one_negative
23	48	0.82521	0.776688	0.865021	az_one_negative
24	48	0.816011	0.762363	0.859776	az_one_negative
25	48	0.807691	0.74652	0.856928	az_one_negative
26	48	0.80506	0.747959	0.851788	az_one_negative
27	48	0.807959	0.750717	0.854603	az_one_negative
28	48	0.814671	0.748518	0.866526	az_one_negative
29	48	0.823404	0.758243	0.873923	az_one_negative
30	48	0.832336	0.776649	0.876349	az_one_negative
31	48	0.839701	0.782307	0.884204	az_one_negative
32	48	0.84396	0.77972	0.892059	az_one_negative
33	48	0.843825	0.783479	0.889719	az_one_negative
34	48	0.839108	0.780969	0.884104	az_one_negative
35	48	0.829844	0.7609	0.881991	az_one_negative
36	48	0.815845	0.739577	0.873595	az_one_negative
37	48	0.798444	0.726825	0.855032	az_one_negative
38	48	0.782755	0.705808	0.844024	az_one_negative
39	48	0.775389	0.684798	0.845806	az_one_negative
40	48	0.782127	0.696274	0.848976	az_one_negative
41	48	0.798043	0.723704	0.856351	az_one_negative
42	48	0.8128	0.735624	0.871385	az_one_negative
43	48	0.817805	0.737584	0.877573	az_one_negative
44	48	0.808847	0.733019	0.867045	az_one_negative
45	48	0.792666	0.705794	0.859012	az_one_negative
46	48	0.779305	0.677185	0.85599	az_one_negative
47	48	0.779999	0.682964	0.853697	az_one_negative
48	48	0.794842	0.681612	0.875177	az_one_negative
49	48	0.813502	0.688009	0.896137	az_one_negative
50	48	0.82699	0.699028	0.907729	az_one_negative
0	49	0.0036147	0.00222449	0.00586863	az_one_negative
1	49	0.0157767	0.00895256	0.0276575	az_one_negative
2	49	0.0372908	0.0229333	0.0600843	az_one_negative
3	49	0.0575516	0.0410033	0.08022	az_one_negative
4	49	0.0695622	0.0493042	0.097292	az_one_negative
5	49	0.0740883	0.0547462	0.0995443	az_one_negative
6	49	0.073517	0.0559436	0.0960491	az_one_negative
7	49	0.0715377	0.0525132	0.0967507	az_one_negative
8	49	0.0718641	0.0535686	0.0957758	az_one_negative
9	49	0.0785156	0.0612096	0.100192	az_one_negative
10	49	0.0980299	0.0760936	0.125431	az_one_negative
11	49	0.145243	0.113321	0.184289	az_one_negative
12	49	0.243224	0.201995	0.289811	az_one_negative
13	49	0.393421	0.340781	0.448659	az_one_negative
14	49	0.549347	0.484163	0.61288	az_one_negative
15	49	0.653879	0.594823	0.708545	az_one_negative
16	49	0.7088	0.657876	0.754967	az_one_negative
17	49	0.738096	0.681521	0.787752	az_one_negative
18	49	0.760261	0.700898	0.811018	az_one_negative
19	49	0.784697	0.733817	0.828129	az_one_negative
20	49	0.807031	0.75747	0.84849	az_one_negative
21	49	0.82244	0.767196	0.86685	az_one_negative
22	49	0.827493	0.774532	0.870101	az_one_negative
23	49	0.823479	0.776327	0.862453	az_one_negative
24	49	0.815016	0.762834	0.857857	az_one_negative
25	49	0.807042	0.747607	0.855192	az_one_negative
26	49	0.803982	0.748621	0.849601	az_one_negative
27	49	0.805899	0.750362	0.851525	az_one_negative
28	49	0.811491	0.746942	0.862604	az_one_negative
29	49	0.819351	0.755498	0.86941	az_one_negative
30	49	0.827814	0.773156	0.871492	az_one_negative
31	49	0.835044	0.778542	0.879364	az_one_negative
32	49	0.83941	0.776048	0.887445	az_one_negative
33	49	0.839557	0.780101	0.8853	az_one_negative
34	49	0.835229	0.778025	0.879966	az_one_negative
35	49	0.826403	0.758629	0.878203	az_one_negative
36	49	0.812826	0.738053	0.870015	az_one_negative
37	49	0.795776	0.72576	0.851572	az_one_negative
38	49	0.780322	0.705062	0.840715	az_one_negative
39	49	0.772996	0.684287	0.842516	az_one_negative
40	49	0.779531	0.695466	0.845544	az_one_negative
41	49	0.795124	0.722266	0.852766	az_one_negative
42	49	0.809603	0.733656	0.867796	az_one_negative
43	49	0.814442	0.735325	0.873962	az_one_negative
44	49	0.805429	0.730812	0.863233	az_one_negative
45	49	0.789224	0.703952	0.854995	az_one_negative
46	49	0.775733	0.675427	0.85184	az_one_negative
47	49	0.776029	0.680483	0.84933	az_one_negative
48	49	0.790488	0.678959	0.870654	az_one_negative
49	49	0.809343	0.686037	0.891856	az_one_negative
50	49	0.823969	0.698552	0.904351	az_one_negative
0	50	0.00344355	0.00213297	0.00555493	az_one_negative
1	50	0.0166494	0.00945506	0.0291567	az_one_negative
2	50	0.038316	0.0236175	0.0615853	az_one_negative
3	50	0.0550911	0.0395152	0.0763188	az_one_negative
4	50	0.0640321	0.0455144	0.0893781	az_one_negative
5	50	0.0692667	0.0513156	0.0928827	az_one_negative
6	50	0.0716229	0.05494	0.0928739	az_one_negative
7	50	0.0722547	0.0536245	0.0966961	az_one_negative
8	50	0.072991	0.0549547	0.0963434	az_one_negative
9	50	0.0782493	0.0615055	0.0990703	az_one_negative
10	50	0.0951799	0.0743843	0.121029	az_one_negative
11	50	0.138872	0.108891	0.175481	az_one_negative
12	50	0.233454	0.194518	0.277498	az_one_negative
13	50	0.383118	0.33286	0.436005	az_one_negative
14	50	0.542297	0.479393	0.60388	az_one_negative
15	50	0.650258	0.593191	0.703323	az_one_negative
16	50	0.707103	0.657991	0.751822	az_one_negative
17	50	0.737143	0.682462	0.785369	az_one_negative
18	50	0.759196	0.701692	0.808638	az_one_negative
19	50	0.783004	0.733609	0.82542	az_one_negative
20	50	0.804714	0.756458	0.845363	az_one_negative
21	50	0.819877	0.765995	0.863562	az_one_negative
22	50	0.825299	0.773727	0.867135	az_one_negative
23	50	0.822137	0.776301	0.860271	az_one_negative
24	50	0.814576	0.763806	0.856483	az_one_negative
25	50	0.807006	0.749242	0.854056	az_one_negative
26	50	0.803382	0.749689	0.847895	az_one_negative
27	50	0.804067	0.750177	0.848677	az_one_negative
28	50	0.808301	0.74529	0.85868	az_one_negative
29	50	0.815187	0.752594	0.864789	az_one_negative
30	50	0.823245	0.769588	0.866572	az_one_negative
31	50	0.830467	0.774806	0.874596	az_one_negative
32	50	0.835047	0.7725	0.883003	az_one_negative
33	50	0.835494	0.776869	0.881074	az_one_negative
34	50	0.831507	0.775149	0.875998	az_one_negative
35	50	0.823053	0.7563	0.874554	az_one_negative
36	50	0.809875	0.736443	0.866555	az_one_negative
37	50	0.793236	0.724725	0.848266	az_one_negative
38	50	0.778136	0.704447	0.837686	az_one_negative
39	50	0.77098	0.684038	0.839608	az_one_negative
40	50	0.777389	0.695113	0.842493	az_one_negative
41	50	0.792656	0.721176	0.849632	az_one_negative
42	50	0.806776	0.731699	0.864728	az_one_negative
43	50	0.811301	0.733018	0.870679	az_one_negative
44	50	0.802036	0.728398	0.859557	az_one_negative
45	50	0.785673	0.701046	0.851421	az_one_negative
46	50	0.772166	0.672807	0.848163	az_one_negative
47	50	0.7726	0.678534	0.845413	az_one_negative
48	50	0.787239	0.674465	0.868559	az_one_negative
49	50	0.806142	0.68094	0.89014	az_one_negative
50	50	0.820533	0.697307	0.900736	az_one_negative
0	51	0.00326804	0.0020371	0.00523889	az_one_negative
1	51	0.0171012	0.00980521	0.0296634	az_one_negative
2	51	0.038477	0.0239111	0.0613581	az_one_negative
3	51	0.0522949	0.0377298	0.0720615	az_one_negative
4	51	0.0590359	0.042152	0.0821029	az_one_negative
5	51	0.0649254	0.0483137	0.0867282	az_one_negative
6	51	0.0696755	0.0538571	0.0896993	az_one_negative
7	51	0.07253	0.0544138	0.0960651	az_one_negative
8	51	0.0735822	0.0559743	0.096165	az_one_negative
9	51	0.077546	0.0614538	0.0974147	az_one_negative
10	51	0.0921837	0.0725355	0.116486	az_one_negative
11	51	0.132793	0.104699	0.167018	az_one_negative
12	51	0.224352	0.187651	0.265881	az_one_negative
13	51	0.373629	0.325745	0.424123	az_one_negative
14	51	0.536064	0.475543	0.595542	az_one_negative
15	51	0.647458	0.592513	0.69876	az_one_negative
16	51	0.706231	0.659063	0.749355	az_one_negative
17	51	0.73699	0.684406	0.783582	az_one_negative
18	51	0.758833	0.703441	0.806722	az_one_negative
19	51	0.781829	0.734143	0.823024	az_one_negative
20	51	0.80273	0.755984	0.842388	az_one_negative
21	51	0.817543	0.765236	0.860323	az_one_negative
22	51	0.823371	0.773385	0.864267	az_one_negative
23	51	0.821205	0.77685	0.85835	az_one_negative
24	51	0.814694	0.765524	0.8555	az_one_negative
25	51	0.807579	0.751698	0.853338	az_one_negative
26	51	0.803269	0.751408	0.84652	az_one_negative
27	51	0.802488	0.750391	0.845945	az_one_negative
28	51	0.805134	0.743842	0.854626	az_one_negative
29	51	0.81094	0.749798	0.859931	az_one_negative
30	51	0.818642	0.766156	0.861478	az_one_negative
31	51	0.825985	0.77133	0.869782	az_one_negative
32	51	0.830904	0.769362	0.878615	az_one_negative
33	51	0.831709	0.77408	0.876974	az_one_negative
34	51	0.828057	0.772686	0.872171	az_one_negative
35	51	0.819928	0.754363	0.870986	az_one_negative
36	51	0.807082	0.735141	0.863121	az_one_negative
37	51	0.79079	0.723906	0.844941	az_one_negative
38	51	0.776026	0.704113	0.834568	az_one_negative
39	51	0.769125	0.684239	0.836639	az_one_negative
40	51	0.775624	0.695395	0.839595	az_one_negative
41	51	0.790788	0.720967	0.84685	az_one_negative
42	51	0.80462	0.730804	0.862017	az_one_negative
43	51	0.808634	0.73144	0.867654	az_one_negative
44	51	0.798622	0.726068	0.855776	az_one_negative
45	51	0.781624	0.698155	0.847068	az_one_negative
46	51	0.76816	0.670295	0.843748	az_one_negative
47	51	0.769833	0.677601	0.841838	az_one_negative
48	51	0.786018	0.674734	0.866747	az_one_negative
49	51	0.804984	0.681448	0.888454	az_one_negative
50	51	0.816637	0.695414	0.896776	az_one_negative
0	52	0.0030898	0.00193773	0.00492344	az_one_negative
1	52	0.0169313	0.00989369	0.0288292	az_one_negative
2	52	0.0374923	0.0236352	0.058983	az_one_negative
3	52	0.0492109	0.035676	0.0675211	az_one_negative
4	52	0.05475	0.0393437	0.0757137	az_one_negative
5	52	0.0612446	0.0458797	0.0813165	az_one_negative
6	52	0.0677338	0.0527364	0.0866062	az_one_negative
7	52	0.0722069	0.0547366	0.0946945	az_one_negative
8	52	0.0734171	0.056434	0.0949965	az_one_negative
9	52	0.0762812	0.0609359	0.0950995	az_one_negative
10	52	0.0890512	0.0705474	0.111824	az_one_negative
11	52	0.127122	0.100837	0.159047	az_one_negative
12	52	0.216092	0.181544	0.255164	az_one_negative
13	52	0.365074	0.319553	0.413142	az_one_negative
14	52	0.530613	0.472593	0.587818	az_one_negative
15	52	0.645369	0.592688	0.694746	az_one_negative
16	52	0.7061	0.660997	0.747496	az_one_negative
17	52	0.737615	0.687318	0.782383	az_one_negative
18	52	0.759208	0.706178	0.805307	az_one_negative
19	52	0.781235	0.735488	0.820995	az_one_negative
20	52	0.801138	0.756113	0.839614	az_one_negative
21	52	0.815473	0.764958	0.857159	az_one_negative
22	52	0.821712	0.773504	0.861496	az_one_negative
23	52	0.820645	0.777931	0.856657	az_one_negative
24	52	0.815298	0.767909	0.85484	az_one_negative
25	52	0.808681	0.754887	0.852968	az_one_negative
26	52	0.803596	0.753723	0.84544	az_one_negative
27	52	0.801175	0.751012	0.84334	az_one_negative
28	52	0.802053	0.742672	0.85049	az_one_negative
29	52	0.806705	0.74723	0.854903	az_one_negative
30	52	0.814118	0.762991	0.856293	az_one_negative
31	52	0.821711	0.768252	0.865005	az_one_negative
32	52	0.827086	0.766777	0.874355	az_one_negative
33	52	0.828296	0.771863	0.873065	az_one_negative
34	52	0.824958	0.770752	0.868534	az_one_negative
35	52	0.817089	0.752916	0.867528	az_one_negative
36	52	0.80448	0.734213	0.85972	az_one_negative
37	52	0.788441	0.723331	0.841584	az_one_negative
38	52	0.773974	0.704068	0.831323	az_one_negative
39	52	0.767408	0.684892	0.833566	az_one_negative
40	52	0.774237	0.696333	0.836839	az_one_negative
41	52	0.789564	0.721712	0.844437	az_one_negative
42	52	0.803202	0.731099	0.859682	az_one_negative
43	52	0.806485	0.730689	0.864892	az_one_negative
44	52	0.795149	0.723807	0.851836	az_one_negative
45	52	0.776948	0.695198	0.841762	az_one_negative
46	52	0.763572	0.667781	0.838426	az_one_negative
47	52	0.767729	0.677706	0.838596	az_one_negative
48	52	0.786993	0.680225	0.865178	az_one_negative
49	52	0.806079	0.688135	0.886758	az_one_negative
50	52	0.812238	0.692856	0.892422	az_one_negative
0	53	0.00291159	0.00183449	0.00461817	az_one_negative
1	53	0.0160827	0.00932267	0.027608	az_one_negative
2	53	0.0353505	0.022151	0.0559654	az_one_negative
3	53	0.0459764	0.0333884	0.0630011	az_one_negative
4	53	0.0512755	0.0368366	0.0709571	az_one_negative
5	53	0.0583062	0.043661	0.0774659	az_one_negative
6	53	0.0658087	0.0514609	0.0838034	az_one_negative
7	53	0.0711416	0.0542793	0.0927287	az_one_negative
8	53	0.0723181	0.0559027	0.0930786	az_one_negative
9	53	0.0743728	0.0597135	0.0922778	az_one_negative
10	53	0.0858039	0.0682982	0.10728	az_one_negative
11	53	0.121939	0.0970795	0.152092	az_one_negative
12	53	0.208749	0.175856	0.245959	az_one_negative
13	53	0.357409	0.31382	0.403492	az_one_negative
14	53	0.525702	0.469678	0.581086	az_one_negative
15	53	0.64369	0.592768	0.691558	az_one_negative
16	53	0.706476	0.663104	0.746399	az_one_negative
17	53	0.738887	0.690632	0.781991	az_one_negative
18	53	0.760283	0.709383	0.804722	az_one_negative
19	53	0.781233	0.737276	0.819634	az_one_negative
20	53	0.799959	0.756574	0.837275	az_one_negative
21	53	0.813668	0.764837	0.85429	az_one_negative
22	53	0.820275	0.773715	0.859001	az_one_negative
23	53	0.820357	0.77917	0.855289	az_one_negative
24	53	0.816242	0.770529	0.854567	az_one_negative
25	53	0.810156	0.758325	0.853026	az_one_negative
26	53	0.804264	0.756246	0.844765	az_one_negative
27	53	0.800122	0.751776	0.841043	az_one_negative
28	53	0.799153	0.741591	0.846546	az_one_negative
29	53	0.802655	0.744795	0.850037	az_one_negative
30	53	0.809886	0.760094	0.851364	az_one_negative
31	53	0.817864	0.765571	0.860617	az_one_negative
32	53	0.823779	0.764682	0.870547	az_one_negative
33	53	0.825372	0.770133	0.869584	az_one_negative
34	53	0.822247	0.769186	0.865248	az_one_negative
35	53	0.814511	0.751646	0.864335	az_one_negative
36	53	0.802044	0.733342	0.856508	az_one_negative
37	53	0.786235	0.722829	0.83838	az_one_negative
38	53	0.772119	0.704118	0.828302	az_one_negative
39	53	0.766006	0.685749	0.830822	az_one_negative
40	53	0.77332	0.697747	0.834479	az_one_negative
41	53	0.788914	0.722974	0.842575	az_one_negative
42	53	0.802336	0.73169	0.857991	az_one_negative
43	53	0.804675	0.730119	0.862513	az_one_negative
44	53	0.791587	0.721244	0.847922	az_one_negative
45	53	0.771786	0.690677	0.836656	az_one_negative
46	53	0.758583	0.663841	0.833328	az_one_negative
47	53	0.766167	0.67834	0.835817	az_one_negative
48	53	0.789554	0.684642	0.866376	az_one_negative
49	53	0.808727	0.692634	0.888058	az_one_negative
50	53	0.807295	0.689443	0.887708	az_one_negative
0	54	0.00273585	0.00173018	0.00432355	az_one_negative
1	54	0.0145901	0.00832519	0.0254484	az_one_negative
2	54	0.0321649	0.0199038	0.0515816	az_one_negative
3	54	0.0427144	0.0310079	0.0585732	az_one_negative
4	54	0.0486862	0.0348943	0.0675476	az_one_negative
5	54	0.0561787	0.0419663	0.0748285	az_one_negative
6	54	0.0639083	0.0501028	0.0811926	az_one_negative
7	54	0.0692174	0.0530046	0.0899186	az_one_negative
8	54	0.070148	0.0543654	0.090076	az_one_negative
9	54	0.0717635	0.0577937	0.0887917	az_one_negative
10	54	0.082464	0.0658665	0.102784	az_one_negative
11	54	0.117309	0.0936291	0.146013	az_one_negative
12	54	0.20239	0.170845	0.238086	az_one_negative
13	54	0.350582	0.308692	0.394909	az_one_negative
14	54	0.521076	0.466834	0.574824	az_one_negative
15	54	0.642107	0.59272	0.688652	az_one_negative
16	54	0.707113	0.665307	0.745693	az_one_negative
17	54	0.740666	0.694334	0.782178	az_one_negative
18	54	0.762009	0.713154	0.80482	az_one_negative
19	54	0.781829	0.739626	0.818867	az_one_negative
20	54	0.799212	0.757467	0.835334	az_one_negative
21	54	0.812122	0.764959	0.851656	az_one_negative
22	54	0.819012	0.774055	0.85668	az_one_negative
23	54	0.820237	0.780539	0.854096	az_one_negative
24	54	0.817375	0.773322	0.854478	az_one_negative
25	54	0.811849	0.761958	0.853297	az_one_negative
26	54	0.805172	0.758969	0.844335	az_one_negative
27	54	0.799323	0.752766	0.838989	az_one_negative
28	54	0.796533	0.740812	0.842817	az_one_negative
29	54	0.798974	0.742799	0.845433	az_one_negative
30	54	0.806178	0.757798	0.846848	az_one_negative
31	54	0.814681	0.763646	0.856764	az_one_negative
32	54	0.821181	0.763425	0.867288	az_one_negative
33	54	0.823057	0.76913	0.866574	az_one_negative
34	54	0.819957	0.768137	0.862272	az_one_negative
35	54	0.812162	0.750676	0.861286	az_one_negative
36	54	0.79974	0.732651	0.853363	az_one_negative
37	54	0.784221	0.722574	0.835292	az_one_negative
38	54	0.770608	0.704599	0.82552	az_one_negative
39	54	0.765107	0.687237	0.828429	az_one_negative
40	54	0.772962	0.699869	0.832514	az_one_negative
41	54	0.78876	0.724828	0.841095	az_one_negative
42	54	0.801823	0.732679	0.856584	az_one_negative
43	54	0.803011	0.729753	0.860214	az_one_negative
44	54	0.787901	0.718529	0.84389	az_one_negative
45	54	0.766302	0.685477	0.831463	az_one_negative
46	54	0.753399	0.65938	0.828227	az_one_negative
47	54	0.765014	0.6795	0.83331	az_one_negative
48	54	0.793045	0.689665	0.86855	az_one_negative
49	54	0.812182	0.69732	0.890313	az_one_negative
50	54	0.801766	0.685241	0.882548	az_one_negative
0	55	0.00256495	0.00162826	0.00403833	az_one_negative
1	55	0.0126494	0.00728444	0.0218787	az_one_negative
2	55	0.0282781	0.0175841	0.0451767	az_one_negative
3	55	0.0395447	0.0286936	0.0542701	az_one_negative
4	55	0.0469633	0.0337862	0.0649344	az_one_negative
5	55	0.054837	0.041144	0.0727413	az_one_negative
6	55	0.062014	0.0487633	0.0785679	az_one_negative
7	55	0.0664219	0.0510473	0.0860074	az_one_negative
8	55	0.0669161	0.0520491	0.0856459	az_one_negative
9	55	0.0684795	0.0553252	0.0844817	az_one_negative
[truncated: 32,351 more rows]
