# Supplementary material for: Antibody responses to SARS-CoV-2 vaccines in 45,965 adults from the general population of the United Kingdom
Source: Nat Microbiol. 2021 Jul 21;6(9):1140–9. doi: 10.1038/s41564-021-00947-3 (PMC8294260; doi:10.1038/s41564-021-00947-3)
Supplement: Source Data Extended Data Fig. 3 — Statistical source data. [file 41564_2021_947_MOESM9_ESM.xlsx]

## Sheet: FigS3_data
time	positive	all	perc	lci	uci	age_group
2021-07-01	17	191	8.90052	5.27058	13.8681	16-34
2014-08-01	53	170	31.1765	24.3043	38.7188	16-34
15-21	111	131	84.7328	77.4105	90.418	16-34
22-28	87	98	88.7755	80.8033	94.2618	16-34
29-35	59	65	90.7692	80.9834	96.5366	16-34
36-42	39	42	92.8571	80.5169	98.502	16-34
43-49	28	32	87.5	71.0052	96.4869	16-34
50-56	15	19	78.9474	54.4347	93.9475	16-34
57-63	22	26	84.6154	65.1321	95.6437	16-34
64-70	7	7	100	59.0384	100	16-34
71-77	5	6	83.3333	35.8765	99.5789	16-34
78-84	0	0	0	0	0	16-34
85-91	0	0	0	0	0	16-34
>91	0	0	0	0	0	16-34
2021-07-01	76	1141	6.66082	5.28352	8.26638	35-54
2014-08-01	185	928	19.9353	17.4097	22.6533	35-54
15-21	385	519	74.1811	70.1886	77.8957	35-54
22-28	320	391	81.8414	77.6559	85.5369	35-54
29-35	239	281	85.0534	80.3382	89.0106	35-54
36-42	143	180	79.4444	72.7979	85.0948	35-54
43-49	139	174	79.8851	73.1518	85.5712	35-54
50-56	100	119	84.0336	76.1947	90.1048	35-54
57-63	47	55	85.4545	73.3368	93.5049	35-54
64-70	22	26	84.6154	65.1321	95.6437	35-54
71-77	9	11	81.8182	48.2244	97.7169	35-54
78-84	1	1	100	2.5	100	35-54
85-91	1	1	100	2.5	100	35-54
>91	1	1	100	2.5	100	35-54
2021-07-01	70	2560	2.73438	2.13764	3.44222	55-74
2014-08-01	403	2678	15.0485	13.7145	16.4595	55-74
15-21	1694	2344	72.2696	70.4089	74.0745	55-74
22-28	1610	2023	79.5848	77.7613	81.3221	55-74
29-35	1416	1719	82.3735	80.4883	84.1474	55-74
36-42	1337	1706	78.3705	76.3395	80.3033	55-74
43-49	1022	1381	74.0043	71.6053	76.3008	55-74
50-56	534	708	75.4237	72.0797	78.5543	55-74
57-63	235	307	76.5472	71.4008	81.1732	55-74
64-70	47	60	78.3333	65.8044	87.9284	55-74
71-77	15	18	83.3333	58.5823	96.4215	55-74
78-84	1	1	100	2.5	100	55-74
85-91	0	0	0	0	0	55-74
>91	0	0	0	0	0	55-74
2021-07-01	12	319	3.76176	1.9586	6.47878	>75
2014-08-01	26	322	8.07453	5.34222	11.6073	>75
15-21	187	357	52.381	47.0589	57.6632	>75
22-28	279	404	69.0594	64.3004	73.5366	>75
29-35	279	368	75.8152	71.1066	80.103	>75
36-42	288	374	77.0053	72.4021	81.1753	>75
43-49	316	408	77.451	73.0818	81.4168	>75
50-56	287	412	69.6602	64.9698	74.0656	>75
57-63	258	385	67.013	62.0693	71.6926	>75
64-70	93	129	72.093	63.515	79.6278	>75
71-77	15	19	78.9474	54.4347	93.9475	>75
78-84	1	1	100	2.5	100	>75
85-91	0	0	0	0	0	>75
>91	0	0	0	0	0	>75
