# Supplementary material for: Antibody responses to SARS-CoV-2 vaccines in 45,965 adults from the general population of the United Kingdom
Source: Nat Microbiol. 2021 Jul 21;6(9):1140–9. doi: 10.1038/s41564-021-00947-3 (PMC8294260; doi:10.1038/s41564-021-00947-3)
Supplement: Source Data Extended Data Fig. 4 — Statistical source data. [file 41564_2021_947_MOESM10_ESM.xlsx]

## Sheet: FigS4_data
time	positive	all	perc	lci	uci	age_group
pre-vaccine	214	279	76.7025	71.2933	81.5348	16-34
2021-07-01	31	37	83.7838	67.9863	93.8074	16-34
2014-08-01	27	32	84.375	67.2121	94.7249	16-34
15-21	19	19	100	82.3533	100	16-34
22-28	17	18	94.4444	72.7056	99.8594	16-34
29-35	19	19	100	82.3533	100	16-34
36-42	5	5	100	47.8176	100	16-34
43-49	10	10	100	69.1503	100	16-34
50-56	1	1	100	2.5	100	16-34
57-63	3	3	100	29.2402	100	16-34
64-70	1	1	100	2.5	100	16-34
71-77	0	0	0	0	0	16-34
78-84	0	0	0	0	0	16-34
85-91	0	0	0	0	0	16-34
>91	0	0	0	0	0	16-34
pre-vaccine	1117	1454	76.8226	74.5663	78.9699	35-54
2021-07-01	167	220	75.9091	69.7027	81.403	35-54
2014-08-01	113	134	84.3284	77.0473	90.0295	35-54
15-21	77	83	92.7711	84.927	97.301	35-54
22-28	70	79	88.6076	79.4722	94.6563	35-54
29-35	49	52	94.2308	84.0527	98.7941	35-54
36-42	30	31	96.7742	83.2979	99.9184	35-54
43-49	13	15	86.6667	59.5397	98.3424	35-54
50-56	16	16	100	79.4093	100	35-54
57-63	10	11	90.9091	58.722	99.7701	35-54
64-70	4	4	100	39.7635	100	35-54
71-77	0	0	0	0	0	35-54
78-84	0	0	0	0	0	35-54
85-91	0	0	0	0	0	35-54
>91	0	0	0	0	0	35-54
pre-vaccine	2499	3448	72.4768	70.9529	73.9625	55-74
2021-07-01	335	446	75.1121	70.8286	79.0589	55-74
2014-08-01	312	407	76.6585	72.2403	80.6841	55-74
15-21	370	390	94.8718	92.1908	96.8398	55-74
22-28	285	305	93.4426	90.0541	95.9489	55-74
29-35	225	233	96.5665	93.347	98.5062	55-74
36-42	187	199	93.9698	89.7035	96.8456	55-74
43-49	131	142	92.2535	86.5622	96.0696	55-74
50-56	65	68	95.5882	87.6437	99.0808	55-74
57-63	21	21	100	83.8902	100	55-74
64-70	5	5	100	47.8176	100	55-74
71-77	0	0	0	0	0	55-74
78-84	0	0	0	0	0	55-74
85-91	0	0	0	0	0	55-74
>91	0	0	0	0	0	55-74
pre-vaccine	229	349	65.616	60.3731	70.5914	>75
2021-07-01	33	44	75	59.662	86.8073	>75
2014-08-01	34	45	75.5556	60.4629	87.1177	>75
15-21	35	43	81.3953	66.5986	91.6088	>75
22-28	47	54	87.037	75.0988	94.6257	>75
29-35	40	43	93.0233	80.9393	98.5375	>75
36-42	51	55	92.7273	82.4132	97.9829	>75
43-49	40	43	93.0233	80.9393	98.5375	>75
50-56	34	40	85	70.1647	94.2898	>75
57-63	23	27	85.1852	66.2689	95.8113	>75
64-70	8	9	88.8889	51.7503	99.7191	>75
71-77	1	1	100	2.5	100	>75
78-84	0	0	0	0	0	>75
85-91	0	0	0	0	0	>75
>91	0	0	0	0	0	>75
