# Supplementary material for: Antibody responses to SARS-CoV-2 vaccines in 45,965 adults from the general population of the United Kingdom
Source: Nat Microbiol. 2021 Jul 21;6(9):1140–9. doi: 10.1038/s41564-021-00947-3 (PMC8294260; doi:10.1038/s41564-021-00947-3)
Supplement: Source Data Extended Data Fig. 5 — Statistical source data. [file 41564_2021_947_MOESM11_ESM.xlsx]

## Sheet: FigS5_data
time	positive	all	perc	lci	uci	age_group
2021-07-01	8	110	7.27273	3.19202	13.8278	16-34
2014-08-01	70	94	74.4681	64.4327	82.906	16-34
15-21	102	107	95.3271	89.4314	98.4655	16-34
22-28	115	119	96.6387	91.6171	99.0767	16-34
29-35	101	105	96.1905	90.5328	98.9524	16-34
36-42	97	98	98.9796	94.4455	99.9742	16-34
43-49	71	74	95.9459	88.6063	99.156	16-34
50-56	85	88	96.5909	90.359	99.2914	16-34
57-63	67	69	97.1014	89.9185	99.647	16-34
64-70	46	53	86.7925	74.6632	94.521	16-34
71-77	44	44	100	91.958	100	16-34
78-84	26	26	100	86.7725	100	16-34
85-91	9	9	100	66.3733	100	16-34
>91	15	16	93.75	69.7679	99.8419	16-34
2021-07-01	20	313	6.38978	3.94638	9.69622	35-54
2014-08-01	214	332	64.4578	59.0475	69.6076	35-54
15-21	325	345	94.2029	91.1886	96.4234	35-54
22-28	341	356	95.7865	93.1456	97.6229	35-54
29-35	384	404	95.0495	92.4577	96.9502	35-54
36-42	301	322	93.4783	90.2034	95.918	35-54
43-49	215	229	93.8865	89.9552	96.6177	35-54
50-56	189	200	94.5	90.3722	97.2228	35-54
57-63	209	220	95	91.2299	97.4779	35-54
64-70	137	152	90.1316	84.2462	94.3708	35-54
71-77	142	147	96.5986	92.2411	98.8865	35-54
78-84	75	77	97.4026	90.9303	99.6839	35-54
85-91	36	41	87.8049	73.7955	95.9193	35-54
>91	54	55	98.1818	90.2809	99.954	35-54
2021-07-01	41	1109	3.69702	2.66587	4.98222	55-74
2014-08-01	577	1184	48.7331	45.8499	51.6226	55-74
15-21	1010	1132	89.2226	87.2691	90.9695	55-74
22-28	1052	1167	90.1457	88.2903	91.7957	55-74
29-35	1108	1246	88.9246	87.0493	90.6138	55-74
36-42	1102	1238	89.0145	87.1387	90.7026	55-74
43-49	826	967	85.4188	83.0351	87.5844	55-74
50-56	610	728	83.7912	80.9096	86.3957	55-74
57-63	364	451	80.7095	76.7601	84.2505	55-74
64-70	192	228	84.2105	78.8169	88.6896	55-74
71-77	117	129	90.6977	84.3145	95.1005	55-74
78-84	51	52	98.0769	89.7446	99.9513	55-74
85-91	34	35	97.1429	85.0828	99.9277	55-74
>91	51	51	100	93.0223	100	55-74
2021-07-01	7	427	1.63934	0.661577	3.34838	>75
2014-08-01	135	419	32.2196	27.765	36.9274	>75
15-21	335	446	75.1121	70.8286	79.0589	>75
22-28	364	435	83.6782	79.8635	87.0269	>75
29-35	423	531	79.661	75.9822	83.0058	>75
36-42	406	505	80.396	76.6606	83.7711	>75
43-49	384	491	78.2077	74.2898	81.782	>75
50-56	383	490	78.1633	74.2387	81.744	>75
57-63	362	479	75.5741	71.4711	79.3581	>75
64-70	238	350	68	62.8329	72.8593	>75
71-77	157	226	69.469	63.0158	75.4031	>75
78-84	90	110	81.8182	73.326	88.5259	>75
85-91	51	52	98.0769	89.7446	99.9513	>75
>91	47	47	100	92.4514	100	>75
