# Supplementary material for: Antibody responses to SARS-CoV-2 vaccines in 45,965 adults from the general population of the United Kingdom
Source: Nat Microbiol. 2021 Jul 21;6(9):1140–9. doi: 10.1038/s41564-021-00947-3 (PMC8294260; doi:10.1038/s41564-021-00947-3)
Supplement: Source Data Extended Data Fig. 6 — Statistical source data. [file 41564_2021_947_MOESM12_ESM.xlsx]

## Sheet: FigS6_data
time	positive	all	perc	lci	uci	age_group
pre-vaccine	172	203	84.7291	79.0298	89.3822	16-34
2021-07-01	20	21	95.2381	76.184	99.8795	16-34
2014-08-01	20	20	100	83.1567	100	16-34
15-21	33	33	100	89.4237	100	16-34
22-28	20	22	90.9091	70.8387	98.8794	16-34
29-35	17	17	100	80.4936	100	16-34
36-42	10	10	100	69.1503	100	16-34
43-49	17	18	94.4444	72.7056	99.8594	16-34
50-56	13	13	100	75.2947	100	16-34
57-63	13	14	92.8571	66.1316	99.8193	16-34
64-70	1	1	100	2.5	100	16-34
71-77	3	3	100	29.2402	100	16-34
78-84	0	0	0	0	0	16-34
85-91	0	0	0	0	0	16-34
>91	0	0	0	0	0	16-34
pre-vaccine	473	597	79.2295	75.7507	82.416	35-54
2021-07-01	49	59	83.0508	71.0312	91.561	35-54
2014-08-01	74	76	97.3684	90.815	99.6797	35-54
15-21	65	65	100	94.4828	100	35-54
22-28	74	75	98.6667	92.7937	99.9662	35-54
29-35	56	58	96.5517	88.0923	99.5796	35-54
36-42	41	41	100	91.3956	100	35-54
43-49	28	29	96.5517	82.2356	99.9127	35-54
50-56	27	27	100	87.2297	100	35-54
57-63	28	29	96.5517	82.2356	99.9127	35-54
64-70	6	6	100	54.0742	100	35-54
71-77	3	3	100	29.2402	100	35-54
78-84	1	1	100	2.5	100	35-54
85-91	0	0	0	0	0	35-54
>91	0	0	0	0	0	35-54
pre-vaccine	1186	1574	75.3494	73.1425	77.4614	55-74
2021-07-01	129	173	74.5665	67.3995	80.8715	55-74
2014-08-01	177	199	88.9447	83.7415	92.9407	55-74
15-21	177	184	96.1957	92.3189	98.457	55-74
22-28	191	195	97.9487	94.8314	99.4383	55-74
29-35	162	167	97.006	93.1516	99.0208	55-74
36-42	145	149	97.3154	93.2693	99.2638	55-74
43-49	98	100	98	92.9616	99.7569	55-74
50-56	72	73	98.6301	92.6024	99.9653	55-74
57-63	40	42	95.2381	83.8358	99.418	55-74
64-70	16	16	100	79.4093	100	55-74
71-77	4	4	100	39.7635	100	55-74
78-84	1	1	100	2.5	100	55-74
85-91	0	0	0	0	0	55-74
>91	0	0	0	0	0	55-74
pre-vaccine	216	325	66.4615	61.0423	71.5774	>75
2021-07-01	17	26	65.3846	44.3328	82.7856	>75
2014-08-01	33	43	76.7442	61.3692	88.2446	>75
15-21	43	48	89.5833	77.3422	96.5302	>75
22-28	38	39	97.4359	86.5236	99.9351	>75
29-35	45	47	95.7447	85.4595	99.4804	>75
36-42	55	57	96.4912	87.8929	99.5722	>75
43-49	47	50	94	83.4518	98.7451	>75
50-56	30	37	81.0811	64.8448	92.0379	>75
57-63	31	33	93.9394	79.7736	99.2574	>75
64-70	20	22	90.9091	70.8387	98.8794	>75
71-77	10	11	90.9091	58.722	99.7701	>75
78-84	0	1	0	0	0	>75
85-91	0	0	0	0	0	>75
>91	1	1	100	2.5	100	>75
