# Supplementary material for: Antibody responses to SARS-CoV-2 vaccines in 45,965 adults from the general population of the United Kingdom
Source: Nat Microbiol. 2021 Jul 21;6(9):1140–9. doi: 10.1038/s41564-021-00947-3 (PMC8294260; doi:10.1038/s41564-021-00947-3)
Supplement: Source Data Extended Data Fig. 7 — Statistical source data. [file 41564_2021_947_MOESM13_ESM.xlsx]

## Sheet: FigS7_data
time	age_group	second	positive	all	perc	lci	uci
2021-07-01	16-34	Yes	0	0	0	0	0
2014-08-01	16-34	Yes	0	0	0	0	0
15-21	16-34	Yes	0	0	0	0	0
22-28	16-34	Yes	5	5	100	47.8176	100
29-35	16-34	Yes	4	5	80	28.3582	99.4949
36-42	16-34	Yes	8	9	88.8889	51.7503	99.7191
43-49	16-34	Yes	10	10	100	69.1503	100
50-56	16-34	Yes	10	10	100	69.1503	100
57-63	16-34	Yes	10	12	83.3333	51.5862	97.9137
64-70	16-34	Yes	16	17	94.1176	71.3111	99.8512
71-77	16-34	Yes	9	9	100	66.3733	100
78-84	16-34	Yes	9	10	90	55.4984	99.7471
85-91	16-34	Yes	1	1	100	2.5	100
>91	16-34	Yes	10	11	90.9091	58.722	99.7701
2021-07-01	16-34	No	1	10	10	0.252858	44.5016
2014-08-01	16-34	No	9	10	90	55.4984	99.7471
15-21	16-34	No	10	11	90.9091	58.722	99.7701
22-28	16-34	No	5	5	100	47.8176	100
29-35	16-34	No	9	9	100	66.3733	100
36-42	16-34	No	7	7	100	59.0384	100
43-49	16-34	No	2	2	100	15.8114	100
50-56	16-34	No	1	2	50	1.25791	98.7421
57-63	16-34	No	0	0	0	0	0
64-70	16-34	No	0	0	0	0	0
71-77	16-34	No	0	0	0	0	0
78-84	16-34	No	0	0	0	0	0
85-91	16-34	No	0	0	0	0	0
>91	16-34	No	0	0	0	0	0
2021-07-01	35-54	Yes	0	0	0	0	0
2014-08-01	35-54	Yes	0	0	0	0	0
15-21	35-54	Yes	0	0	0	0	0
22-28	35-54	Yes	15	17	88.2353	63.5591	98.5421
29-35	35-54	Yes	21	21	100	83.8902	100
36-42	35-54	Yes	17	20	85	62.1073	96.7929
43-49	35-54	Yes	24	26	92.3077	74.8697	99.0545
50-56	35-54	Yes	50	52	96.1538	86.7872	99.5308
57-63	35-54	Yes	39	40	97.5	86.8414	99.9367
64-70	35-54	Yes	48	51	94.1176	83.7578	98.7701
71-77	35-54	Yes	37	40	92.5	79.6135	98.4258
78-84	35-54	Yes	26	28	92.8571	76.4965	99.123
85-91	35-54	Yes	18	21	85.7143	63.6576	96.9511
>91	35-54	Yes	47	51	92.1569	81.1194	97.8216
2021-07-01	35-54	No	4	28	14.2857	4.03356	32.6653
2014-08-01	35-54	No	18	24	75	53.2887	90.227
15-21	35-54	No	30	31	96.7742	83.2979	99.9184
22-28	35-54	No	27	28	96.4286	81.6522	99.9096
29-35	35-54	No	21	21	100	83.8902	100
36-42	35-54	No	20	20	100	83.1567	100
43-49	35-54	No	11	13	84.6154	54.5529	98.0793
50-56	35-54	No	8	8	100	63.0583	100
57-63	35-54	No	4	4	100	39.7635	100
64-70	35-54	No	0	0	0	0	0
71-77	35-54	No	0	0	0	0	0
78-84	35-54	No	0	0	0	0	0
85-91	35-54	No	0	0	0	0	0
>91	35-54	No	0	0	0	0	0
2021-07-01	55-74	Yes	0	0	0	0	0
2014-08-01	55-74	Yes	0	0	0	0	0
15-21	55-74	Yes	0	0	0	0	0
22-28	55-74	Yes	22	25	88	68.781	97.4535
29-35	55-74	Yes	41	48	85.4167	72.2362	93.9296
36-42	55-74	Yes	53	55	96.3636	87.4736	99.5565
43-49	55-74	Yes	85	93	91.3978	83.7523	96.2128
50-56	55-74	Yes	63	70	90	80.4754	95.884
57-63	55-74	Yes	79	81	97.5309	91.3637	99.6996
64-70	55-74	Yes	39	40	97.5	86.8414	99.9367
71-77	55-74	Yes	38	41	92.6829	80.0754	98.4649
78-84	55-74	Yes	20	20	100	83.1567	100
85-91	55-74	Yes	24	24	100	85.7526	100
>91	55-74	Yes	40	41	97.561	87.1446	99.9383
2021-07-01	55-74	No	2	66	3.0303	0.369114	10.5217
2014-08-01	55-74	No	33	62	53.2258	40.1159	66.0173
15-21	55-74	No	69	76	90.7895	81.9392	96.2162
22-28	55-74	No	47	57	82.4561	70.0942	91.2527
29-35	55-74	No	38	40	95	83.0803	99.3886
36-42	55-74	No	20	23	86.9565	66.4111	97.2248
43-49	55-74	No	15	16	93.75	69.7679	99.8419
50-56	55-74	No	9	11	81.8182	48.2244	97.7169
57-63	55-74	No	3	3	100	29.2402	100
64-70	55-74	No	0	0	0	0	0
71-77	55-74	No	0	0	0	0	0
78-84	55-74	No	0	0	0	0	0
85-91	55-74	No	0	0	0	0	0
>91	55-74	No	0	0	0	0	0
2021-07-01	>75	Yes	0	0	0	0	0
2014-08-01	>75	Yes	0	0	0	0	0
15-21	>75	Yes	0	1	0	0	0
22-28	>75	Yes	71	82	86.5854	77.2639	93.1088
29-35	>75	Yes	85	87	97.7011	91.9414	99.7204
36-42	>75	Yes	67	72	93.0556	84.5333	97.7068
43-49	>75	Yes	61	68	89.7059	79.9335	95.76
50-56	>75	Yes	104	108	96.2963	90.7881	98.9818
57-63	>75	Yes	103	106	97.1698	91.9513	99.4125
64-70	>75	Yes	76	81	93.8272	86.1797	97.9655
71-77	>75	Yes	76	81	93.8272	86.1797	97.9655
78-84	>75	Yes	74	77	96.1039	89.0335	99.1892
85-91	>75	Yes	62	63	98.4127	91.4704	99.9598
>91	>75	Yes	139	148	93.9189	88.7702	97.1819
2021-07-01	>75	No	2	68	2.94118	0.358196	10.2241
2014-08-01	>75	No	20	62	32.2581	20.9395	45.336
15-21	>75	No	71	90	78.8889	69.0121	86.785
22-28	>75	No	28	36	77.7778	60.8482	89.8849
29-35	>75	No	19	20	95	75.1267	99.8735
36-42	>75	No	15	17	88.2353	63.5591	98.5421
43-49	>75	No	4	6	66.6667	22.2778	95.6728
50-56	>75	No	4	8	50	15.7013	84.2987
57-63	>75	No	3	3	100	29.2402	100
64-70	>75	No	0	0	0	0	0
71-77	>75	No	0	0	0	0	0
78-84	>75	No	0	0	0	0	0
85-91	>75	No	0	0	0	0	0
>91	>75	No	0	0	0	0	0
