# Supplementary material for: Antibody responses to SARS-CoV-2 vaccines in 45,965 adults from the general population of the United Kingdom
Source: Nat Microbiol. 2021 Jul 21;6(9):1140–9. doi: 10.1038/s41564-021-00947-3 (PMC8294260; doi:10.1038/s41564-021-00947-3)
Supplement: Source Data Extended Data Fig. 8 — Statistical source data. [file 41564_2021_947_MOESM14_ESM.xlsx]

## Sheet: FigS8_data
time	age	prediction	ll	ul	model
-14	16	4.30505	3.61922	5.12084	pf_one_negative
-13	16	4.26567	3.15204	5.77276	pf_one_negative
-12	16	4.24522	3.01268	5.98202	pf_one_negative
-11	16	4.26268	2.99672	6.06344	pf_one_negative
-10	16	4.335	3.07065	6.11993	pf_one_negative
-9	16	4.45306	3.23239	6.1347	pf_one_negative
-8	16	4.59247	3.31124	6.36945	pf_one_negative
-7	16	4.72594	3.4046	6.56011	pf_one_negative
-6	16	4.82229	3.55706	6.53754	pf_one_negative
-5	16	4.84752	3.55321	6.61331	pf_one_negative
-4	16	4.76937	3.44134	6.60989	pf_one_negative
-3	16	4.58601	3.37367	6.234	pf_one_negative
-2	16	4.37619	3.23361	5.92249	pf_one_negative
-1	16	4.22305	3.06103	5.82619	pf_one_negative
0	16	4.19341	3.08408	5.70174	pf_one_negative
1	16	4.29858	3.21512	5.74715	pf_one_negative
2	16	4.52767	3.29855	6.21479	pf_one_negative
3	16	4.87944	3.51199	6.77934	pf_one_negative
4	16	5.47566	4.02375	7.45146	pf_one_negative
5	16	6.70914	4.90744	9.17229	pf_one_negative
6	16	9.43172	6.81474	13.0537	pf_one_negative
7	16	15.5964	11.5453	21.0689	pf_one_negative
8	16	28.4944	21.1995	38.2995	pf_one_negative
9	16	52.986	38.3428	73.2213	pf_one_negative
10	16	92.769	67.2334	128.003	pf_one_negative
11	16	147.7	107.756	202.451	pf_one_negative
12	16	211.85	150.508	298.192	pf_one_negative
13	16	271.365	191.644	384.25	pf_one_negative
14	16	312.289	227.565	428.555	pf_one_negative
15	16	331.785	242.571	453.811	pf_one_negative
16	16	334.966	241.361	464.872	pf_one_negative
17	16	330.095	242.564	449.212	pf_one_negative
18	16	323.647	240.294	435.913	pf_one_negative
19	16	321.222	234.58	439.864	pf_one_negative
20	16	327.875	241.596	444.968	pf_one_negative
21	16	344.013	256.349	461.655	pf_one_negative
22	16	367.103	266.226	506.203	pf_one_negative
23	16	394.127	282.316	550.22	pf_one_negative
24	16	419.442	308.001	571.203	pf_one_negative
25	16	433.311	319.784	587.142	pf_one_negative
26	16	425.311	311.321	581.038	pf_one_negative
27	16	392.592	293.286	525.522	pf_one_negative
28	16	352.788	263.698	471.975	pf_one_negative
29	16	323.071	234.155	445.752	pf_one_negative
30	16	314.488	227.65	434.449	pf_one_negative
31	16	325.133	238.184	443.824	pf_one_negative
32	16	346.769	250.054	480.89	pf_one_negative
33	16	370.478	266.114	515.77	pf_one_negative
34	16	388.972	284.973	530.924	pf_one_negative
35	16	400.296	288.808	554.821	pf_one_negative
36	16	403.34	283.532	573.774	pf_one_negative
37	16	397.824	285.095	555.128	pf_one_negative
38	16	385.452	281.513	527.767	pf_one_negative
39	16	368.525	266.984	508.684	pf_one_negative
40	16	349.233	256.286	475.889	pf_one_negative
41	16	329.242	244.256	443.797	pf_one_negative
42	16	309.766	221.909	432.407	pf_one_negative
43	16	291.775	204.158	416.993	pf_one_negative
44	16	276.629	195.813	390.799	pf_one_negative
45	16	266.417	186.705	380.16	pf_one_negative
46	16	263.133	181.507	381.468	pf_one_negative
47	16	268.184	190.327	377.891	pf_one_negative
48	16	279.589	202.603	385.829	pf_one_negative
49	16	294.3	209.583	413.262	pf_one_negative
50	16	308.856	220.65	432.323	pf_one_negative
51	16	320.752	232.219	443.038	pf_one_negative
52	16	328.409	232.525	463.83	pf_one_negative
53	16	330.32	231.21	471.914	pf_one_negative
54	16	326.507	235.078	453.496	pf_one_negative
55	16	319.544	232.09	439.953	pf_one_negative
56	16	312.185	224.23	434.641	pf_one_negative
57	16	306.633	223.087	421.466	pf_one_negative
58	16	303.342	218.866	420.423	pf_one_negative
59	16	302.308	209.758	435.695	pf_one_negative
60	16	303.487	208.986	440.72	pf_one_negative
61	16	305.57	212.357	439.697	pf_one_negative
62	16	306.218	210.221	446.053	pf_one_negative
63	16	303.077	207.576	442.515	pf_one_negative
64	16	295.093	197.61	440.666	pf_one_negative
65	16	283.543	177.531	452.86	pf_one_negative
66	16	269.927	152.81	476.804	pf_one_negative
-14	17	4.31696	3.68685	5.05475	pf_one_negative
-13	17	4.27591	3.13881	5.82494	pf_one_negative
-12	17	4.25545	3.04513	5.94682	pf_one_negative
-11	17	4.27292	3.06423	5.95838	pf_one_negative
-10	17	4.34376	3.12564	6.03661	pf_one_negative
-9	17	4.45852	3.28717	6.04727	pf_one_negative
-8	17	4.59307	3.37571	6.24944	pf_one_negative
-7	17	4.72059	3.46578	6.4297	pf_one_negative
-6	17	4.8114	3.60999	6.41265	pf_one_negative
-5	17	4.83446	3.608	6.47782	pf_one_negative
-4	17	4.7604	3.5015	6.47192	pf_one_negative
-3	17	4.58807	3.43579	6.12681	pf_one_negative
-2	17	4.39183	3.30433	5.83723	pf_one_negative
-1	17	4.25066	3.14334	5.74808	pf_one_negative
0	17	4.22881	3.16905	5.64297	pf_one_negative
1	17	4.33651	3.29993	5.6987	pf_one_negative
2	17	4.56155	3.38806	6.14149	pf_one_negative
3	17	4.90012	3.59822	6.67307	pf_one_negative
4	17	5.4714	4.09437	7.31155	pf_one_negative
5	17	6.66209	4.96665	8.93628	pf_one_negative
6	17	9.30068	6.85923	12.6112	pf_one_negative
7	17	15.2734	11.5152	20.2581	pf_one_negative
8	17	27.7464	21.0088	36.6449	pf_one_negative
9	17	51.4383	37.9669	69.6896	pf_one_negative
10	17	90.1276	66.5946	121.977	pf_one_negative
11	17	144.025	106.996	193.868	pf_one_negative
12	17	207.519	150.408	286.316	pf_one_negative
13	17	266.706	192.274	369.951	pf_one_negative
14	17	307.311	228.063	414.097	pf_one_negative
15	17	326.507	243.08	438.565	pf_one_negative
16	17	329.569	242.129	448.586	pf_one_negative
17	17	324.879	243.049	434.259	pf_one_negative
18	17	318.758	240.791	421.97	pf_one_negative
19	17	316.612	235.636	425.414	pf_one_negative
20	17	323.328	242.675	430.785	pf_one_negative
21	17	339.215	257.182	447.415	pf_one_negative
22	17	361.654	267.307	489.302	pf_one_negative
23	17	387.505	283.144	530.33	pf_one_negative
24	17	411.291	307.595	549.945	pf_one_negative
25	17	424.051	318.779	564.086	pf_one_negative
26	17	416.3	310.695	557.799	pf_one_negative
27	17	385.516	293.146	506.991	pf_one_negative
28	17	348.081	264.667	457.785	pf_one_negative
29	17	320.096	236.425	433.378	pf_one_negative
30	17	312.099	230.199	423.137	pf_one_negative
31	17	322.254	240.367	432.037	pf_one_negative
32	17	342.514	251.881	465.758	pf_one_negative
33	17	364.145	266.864	496.888	pf_one_negative
34	17	380.275	283.742	509.649	pf_one_negative
35	17	389.579	286.48	529.782	pf_one_negative
36	17	391.634	281.053	545.722	pf_one_negative
37	17	386.583	282.388	529.223	pf_one_negative
38	17	375.623	279.414	504.961	pf_one_negative
39	17	360.317	266.293	487.541	pf_one_negative
40	17	342.239	255.99	457.548	pf_one_negative
41	17	322.977	243.879	427.729	pf_one_negative
42	17	303.968	222.123	415.971	pf_one_negative
43	17	286.374	204.635	400.761	pf_one_negative
44	17	271.607	195.991	376.396	pf_one_negative
45	17	261.635	187	366.058	pf_one_negative
46	17	258.334	182.009	366.666	pf_one_negative
47	17	263.021	190.28	363.568	pf_one_negative
48	17	273.809	202.043	371.067	pf_one_negative
49	17	287.817	209.154	396.065	pf_one_negative
50	17	301.791	219.95	414.084	pf_one_negative
51	17	313.329	231.022	424.96	pf_one_negative
52	17	320.844	231.678	444.329	pf_one_negative
53	17	322.801	230.668	451.734	pf_one_negative
54	17	319.155	234.129	435.058	pf_one_negative
55	17	312.368	231.106	422.203	pf_one_negative
56	17	305.087	223.521	416.418	pf_one_negative
57	17	299.437	221.936	404.003	pf_one_negative
58	17	295.884	217.289	402.907	pf_one_negative
59	17	294.452	208.354	416.128	pf_one_negative
60	17	295.133	207.303	420.174	pf_one_negative
61	17	296.797	209.732	420.004	pf_one_negative
62	17	297.414	207.648	425.985	pf_one_negative
63	17	294.931	206.22	421.801	pf_one_negative
64	17	288.248	195.284	425.466	pf_one_negative
65	17	278.007	175.274	440.956	pf_one_negative
66	17	265.1	153.94	456.527	pf_one_negative
-14	18	4.32875	3.75066	4.99593	pf_one_negative
-13	18	4.28065	3.20204	5.72258	pf_one_negative
-12	18	4.26165	3.11241	5.83523	pf_one_negative
-11	18	4.2829	3.13005	5.86037	pf_one_negative
-10	18	4.35431	3.1881	5.94712	pf_one_negative
-9	18	4.46549	3.34766	5.95657	pf_one_negative
-8	18	4.59387	3.43827	6.13787	pf_one_negative
-7	18	4.71445	3.52525	6.30481	pf_one_negative
-6	18	4.79978	3.66145	6.292	pf_one_negative
-5	18	4.82123	3.65991	6.35106	pf_one_negative
-4	18	4.75177	3.559	6.34428	pf_one_negative
-3	18	4.59052	3.49628	6.02723	pf_one_negative
-2	18	4.40767	3.37358	5.75874	pf_one_negative
-1	18	4.27836	3.22411	5.67735	pf_one_negative
0	18	4.26434	3.2529	5.59025	pf_one_negative
1	18	4.37468	3.38381	5.6557	pf_one_negative
2	18	4.59573	3.47606	6.07607	pf_one_negative
3	18	4.92102	3.68246	6.57618	pf_one_negative
4	18	5.46725	4.16261	7.18079	pf_one_negative
5	18	6.61538	5.0214	8.71535	pf_one_negative
6	18	9.17143	6.8953	12.1989	pf_one_negative
7	18	14.9572	11.4735	19.4988	pf_one_negative
8	18	27.019	20.8005	35.0966	pf_one_negative
9	18	49.9382	37.5505	66.4125	pf_one_negative
10	18	87.5642	65.891	116.366	pf_one_negative
11	18	140.44	106.15	185.807	pf_one_negative
12	18	203.269	150.149	275.181	pf_one_negative
13	18	262.112	192.683	356.559	pf_one_negative
14	18	302.402	228.352	400.464	pf_one_negative
15	18	321.308	243.36	424.223	pf_one_negative
16	18	324.262	242.628	433.364	pf_one_negative
17	18	319.75	243.303	420.218	pf_one_negative
18	18	313.946	241.078	408.839	pf_one_negative
19	18	312.067	236.441	411.884	pf_one_negative
20	18	318.842	243.504	417.49	pf_one_negative
21	18	334.485	257.791	433.996	pf_one_negative
22	18	356.289	268.132	473.43	pf_one_negative
23	18	380.995	283.687	511.681	pf_one_negative
24	18	403.294	306.924	529.924	pf_one_negative
25	18	414.977	317.484	542.409	pf_one_negative
26	18	407.464	309.734	536.031	pf_one_negative
27	18	378.554	292.723	489.552	pf_one_negative
28	18	343.428	265.395	444.405	pf_one_negative
29	18	317.143	238.466	421.777	pf_one_negative
30	18	309.726	232.552	412.509	pf_one_negative
31	18	319.399	242.37	420.908	pf_one_negative
32	18	338.31	253.472	451.542	pf_one_negative
33	18	357.92	267.34	479.189	pf_one_negative
34	18	371.772	282.275	489.646	pf_one_negative
35	18	379.15	283.905	506.348	pf_one_negative
36	18	380.267	278.295	519.605	pf_one_negative
37	18	375.658	279.452	504.985	pf_one_negative
38	18	366.044	277.078	483.574	pf_one_negative
39	18	352.289	265.287	467.824	pf_one_negative
40	18	335.383	255.41	440.397	pf_one_negative
41	18	316.829	243.281	412.612	pf_one_negative
42	18	298.279	222.094	400.597	pf_one_negative
43	18	281.073	204.88	385.602	pf_one_negative
44	18	266.675	196	362.836	pf_one_negative
45	18	256.939	187.124	352.802	pf_one_negative
46	18	253.623	182.301	352.847	pf_one_negative
47	18	257.959	190.048	350.136	pf_one_negative
48	18	268.152	201.308	357.191	pf_one_negative
49	18	281.481	208.49	380.025	pf_one_negative
50	18	294.889	219.008	397.061	pf_one_negative
51	18	306.074	229.63	407.967	pf_one_negative
52	18	313.446	230.605	426.046	pf_one_negative
53	18	315.448	229.871	432.883	pf_one_negative
54	18	311.971	232.976	417.752	pf_one_negative
55	18	305.364	229.941	405.525	pf_one_negative
56	18	298.161	222.585	399.396	pf_one_negative
57	18	292.406	220.569	387.641	pf_one_negative
58	18	288.589	215.593	386.301	pf_one_negative
59	18	286.779	206.804	397.681	pf_one_negative
60	18	287.013	205.453	400.952	pf_one_negative
61	18	288.319	207.378	400.852	pf_one_negative
62	18	288.914	205.46	406.266	pf_one_negative
63	18	286.994	204.673	402.427	pf_one_negative
64	18	281.442	194.875	406.465	pf_one_negative
65	18	272.425	175.858	422.021	pf_one_negative
66	18	260.359	154.951	437.474	pf_one_negative
-14	19	4.34018	3.8098	4.94439	pf_one_negative
-13	19	4.28033	3.28594	5.57565	pf_one_negative
-12	19	4.26418	3.18666	5.70604	pf_one_negative
-11	19	4.29262	3.19354	5.76996	pf_one_negative
-10	19	4.36644	3.25397	5.85925	pf_one_negative
-9	19	4.47379	3.41046	5.86865	pf_one_negative
-8	19	4.59481	3.49851	6.03466	pf_one_negative
-7	19	4.7076	3.58163	6.18754	pf_one_negative
-6	19	4.78748	3.71013	6.17767	pf_one_negative
-5	19	4.80787	3.70852	6.23311	pf_one_negative
-4	19	4.74346	3.61336	6.22702	pf_one_negative
-3	19	4.59335	3.55464	5.93558	pf_one_negative
-2	19	4.42374	3.44101	5.68713	pf_one_negative
-1	19	4.3062	3.3029	5.61425	pf_one_negative
0	19	4.30007	3.33523	5.54404	pf_one_negative
1	19	4.41321	3.46649	5.61849	pf_one_negative
2	19	4.63034	3.56219	6.01878	pf_one_negative
3	19	4.94222	3.76425	6.48881	pf_one_negative
4	19	5.46319	4.22804	7.05915	pf_one_negative
5	19	6.56891	5.07114	8.50904	pf_one_negative
6	19	9.04378	6.92221	11.8156	pf_one_negative
7	19	14.6478	11.4195	18.7889	pf_one_negative
8	19	26.3123	20.5745	33.6502	pf_one_negative
9	19	48.486	37.0943	63.3762	pf_one_negative
10	19	85.0785	65.1227	111.149	pf_one_negative
11	19	136.943	105.214	178.241	pf_one_negative
12	19	199.089	149.718	264.741	pf_one_negative
13	19	257.57	192.849	344.012	pf_one_negative
14	19	297.549	228.412	387.612	pf_one_negative
15	19	316.187	243.399	410.743	pf_one_negative
16	19	319.049	242.849	419.158	pf_one_negative
17	19	314.711	243.317	407.053	pf_one_negative
18	19	309.207	241.141	396.487	pf_one_negative
19	19	307.582	236.972	399.231	pf_one_negative
20	19	314.411	244.059	405.043	pf_one_negative
21	19	329.817	258.157	421.37	pf_one_negative
22	19	351.005	268.682	458.55	pf_one_negative
23	19	374.595	283.924	494.222	pf_one_negative
24	19	395.444	305.969	511.085	pf_one_negative
25	19	406.076	315.874	522.035	pf_one_negative
26	19	398.785	308.41	515.643	pf_one_negative
27	19	371.686	291.989	473.137	pf_one_negative
28	19	338.811	265.857	431.784	pf_one_negative
29	19	314.197	240.25	410.906	pf_one_negative
30	19	307.357	234.685	402.533	pf_one_negative
31	19	316.561	244.17	410.413	pf_one_negative
32	19	334.153	254.807	438.209	pf_one_negative
33	19	351.801	267.525	462.625	pf_one_negative
34	19	363.461	280.56	470.856	pf_one_negative
35	19	369.001	281.076	484.432	pf_one_negative
36	19	369.232	275.25	495.302	pf_one_negative
37	19	365.042	276.28	482.321	pf_one_negative
38	19	356.707	274.498	463.537	pf_one_negative
39	19	344.438	263.953	449.465	pf_one_negative
40	19	328.66	254.527	424.383	pf_one_negative
41	19	310.793	242.446	398.407	pf_one_negative
42	19	292.689	221.804	386.229	pf_one_negative
43	19	275.867	204.875	371.458	pf_one_negative
44	19	261.835	195.832	350.084	pf_one_negative
45	19	252.334	187.072	340.363	pf_one_negative
46	19	249.007	182.381	339.972	pf_one_negative
47	19	253.002	189.626	337.559	pf_one_negative
48	19	262.616	200.391	344.165	pf_one_negative
49	19	275.285	207.576	365.081	pf_one_negative
50	19	288.146	217.813	381.189	pf_one_negative
51	19	298.99	228.035	392.022	pf_one_negative
52	19	306.222	229.298	408.953	pf_one_negative
53	19	308.264	228.809	415.309	pf_one_negative
54	19	304.945	231.601	401.516	pf_one_negative
55	19	298.507	228.556	389.866	pf_one_negative
56	19	291.383	221.386	383.512	pf_one_negative
57	19	285.543	218.98	372.338	pf_one_negative
58	19	281.487	213.745	370.697	pf_one_negative
59	19	279.319	205.08	380.432	pf_one_negative
60	19	279.111	203.419	382.967	pf_one_negative
61	19	280.049	204.991	382.59	pf_one_negative
62	19	280.618	203.26	387.417	pf_one_negative
63	19	279.278	202.931	384.348	pf_one_negative
64	19	274.887	195.034	387.435	pf_one_negative
65	19	267.073	177.378	402.124	pf_one_negative
66	19	255.705	155.833	419.582	pf_one_negative
-14	20	4.35104	3.86412	4.89933	pf_one_negative
-13	20	4.27565	3.32326	5.50099	pf_one_negative
-12	20	4.26357	3.23367	5.6215	pf_one_negative
-11	20	4.3021	3.25431	5.68725	pf_one_negative
-10	20	4.3799	3.31821	5.78128	pf_one_negative
-9	20	4.48319	3.4714	5.78989	pf_one_negative
-8	20	4.59585	3.5563	5.93927	pf_one_negative
-7	20	4.70012	3.63365	6.07959	pf_one_negative
-6	20	4.77462	3.75479	6.07144	pf_one_negative
-5	20	4.79441	3.75374	6.12359	pf_one_negative
-4	20	4.73546	3.66438	6.11961	pf_one_negative
-3	20	4.59653	3.61055	5.85175	pf_one_negative
-2	20	4.44007	3.50656	5.62211	pf_one_negative
-1	20	4.33424	3.37964	5.55849	pf_one_negative
0	20	4.33612	3.41588	5.50428	pf_one_negative
1	20	4.45221	3.54791	5.58699	pf_one_negative
2	20	4.66545	3.64643	5.96923	pf_one_negative
3	20	4.96374	3.8435	6.41047	pf_one_negative
4	20	5.45917	4.29052	6.94614	pf_one_negative
5	20	6.52257	5.11578	8.31623	pf_one_negative
6	20	8.91764	6.94003	11.4588	pf_one_negative
7	20	14.3452	11.3538	18.1247	pf_one_negative
8	20	25.6264	20.3326	32.2985	pf_one_negative
9	20	47.0821	36.6032	60.5609	pf_one_negative
10	20	82.6699	64.2963	106.294	pf_one_negative
11	20	133.529	104.191	171.129	pf_one_negative
12	20	194.97	149.114	254.928	pf_one_negative
13	20	253.066	192.77	332.222	pf_one_negative
14	20	292.741	228.241	375.468	pf_one_negative
15	20	311.14	243.203	398.054	pf_one_negative
16	20	313.931	242.811	405.883	pf_one_negative
17	20	309.763	243.107	394.694	pf_one_negative
18	20	304.541	240.986	384.856	pf_one_negative
19	20	303.149	237.233	387.38	pf_one_negative
20	20	310.028	244.342	393.373	pf_one_negative
21	20	325.208	258.28	409.478	pf_one_negative
22	20	345.8	268.961	444.591	pf_one_negative
23	20	368.303	283.862	477.864	pf_one_negative
24	20	387.734	304.734	493.34	pf_one_negative
25	20	397.332	313.953	502.855	pf_one_negative
26	20	390.242	306.723	496.502	pf_one_negative
27	20	364.893	290.939	457.645	pf_one_negative
28	20	334.213	266.046	419.846	pf_one_negative
29	20	311.247	241.772	400.687	pf_one_negative
30	20	304.985	236.592	393.148	pf_one_negative
31	20	313.734	245.763	400.503	pf_one_negative
32	20	330.041	255.884	425.69	pf_one_negative
33	20	345.784	267.423	447.106	pf_one_negative
34	20	355.335	278.607	453.194	pf_one_negative
35	20	359.125	278.005	463.913	pf_one_negative
36	20	358.516	271.939	472.657	pf_one_negative
37	20	354.727	272.888	461.11	pf_one_negative
38	20	347.61	271.685	444.753	pf_one_negative
39	20	336.762	262.305	432.352	pf_one_negative
40	20	322.066	253.351	409.416	pf_one_negative
41	20	304.86	241.374	385.046	pf_one_negative
42	20	287.192	221.255	372.78	pf_one_negative
43	20	270.75	204.627	358.24	pf_one_negative
44	20	257.086	195.493	338.086	pf_one_negative
45	20	247.824	186.854	328.689	pf_one_negative
46	20	244.493	182.264	327.969	pf_one_negative
47	20	248.155	189.028	325.778	pf_one_negative
48	20	257.201	199.297	331.929	pf_one_negative
49	20	269.225	206.418	351.141	pf_one_negative
50	20	281.556	216.375	366.372	pf_one_negative
51	20	292.077	226.246	377.063	pf_one_negative
52	20	299.18	227.764	392.988	pf_one_negative
53	20	301.252	227.493	398.924	pf_one_negative
54	20	298.065	230.006	386.264	pf_one_negative
55	20	291.776	226.928	375.156	pf_one_negative
56	20	284.736	219.909	368.672	pf_one_negative
57	20	278.848	217.181	358.024	pf_one_negative
58	20	274.601	211.723	356.153	pf_one_negative
59	20	272.096	203.165	364.414	pf_one_negative
60	20	271.409	201.2	366.117	pf_one_negative
61	20	271.915	202.281	365.52	pf_one_negative
62	20	272.44	200.659	369.899	pf_one_negative
63	20	271.789	201.009	367.493	pf_one_negative
64	20	268.759	194.29	371.771	pf_one_negative
65	20	262.186	177.767	386.696	pf_one_negative
66	20	251.135	156.586	402.774	pf_one_negative
-14	21	4.36131	3.91333	4.86056	pf_one_negative
-13	21	4.27066	3.3805	5.39521	pf_one_negative
-12	21	4.26282	3.28676	5.52872	pf_one_negative
-11	21	4.31151	3.31246	5.61188	pf_one_negative
-10	21	4.39332	3.38504	5.70193	pf_one_negative
-9	21	4.49252	3.53362	5.71164	pf_one_negative
-8	21	4.59677	3.61129	5.85117	pf_one_negative
-7	21	4.69252	3.68264	5.97934	pf_one_negative
-6	21	4.76168	3.79673	5.97187	pf_one_negative
-5	21	4.78091	3.79552	6.02213	pf_one_negative
-4	21	4.72746	3.71194	6.02081	pf_one_negative
-3	21	4.59979	3.66397	5.77463	pf_one_negative
-2	21	4.45663	3.57001	5.56345	pf_one_negative
-1	21	4.3627	3.45422	5.5101	pf_one_negative
0	21	4.37271	3.49487	5.47105	pf_one_negative
1	21	4.49176	3.62793	5.56127	pf_one_negative
2	21	4.70097	3.72846	5.92714	pf_one_negative
3	21	4.98538	3.91984	6.34057	pf_one_negative
4	21	5.45508	4.34969	6.84137	pf_one_negative
5	21	6.47642	5.15508	8.13644	pf_one_negative
6	21	8.79327	6.94889	11.1272	pf_one_negative
7	21	14.0496	11.2768	17.5042	pf_one_negative
8	21	24.9614	20.0755	31.0365	pf_one_negative
9	21	45.7249	36.0786	57.9502	pf_one_negative
10	21	80.3345	63.4125	101.772	pf_one_negative
11	21	130.192	103.078	164.44	pf_one_negative
12	21	190.903	148.332	245.693	pf_one_negative
13	21	248.59	192.435	321.131	pf_one_negative
14	21	287.972	227.831	363.989	pf_one_negative
15	21	306.164	242.771	386.11	pf_one_negative
16	21	308.909	242.515	393.481	pf_one_negative
17	21	304.905	242.673	383.096	pf_one_negative
18	21	299.941	240.609	373.904	pf_one_negative
19	21	298.763	237.216	376.28	pf_one_negative
20	21	305.688	244.343	382.433	pf_one_negative
21	21	320.655	258.155	398.286	pf_one_negative
22	21	340.676	268.964	431.51	pf_one_negative
23	21	362.122	283.497	462.552	pf_one_negative
24	21	380.16	303.214	476.633	pf_one_negative
25	21	388.736	311.711	484.793	pf_one_negative
26	21	381.819	304.664	478.515	pf_one_negative
27	21	358.157	289.559	443.006	pf_one_negative
28	21	329.62	265.948	408.536	pf_one_negative
29	21	308.28	243.017	391.07	pf_one_negative
30	21	302.597	238.258	384.312	pf_one_negative
31	21	310.91	247.133	391.144	pf_one_negative
32	21	325.967	256.69	413.941	pf_one_negative
33	21	339.865	267.026	432.572	pf_one_negative
34	21	347.39	276.41	436.596	pf_one_negative
35	21	349.513	274.698	444.704	pf_one_negative
36	21	348.114	268.37	451.554	pf_one_negative
37	21	344.707	269.28	441.262	pf_one_negative
38	21	338.748	268.644	427.147	pf_one_negative
39	21	329.256	260.347	416.405	pf_one_negative
40	21	315.597	251.88	395.433	pf_one_negative
41	21	299.028	240.059	372.482	pf_one_negative
42	21	281.783	220.443	360.191	pf_one_negative
43	21	265.718	204.13	345.889	pf_one_negative
44	21	252.428	194.978	326.805	pf_one_negative
45	21	243.415	186.474	317.742	pf_one_negative
46	21	240.087	181.957	316.788	pf_one_negative
47	21	243.424	188.26	314.752	pf_one_negative
48	21	251.909	198.032	320.445	pf_one_negative
49	21	263.3	205.024	338.14	pf_one_negative
50	21	275.118	214.697	352.542	pf_one_negative
51	21	285.332	224.263	363.03	pf_one_negative
52	21	292.311	226.008	378.064	pf_one_negative
53	21	294.405	225.926	383.639	pf_one_negative
54	21	291.33	228.192	371.937	pf_one_negative
55	21	285.172	225.075	361.316	pf_one_negative
56	21	278.22	218.173	354.794	pf_one_negative
57	21	272.321	215.179	344.636	pf_one_negative
58	21	267.926	209.585	342.507	pf_one_negative
59	21	265.103	201.118	349.443	pf_one_negative
60	21	263.906	198.807	350.321	pf_one_negative
61	21	263.925	199.489	349.174	pf_one_negative
62	21	264.392	197.99	353.063	pf_one_negative
63	21	264.524	198.918	351.767	pf_one_negative
64	21	263.033	194.208	356.249	pf_one_negative
65	21	257.736	179.191	370.71	pf_one_negative
66	21	246.649	157.202	386.992	pf_one_negative
-14	22	4.37109	3.95688	4.82866	pf_one_negative
-13	22	4.2719	3.36825	5.418	pf_one_negative
-12	22	4.26671	3.3057	5.50709	pf_one_negative
-11	22	4.32115	3.36798	5.54408	pf_one_negative
-10	22	4.40451	3.44098	5.63785	pf_one_negative
-9	22	4.4999	3.58636	5.64614	pf_one_negative
-8	22	4.59725	3.66253	5.77053	pf_one_negative
-7	22	4.68563	3.72743	5.89015	pf_one_negative
-6	22	4.74942	3.8347	5.88233	pf_one_negative
-5	22	4.76746	3.83355	5.92888	pf_one_negative
-4	22	4.71898	3.75495	5.93051	pf_one_negative
-3	22	4.60268	3.7137	5.70447	pf_one_negative
-2	22	4.47335	3.63085	5.51133	pf_one_negative
-1	22	4.39185	3.52632	5.46983	pf_one_negative
0	22	4.41017	3.57181	5.4453	pf_one_negative
1	22	4.53193	3.70613	5.54174	pf_one_negative
2	22	4.73664	3.80753	5.89246	pf_one_negative
3	22	5.00676	3.99232	6.27897	pf_one_negative
4	22	5.45068	4.40486	6.74481	pf_one_negative
5	22	6.43059	5.18863	7.96983	pf_one_negative
6	22	8.67123	6.94858	10.8209	pf_one_negative
7	22	13.7618	11.1886	16.9269	pf_one_negative
8	22	24.3173	19.8031	29.8606	pf_one_negative
9	22	44.412	35.5191	55.5314	pf_one_negative
10	22	78.0665	62.4666	97.5622	pf_one_negative
11	22	126.924	101.865	158.148	pf_one_negative
12	22	186.88	147.355	237.006	pf_one_negative
13	22	244.136	191.827	310.708	pf_one_negative
14	22	283.238	227.164	353.154	pf_one_negative
15	22	301.258	242.087	374.89	pf_one_negative
16	22	303.982	241.949	381.92	pf_one_negative
17	22	300.135	242.002	372.234	pf_one_negative
18	22	295.406	239.995	363.611	pf_one_negative
19	22	294.419	236.9	365.904	pf_one_negative
20	22	301.386	244.045	372.2	pf_one_negative
21	22	316.159	257.765	387.781	pf_one_negative
22	22	335.638	268.677	419.288	pf_one_negative
23	22	356.054	282.814	448.26	pf_one_negative
24	22	372.721	301.391	460.932	pf_one_negative
25	22	380.277	309.127	467.802	pf_one_negative
26	22	373.503	302.205	461.623	pf_one_negative
27	22	351.465	287.824	429.177	pf_one_negative
28	22	325.019	265.537	397.825	pf_one_negative
29	22	305.285	243.957	382.03	pf_one_negative
30	22	300.185	239.654	376.006	pf_one_negative
31	22	308.079	248.252	382.322	pf_one_negative
32	22	321.921	257.194	402.937	pf_one_negative
33	22	334.034	266.305	418.988	pf_one_negative
34	22	339.618	273.954	421.02	pf_one_negative
35	22	340.16	271.145	426.743	pf_one_negative
36	22	338.019	264.537	431.914	pf_one_negative
37	22	334.977	265.45	422.714	pf_one_negative
38	22	330.118	265.365	410.67	pf_one_negative
39	22	321.919	258.066	401.571	pf_one_negative
40	22	309.252	250.1	382.394	pf_one_negative
41	22	293.292	238.488	360.689	pf_one_negative
42	22	276.458	219.352	348.432	pf_one_negative
43	22	260.771	203.37	334.373	pf_one_negative
44	22	247.861	194.279	316.221	pf_one_negative
45	22	239.107	185.924	307.501	pf_one_negative
46	22	235.794	181.457	306.403	pf_one_negative
47	22	238.815	187.323	304.462	pf_one_negative
48	22	246.751	196.597	309.699	pf_one_negative
49	22	257.518	203.388	326.053	pf_one_negative
50	22	268.83	212.77	339.661	pf_one_negative
51	22	278.742	222.068	349.879	pf_one_negative
52	22	285.598	224.002	364.132	pf_one_negative
53	22	287.71	224.088	369.396	pf_one_negative
54	22	284.74	226.148	358.511	pf_one_negative
55	22	278.711	222.971	348.386	pf_one_negative
56	22	271.852	216.158	341.896	pf_one_negative
57	22	265.958	212.963	332.141	pf_one_negative
58	22	261.436	207.223	329.831	pf_one_negative
59	22	258.31	198.837	335.573	pf_one_negative
60	22	256.608	196.238	335.549	pf_one_negative
61	22	256.137	196.286	334.237	pf_one_negative
62	22	256.544	194.789	337.878	pf_one_negative
63	22	257.471	196.641	337.119	pf_one_negative
64	22	257.547	192.191	345.126	pf_one_negative
65	22	253.513	178.005	361.05	pf_one_negative
66	22	242.247	157.671	372.191	pf_one_negative
-14	23	4.38051	3.99515	4.80303	pf_one_negative
-13	23	4.286	3.36232	5.46342	pf_one_negative
-12	23	4.28012	3.32983	5.5016	pf_one_negative
-11	23	4.3313	3.42153	5.48298	pf_one_negative
-10	23	4.41124	3.48768	5.57938	pf_one_negative
-9	23	4.50341	3.63084	5.5857	pf_one_negative
-8	23	4.59699	3.70966	5.69657	pf_one_negative
-7	23	4.68027	3.77007	5.81022	pf_one_negative
-6	23	4.7386	3.87058	5.80128	pf_one_negative
-5	23	4.75412	3.86807	5.84314	pf_one_negative
-4	23	4.70951	3.79333	5.84697	pf_one_negative
-3	23	4.60474	3.75968	5.63974	pf_one_negative
-2	23	4.49015	3.68902	5.46526	pf_one_negative
-1	23	4.422	3.59616	5.4375	pf_one_negative
0	23	4.44883	3.64702	5.42692	pf_one_negative
1	23	4.5728	3.78251	5.52822	pf_one_negative
2	23	4.77219	3.88342	5.86439	pf_one_negative
3	23	5.02749	4.06065	6.22453	pf_one_negative
4	23	5.44578	4.45577	6.65576	pf_one_negative
5	23	6.38524	5.2166	7.81569	pf_one_negative
6	23	8.55206	6.94005	10.5385	pf_one_negative
7	23	13.4825	11.0906	16.3903	pf_one_negative
8	23	23.694	19.5172	28.7646	pf_one_negative
9	23	43.1413	34.9283	53.2854	pf_one_negative
10	23	75.8606	61.4622	93.632	pf_one_negative
11	23	123.717	100.554	152.217	pf_one_negative
12	23	182.892	146.188	228.811	pf_one_negative
13	23	239.697	190.951	300.886	pf_one_negative
14	23	278.536	226.245	342.913	pf_one_negative
15	23	296.42	241.163	364.339	pf_one_negative
16	23	299.149	241.131	371.128	pf_one_negative
17	23	295.452	241.107	362.046	pf_one_negative
18	23	290.93	239.148	353.924	pf_one_negative
19	23	290.112	236.294	356.187	pf_one_negative
20	23	297.121	243.457	362.615	pf_one_negative
21	23	311.721	257.121	377.915	pf_one_negative
22	23	330.689	268.114	407.868	pf_one_negative
23	23	350.103	281.831	434.913	pf_one_negative
24	23	365.414	299.278	446.166	pf_one_negative
25	23	371.947	306.212	451.793	pf_one_negative
26	23	365.28	299.358	445.72	pf_one_negative
27	23	344.802	285.738	416.075	pf_one_negative
28	23	320.397	264.813	387.648	pf_one_negative
29	23	302.25	244.592	373.5	pf_one_negative
30	23	297.739	240.777	368.177	pf_one_negative
31	23	305.232	249.114	373.991	pf_one_negative
32	23	317.894	257.393	392.617	pf_one_negative
33	23	328.285	265.266	406.275	pf_one_negative
34	23	332.013	271.246	406.394	pf_one_negative
35	23	331.061	267.363	409.935	pf_one_negative
36	23	328.226	260.466	413.615	pf_one_negative
37	23	325.532	261.418	405.369	pf_one_negative
38	23	321.715	261.868	395.239	pf_one_negative
39	23	314.746	255.486	387.752	pf_one_negative
40	23	303.026	248.028	370.219	pf_one_negative
41	23	287.65	236.67	349.611	pf_one_negative
42	23	271.217	217.995	337.433	pf_one_negative
43	23	255.908	202.361	323.624	pf_one_negative
44	23	243.386	193.402	306.289	pf_one_negative
45	23	234.903	185.215	297.92	pf_one_negative
46	23	231.619	180.783	296.749	pf_one_negative
47	23	234.336	186.236	294.858	pf_one_negative
48	23	241.732	195.01	299.647	pf_one_negative
49	23	251.884	201.537	314.808	pf_one_negative
50	23	262.693	210.614	327.649	pf_one_negative
51	23	272.297	219.669	337.534	pf_one_negative
52	23	279.026	221.758	351.083	pf_one_negative
53	23	281.156	221.992	356.088	pf_one_negative
54	23	278.298	223.892	345.924	pf_one_negative
55	23	272.407	220.656	336.295	pf_one_negative
56	23	265.646	213.908	329.898	pf_one_negative
57	23	259.755	210.549	320.462	pf_one_negative
58	23	255.106	204.691	317.938	pf_one_negative
59	23	251.692	196.374	322.593	pf_one_negative
60	23	249.521	193.522	321.724	pf_one_negative
61	23	248.604	192.959	320.295	pf_one_negative
62	23	248.962	191.44	323.767	pf_one_negative
63	23	250.621	194.197	323.439	pf_one_negative
64	23	252.149	189.781	335.012	pf_one_negative
65	23	249.314	176.344	352.479	pf_one_negative
66	23	237.929	157.992	358.311	pf_one_negative
-14	24	4.3896	4.02892	4.78257	pf_one_negative
-13	24	4.31502	3.46132	5.37929	pf_one_negative
-12	24	4.30456	3.41293	5.42913	pf_one_negative
-11	24	4.34204	3.47371	5.42744	pf_one_negative
-10	24	4.41282	3.53388	5.51036	pf_one_negative
-9	24	4.50247	3.67397	5.5178	pf_one_negative
-8	24	4.59585	3.75274	5.62837	pf_one_negative
-7	24	4.67662	3.81297	5.7359	pf_one_negative
-6	24	4.72935	3.9066	5.72537	pf_one_negative
-5	24	4.74084	3.89937	5.76389	pf_one_negative
-4	24	4.69884	3.82756	5.76846	pf_one_negative
-3	24	4.60579	3.8024	5.57892	pf_one_negative
-2	24	4.50702	3.74461	5.42467	pf_one_negative
-1	24	4.45329	3.66408	5.41249	pf_one_negative
0	24	4.48883	3.72089	5.41526	pf_one_negative
1	24	4.61436	3.85714	5.52024	pf_one_negative
2	24	4.80748	3.95609	5.8421	pf_one_negative
3	24	5.04737	4.12486	6.1762	pf_one_negative
4	24	5.44033	4.50247	6.57355	pf_one_negative
5	24	6.34055	5.23938	7.67315	pf_one_negative
6	24	8.43612	6.92447	10.2778	pf_one_negative
7	24	13.2121	10.9847	15.8912	pf_one_negative
8	24	23.0913	19.2204	27.7418	pf_one_negative
9	24	41.9111	34.3116	51.1936	pf_one_negative
10	24	73.7132	60.4064	89.9513	pf_one_negative
11	24	120.566	99.1476	146.612	pf_one_negative
12	24	178.934	144.837	221.057	pf_one_negative
13	24	235.266	189.818	291.596	pf_one_negative
14	24	273.86	225.082	333.209	pf_one_negative
15	24	291.649	240.014	354.394	pf_one_negative
16	24	294.41	240.087	361.024	pf_one_negative
17	24	290.853	240.009	352.469	pf_one_negative
18	24	286.512	238.086	344.787	pf_one_negative
19	24	285.839	235.419	347.057	pf_one_negative
20	24	292.893	242.601	353.609	pf_one_negative
21	24	307.344	256.243	368.637	pf_one_negative
22	24	325.837	267.303	397.189	pf_one_negative
23	24	344.276	280.575	422.44	pf_one_negative
24	24	358.242	296.895	432.265	pf_one_negative
25	24	363.742	302.986	436.68	pf_one_negative
26	24	357.14	296.146	430.697	pf_one_negative
27	24	338.157	283.314	403.617	pf_one_negative
28	24	315.744	263.785	377.937	pf_one_negative
29	24	299.166	244.931	365.409	pf_one_negative
30	24	295.248	241.631	360.762	pf_one_negative
31	24	302.359	249.716	366.099	pf_one_negative
32	24	313.878	257.293	382.909	pf_one_negative
33	24	322.61	263.922	394.349	pf_one_negative
34	24	324.569	268.302	392.637	pf_one_negative
35	24	322.21	263.38	394.18	pf_one_negative
36	24	318.731	256.192	396.535	pf_one_negative
37	24	316.368	257.211	389.13	pf_one_negative
38	24	313.536	258.177	380.766	pf_one_negative
39	24	307.735	252.643	374.841	pf_one_negative
40	24	296.918	245.695	358.82	pf_one_negative
41	24	282.104	234.626	339.189	pf_one_negative
42	24	266.063	216.397	327.126	pf_one_negative
43	24	251.132	201.124	313.573	pf_one_negative
44	24	239.004	192.357	296.963	pf_one_negative
45	24	230.802	184.361	288.941	pf_one_negative
46	24	227.559	179.957	287.752	pf_one_negative
47	24	229.988	185.021	285.885	pf_one_negative
48	24	236.859	193.297	290.239	pf_one_negative
49	24	246.405	199.507	304.327	pf_one_negative
50	24	256.706	208.256	316.427	pf_one_negative
51	24	265.987	217.078	325.915	pf_one_negative
52	24	272.574	219.296	338.796	pf_one_negative
53	24	274.728	219.661	343.6	pf_one_negative
54	24	272.01	221.451	334.112	pf_one_negative
55	24	266.283	218.2	324.963	pf_one_negative
56	24	259.625	211.491	318.715	pf_one_negative
57	24	253.708	207.963	309.516	pf_one_negative
58	24	248.901	202.074	306.58	pf_one_negative
59	24	245.209	193.81	310.238	pf_one_negative
60	24	242.656	190.697	308.772	pf_one_negative
61	24	241.408	189.972	306.769	pf_one_negative
62	24	241.743	188.563	309.921	pf_one_negative
63	24	243.957	191.607	310.608	pf_one_negative
64	24	246.604	189.397	321.09	pf_one_negative
65	24	244.823	177.58	337.53	pf_one_negative
66	24	233.695	158.167	345.291	pf_one_negative
-14	25	4.3982	4.05769	4.7673	pf_one_negative
-13	25	4.34918	3.51025	5.38861	pf_one_negative
-12	25	4.33279	3.4715	5.40777	pf_one_negative
-11	25	4.35287	3.52321	5.37791	pf_one_negative
-10	25	4.41246	3.56815	5.45656	pf_one_negative
-9	25	4.49978	3.70684	5.46233	pf_one_negative
-8	25	4.59411	3.79157	5.56651	pf_one_negative
-7	25	4.67319	3.85151	5.67016	pf_one_negative
-6	25	4.72021	3.93842	5.65718	pf_one_negative
-5	25	4.72715	3.92669	5.69079	pf_one_negative
-4	25	4.68745	3.85714	5.69649	pf_one_negative
-3	25	4.60638	3.84119	5.52399	pf_one_negative
-2	25	4.5241	3.79727	5.39004	pf_one_negative
-1	25	4.48538	3.72927	5.39481	pf_one_negative
0	25	4.52972	3.79237	5.41044	pf_one_negative
1	25	4.65639	3.92939	5.5179	pf_one_negative
2	25	4.84262	4.02518	5.82608	pf_one_negative
3	25	5.06677	4.1846	6.13492	pf_one_negative
4	25	5.4347	4.54474	6.49893	pf_one_negative
5	25	6.29674	5.25676	7.54247	pf_one_negative
6	25	8.32346	6.90145	10.0385	pf_one_negative
7	25	12.9503	10.8704	15.4283	pf_one_negative
8	25	22.5093	18.9131	26.7892	pf_one_negative
9	25	40.7215	33.6707	49.2489	pf_one_negative
10	25	71.6244	59.3004	86.5095	pf_one_negative
11	25	117.47	97.6443	141.32	pf_one_negative
12	25	174.999	143.291	213.722	pf_one_negative
13	25	230.835	188.407	282.816	pf_one_negative
14	25	269.201	223.655	324.023	pf_one_negative
15	25	286.94	238.625	345.039	pf_one_negative
16	25	289.765	238.809	351.595	pf_one_negative
17	25	286.343	238.702	343.493	pf_one_negative
18	25	282.154	236.803	336.192	pf_one_negative
19	25	281.605	234.271	338.502	pf_one_negative
20	25	288.708	241.477	345.176	pf_one_negative
21	25	303.042	255.133	359.948	pf_one_negative
22	25	321.098	266.245	387.253	pf_one_negative
23	25	338.59	279.049	410.836	pf_one_negative
24	25	351.214	294.24	419.219	pf_one_negative
25	25	355.661	299.439	422.438	pf_one_negative
26	25	349.076	292.551	416.522	pf_one_negative
27	25	331.52	280.53	391.777	pf_one_negative
28	25	311.046	262.428	368.671	pf_one_negative
29	25	296.02	244.949	357.739	pf_one_negative
30	25	292.7	242.189	353.745	pf_one_negative
31	25	299.447	250.031	358.629	pf_one_negative
32	25	309.862	256.866	373.791	pf_one_negative
33	25	317.001	262.254	383.177	pf_one_negative
34	25	317.285	265.116	379.719	pf_one_negative
35	25	313.609	259.199	379.44	pf_one_negative
36	25	309.534	251.722	380.623	pf_one_negative
37	25	307.483	252.83	373.95	pf_one_negative
38	25	305.576	254.289	367.208	pf_one_negative
39	25	300.881	249.532	362.797	pf_one_negative
40	25	290.931	243.1	348.171	pf_one_negative
41	25	276.665	232.361	329.417	pf_one_negative
42	25	261.014	214.569	317.512	pf_one_negative
43	25	246.458	199.666	304.216	pf_one_negative
44	25	234.72	191.143	288.232	pf_one_negative
45	25	226.797	183.347	280.543	pf_one_negative
46	25	223.603	178.962	279.379	pf_one_negative
47	25	225.766	183.668	277.513	pf_one_negative
48	25	232.138	191.456	281.465	pf_one_negative
49	25	241.093	197.299	294.606	pf_one_negative
50	25	250.871	205.695	305.969	pf_one_negative
51	25	259.792	214.274	314.98	pf_one_negative
52	25	266.21	216.57	327.228	pf_one_negative
53	25	268.404	217.066	331.883	pf_one_negative
54	25	265.889	218.827	323.072	pf_one_negative
55	25	260.386	215.593	314.487	pf_one_negative
56	25	253.832	208.907	308.418	pf_one_negative
57	25	247.808	205.19	299.277	pf_one_negative
58	25	242.755	199.182	295.86	pf_one_negative
59	25	238.791	190.964	298.597	pf_one_negative
60	25	236.039	187.779	296.703	pf_one_negative
61	25	234.707	186.914	294.72	pf_one_negative
62	25	235.076	185.567	297.794	pf_one_negative
63	25	237.45	188.83	298.588	pf_one_negative
64	25	240.461	186.88	309.405	pf_one_negative
65	25	239.431	175.966	325.784	pf_one_negative
66	25	229.549	158.189	333.102	pf_one_negative
-14	26	4.4061	4.08159	4.75642	pf_one_negative
-13	26	4.37654	3.47797	5.50725	pf_one_negative
-12	26	4.35605	3.48225	5.44911	pf_one_negative
-11	26	4.3632	3.56904	5.33406	pf_one_negative
-10	26	4.41401	3.59361	5.42169	pf_one_negative
-9	26	4.49857	3.73204	5.42254	pf_one_negative
-8	26	4.59214	3.82656	5.51089	pf_one_negative
-7	26	4.66822	3.88341	5.61165	pf_one_negative
-6	26	4.70948	3.96396	5.59523	pf_one_negative
-5	26	4.71256	3.94961	5.62289	pf_one_negative
-4	26	4.6759	3.8825	5.63143	pf_one_negative
-3	26	4.60719	3.87644	5.4757	pf_one_negative
-2	26	4.54153	3.84701	5.36143	pf_one_negative
-1	26	4.51788	3.79126	5.38375	pf_one_negative
0	26	4.57098	3.86087	5.4117	pf_one_negative
1	26	4.69863	3.9989	5.52079	pf_one_negative
2	26	4.87779	4.09067	5.81637	pf_one_negative
3	26	5.08615	4.24009	6.10103	pf_one_negative
4	26	5.42933	4.58281	6.43223	pf_one_negative
5	26	6.25406	5.26897	7.42334	pf_one_negative
6	26	8.21404	6.87137	9.81905	pf_one_negative
7	26	12.6971	10.7484	14.9991	pf_one_negative
8	26	21.9476	18.597	25.9018	pf_one_negative
9	26	39.5728	33.0103	47.4399	pf_one_negative
10	26	69.5946	58.1515	83.2895	pf_one_negative
11	26	114.426	96.0479	136.322	pf_one_negative
12	26	171.082	141.55	206.775	pf_one_negative
13	26	226.392	186.717	274.499	pf_one_negative
14	26	264.551	221.959	315.316	pf_one_negative
15	26	282.29	236.999	336.236	pf_one_negative
16	26	285.216	237.307	342.798	pf_one_negative
17	26	281.924	237.196	335.087	pf_one_negative
18	26	277.862	235.309	328.11	pf_one_negative
19	26	277.414	232.866	330.484	pf_one_negative
20	26	284.574	240.105	337.28	pf_one_negative
21	26	298.828	253.813	351.827	pf_one_negative
22	26	316.491	264.966	378.036	pf_one_negative
23	26	333.062	277.278	400.07	pf_one_negative
24	26	344.34	291.33	406.995	pf_one_negative
25	26	347.705	295.58	409.022	pf_one_negative
26	26	341.081	288.58	403.133	pf_one_negative
27	26	324.88	277.386	380.506	pf_one_negative
28	26	306.294	260.738	359.81	pf_one_negative
29	26	292.8	244.637	350.445	pf_one_negative
30	26	290.082	242.44	347.086	pf_one_negative
31	26	296.484	250.048	351.544	pf_one_negative
32	26	305.833	256.107	365.214	pf_one_negative
33	26	311.451	260.265	372.703	pf_one_negative
34	26	310.156	261.699	367.586	pf_one_negative
35	26	305.257	254.839	365.65	pf_one_negative
36	26	300.636	247.081	365.799	pf_one_negative
37	26	298.877	248.296	359.761	pf_one_negative
38	26	297.831	250.219	354.503	pf_one_negative
39	26	294.179	246.174	351.546	pf_one_negative
40	26	285.066	240.267	338.219	pf_one_negative
41	26	271.348	229.9	320.268	pf_one_negative
42	26	256.09	212.538	308.565	pf_one_negative
43	26	241.904	198.012	295.527	pf_one_negative
44	26	230.538	189.767	280.069	pf_one_negative
45	26	222.88	182.173	272.683	pf_one_negative
46	26	219.738	177.797	271.572	pf_one_negative
47	26	221.661	182.181	269.697	pf_one_negative
48	26	227.573	189.501	273.293	pf_one_negative
49	26	235.957	194.937	285.609	pf_one_negative
50	26	245.191	202.948	296.227	pf_one_negative
51	26	253.696	211.254	304.665	pf_one_negative
52	26	259.902	213.566	316.292	pf_one_negative
53	26	262.163	214.205	320.858	pf_one_negative
54	26	259.95	216.046	312.776	pf_one_negative
55	26	254.762	212.881	304.883	pf_one_negative
56	26	248.31	206.207	299.011	pf_one_negative
57	26	242.045	202.235	289.691	pf_one_negative
58	26	236.604	195.952	285.689	pf_one_negative
59	26	232.371	187.772	287.564	pf_one_negative
60	26	229.696	184.803	285.494	pf_one_negative
61	26	228.656	183.859	284.367	pf_one_negative
62	26	229.145	182.533	287.659	pf_one_negative
63	26	231.072	185.846	287.303	pf_one_negative
64	26	233.284	181.303	300.167	pf_one_negative
65	26	232.54	170.28	317.565	pf_one_negative
66	26	225.495	158.058	321.703	pf_one_negative
-14	27	4.4131	4.10198	4.74781	pf_one_negative
-13	27	4.38584	3.52708	5.45368	pf_one_negative
-12	27	4.36609	3.53018	5.39993	pf_one_negative
-11	27	4.37246	3.61116	5.29425	pf_one_negative
-10	27	4.42099	3.63562	5.37601	pf_one_negative
-9	27	4.50181	3.76981	5.37596	pf_one_negative
-8	27	4.59028	3.8589	5.46027	pf_one_negative
-7	27	4.66013	3.91112	5.55259	pf_one_negative
-6	27	4.69562	3.98571	5.53198	pf_one_negative
-5	27	4.6966	3.96839	5.55843	pf_one_negative
-4	27	4.66472	3.90544	5.57161	pf_one_negative
-3	27	4.60883	3.91007	5.43246	pf_one_negative
-2	27	4.55943	3.89438	5.33805	pf_one_negative
-1	27	4.55037	3.8504	5.37758	pf_one_negative
0	27	4.61207	3.92678	5.41696	pf_one_negative
1	27	4.74083	4.06591	5.52779	pf_one_negative
2	27	4.91316	4.15325	5.81211	pf_one_negative
3	27	5.10595	4.29241	6.07368	pf_one_negative
4	27	5.42465	4.6175	6.37289	pf_one_negative
5	27	6.21273	5.27693	7.31449	pf_one_negative
6	27	8.10783	6.83588	9.61645	pf_one_negative
7	27	12.4522	10.621	14.5992	pf_one_negative
8	27	21.4061	18.2759	25.0723	pf_one_negative
9	27	38.4649	32.3404	45.7492	pf_one_negative
10	27	67.624	56.9746	80.2638	pf_one_negative
11	27	111.436	94.3731	131.584	pf_one_negative
12	27	167.18	139.634	200.161	pf_one_negative
13	27	221.932	184.771	266.568	pf_one_negative
14	27	259.902	220.016	307.02	pf_one_negative
15	27	277.694	235.165	327.913	pf_one_negative
16	27	280.763	235.626	334.548	pf_one_negative
17	27	277.6	235.529	327.185	pf_one_negative
18	27	273.638	233.64	320.483	pf_one_negative
19	27	273.272	231.253	322.926	pf_one_negative
20	27	280.5	238.535	329.849	pf_one_negative
21	27	294.714	252.33	344.217	pf_one_negative
22	27	312.031	263.519	369.473	pf_one_negative
23	27	327.705	275.318	390.062	pf_one_negative
24	27	337.629	288.212	395.518	pf_one_negative
25	27	339.876	291.457	396.339	pf_one_negative
26	27	333.152	284.284	390.42	pf_one_negative
27	27	318.231	273.915	369.717	pf_one_negative
28	27	301.479	258.74	351.279	pf_one_negative
29	27	289.497	244.023	343.445	pf_one_negative
30	27	287.384	242.404	340.71	pf_one_negative
31	27	293.459	249.78	344.777	pf_one_negative
32	27	301.782	255.042	357.088	pf_one_negative
33	27	305.952	257.994	362.825	pf_one_negative
34	27	303.181	258.089	356.152	pf_one_negative
35	27	297.155	250.35	352.711	pf_one_negative
36	27	292.037	242.326	351.945	pf_one_negative
37	27	290.546	243.651	346.465	pf_one_negative
38	27	290.297	246.012	342.555	pf_one_negative
39	27	287.627	242.627	340.973	pf_one_negative
40	27	279.327	237.249	328.867	pf_one_negative
41	27	266.162	227.29	311.68	pf_one_negative
42	27	251.307	210.364	300.219	pf_one_negative
43	27	237.484	196.214	287.435	pf_one_negative
44	27	226.463	188.256	272.424	pf_one_negative
45	27	219.046	180.858	265.296	pf_one_negative
46	27	215.952	176.488	264.242	pf_one_negative
47	27	217.668	180.584	262.368	pf_one_negative
48	27	223.164	187.464	265.662	pf_one_negative
49	27	231.006	192.477	277.246	pf_one_negative
50	27	239.667	200.061	287.112	pf_one_negative
51	27	247.686	208.044	294.882	pf_one_negative
52	27	253.63	210.322	305.855	pf_one_negative
53	27	255.988	211.114	310.402	pf_one_negative
54	27	254.202	213.155	303.154	pf_one_negative
55	27	249.442	210.184	296.033	pf_one_negative
56	27	243.09	203.501	290.38	pf_one_negative
57	27	236.415	199.142	280.666	pf_one_negative
58	27	230.407	192.542	275.718	pf_one_negative
59	27	225.907	184.385	276.78	pf_one_negative
60	27	223.643	181.831	275.07	pf_one_negative
61	27	223.356	181.599	274.715	pf_one_negative
62	27	224.069	180.526	278.114	pf_one_negative
63	27	224.803	182.689	276.627	pf_one_negative
64	27	224.81	176.833	285.803	pf_one_negative
65	27	223.796	166.371	301.041	pf_one_negative
66	27	221.534	157.786	311.038	pf_one_negative
-14	28	4.41895	4.11895	4.74081	pf_one_negative
-13	28	4.37586	3.58309	5.34405	pf_one_negative
-12	28	4.36203	3.57501	5.32231	pf_one_negative
-11	28	4.38057	3.64927	5.25842	pf_one_negative
-10	28	4.43371	3.68601	5.33307	pf_one_negative
-9	28	4.50969	3.81362	5.3328	pf_one_negative
-8	28	4.58843	3.88837	5.41453	pf_one_negative
-7	28	4.64868	3.93291	5.49472	pf_one_negative
-6	28	4.67846	4.00198	5.46929	pf_one_negative
-5	28	4.67924	3.98296	5.49724	pf_one_negative
-4	28	4.65394	3.92573	5.51723	pf_one_negative
-3	28	4.61125	3.94163	5.39462	pf_one_negative
-2	28	4.57762	3.93911	5.31963	pf_one_negative
-1	28	4.58255	3.90627	5.37592	pf_one_negative
0	28	4.65274	3.98963	5.42608	pf_one_negative
1	28	4.78295	4.13023	5.53882	pf_one_negative
2	28	4.9489	4.213	5.81335	pf_one_negative
3	28	5.12645	4.34168	6.05306	pf_one_negative
4	28	5.42088	4.64898	6.32094	pf_one_negative
5	28	6.17284	5.28088	7.21546	pf_one_negative
6	28	8.00474	6.79532	9.42941	pf_one_negative
7	28	12.2154	10.4887	14.2263	pf_one_negative
8	28	20.8841	17.9511	24.2963	pf_one_negative
9	28	37.3968	31.6639	44.1677	pf_one_negative
10	28	65.7118	55.7751	77.4187	pf_one_negative
11	28	108.499	92.6261	127.092	pf_one_negative
12	28	163.295	137.55	193.858	pf_one_negative
13	28	217.455	182.578	258.995	pf_one_negative
14	28	255.255	217.83	299.11	pf_one_negative
15	28	273.153	233.132	320.043	pf_one_negative
16	28	276.409	233.777	326.815	pf_one_negative
17	28	273.374	233.713	319.764	pf_one_negative
18	28	269.489	231.81	313.292	pf_one_negative
19	28	269.186	229.45	315.804	pf_one_negative
20	28	276.494	236.788	322.859	pf_one_negative
21	28	290.707	250.7	337.098	pf_one_negative
22	28	307.723	261.921	361.534	pf_one_negative
23	28	322.525	273.186	380.775	pf_one_negative
24	28	331.082	284.898	384.753	pf_one_negative
25	28	332.177	287.083	384.354	pf_one_negative
26	28	325.293	279.68	378.345	pf_one_negative
27	28	311.577	270.131	359.382	pf_one_negative
28	28	296.601	256.437	343.055	pf_one_negative
29	28	286.107	243.107	336.713	pf_one_negative
30	28	284.6	242.077	334.594	pf_one_negative
31	28	290.366	249.222	338.302	pf_one_negative
32	28	297.704	253.673	349.377	pf_one_negative
33	28	300.502	255.451	353.498	pf_one_negative
34	28	296.358	254.299	345.373	pf_one_negative
35	28	289.301	245.748	340.572	pf_one_negative
36	28	283.736	237.479	339.002	pf_one_negative
37	28	282.492	238.918	334.013	pf_one_negative
38	28	282.979	241.687	331.325	pf_one_negative
39	28	281.23	238.919	331.034	pf_one_negative
40	28	273.715	234.069	320.077	pf_one_negative
41	28	261.106	224.546	303.619	pf_one_negative
42	28	246.664	208.06	292.432	pf_one_negative
43	28	233.201	194.287	279.908	pf_one_negative
44	28	222.507	186.628	265.282	pf_one_negative
45	28	215.311	179.423	258.378	pf_one_negative
46	28	212.261	175.053	257.379	pf_one_negative
47	28	213.786	178.885	255.496	pf_one_negative
48	28	218.891	185.338	258.519	pf_one_negative
49	28	226.208	189.908	269.447	pf_one_negative
50	28	234.284	197.04	278.567	pf_one_negative
51	28	241.783	204.672	285.623	pf_one_negative
52	28	247.436	206.879	295.944	pf_one_negative
53	28	249.91	207.828	300.514	pf_one_negative
54	28	248.616	210.141	294.136	pf_one_negative
55	28	244.35	207.431	287.841	pf_one_negative
56	28	238.108	200.742	282.429	pf_one_negative
57	28	230.955	195.95	272.214	pf_one_negative
58	28	224.305	189.011	266.189	pf_one_negative
59	28	219.544	180.868	266.49	pf_one_negative
60	28	217.842	178.84	265.351	pf_one_negative
61	28	218.519	179.643	265.808	pf_one_negative
62	28	219.505	178.913	269.307	pf_one_negative
63	28	218.701	179.407	266.601	pf_one_negative
64	28	215.894	172.309	270.503	pf_one_negative
65	28	214.351	162.507	282.735	pf_one_negative
66	28	217.666	157.37	301.063	pf_one_negative
-14	29	4.42344	4.13205	4.73539	pf_one_negative
-13	29	4.3515	3.50159	5.40769	pf_one_negative
-12	29	4.34746	3.53815	5.34189	pf_one_negative
-11	29	4.38771	3.68319	5.22701	pf_one_negative
-10	29	4.45052	3.72303	5.32017	pf_one_negative
-9	29	4.52075	3.84623	5.31356	pf_one_negative
-8	29	4.58625	3.91408	5.37386	pf_one_negative
-7	29	4.63443	3.94589	5.44312	pf_one_negative
-6	29	4.65864	4.00993	5.41229	pf_one_negative
-5	29	4.66069	3.99316	5.43982	pf_one_negative
-4	29	4.6433	3.94233	5.46892	pf_one_negative
-3	29	4.61403	3.96967	5.36297	pf_one_negative
-2	29	4.59573	3.98055	5.30597	pf_one_negative
-1	29	4.61421	3.95824	5.3789	pf_one_negative
0	29	4.69294	4.0487	5.4397	pf_one_negative
1	29	4.82505	4.19159	5.55425	pf_one_negative
2	29	4.98518	4.26978	5.82045	pf_one_negative
3	29	5.14783	4.3877	6.03964	pf_one_negative
4	29	5.41814	4.67715	6.27652	pf_one_negative
5	29	6.13441	5.28084	7.12595	pf_one_negative
6	29	7.90465	6.74963	9.25731	pf_one_negative
7	29	11.9861	10.3513	13.8791	pf_one_negative
8	29	20.3808	17.6227	23.5705	pf_one_negative
9	29	36.3671	30.9815	42.6889	pf_one_negative
10	29	63.8567	54.5546	74.7449	pf_one_negative
11	29	105.616	90.8109	122.835	pf_one_negative
12	29	159.43	135.305	187.856	pf_one_negative
13	29	212.968	180.145	251.772	pf_one_negative
14	29	250.614	215.406	291.576	pf_one_negative
15	29	268.669	230.9	312.615	pf_one_negative
16	29	272.154	231.759	319.588	pf_one_negative
17	29	269.25	231.749	312.82	pf_one_negative
18	29	265.422	229.823	306.536	pf_one_negative
19	29	265.167	227.466	309.116	pf_one_negative
20	29	272.565	234.873	316.306	pf_one_negative
21	29	286.813	248.929	330.462	pf_one_negative
22	29	303.569	260.173	354.202	pf_one_negative
23	29	317.517	270.88	372.184	pf_one_negative
24	29	324.7	281.389	374.676	pf_one_negative
25	29	324.611	282.463	373.047	pf_one_negative
26	29	317.511	274.776	366.892	pf_one_negative
27	29	304.925	266.038	349.496	pf_one_negative
28	29	291.665	253.832	335.137	pf_one_negative
29	29	282.633	241.885	330.247	pf_one_negative
30	29	281.731	241.45	328.731	pf_one_negative
31	29	287.203	248.368	332.111	pf_one_negative
32	29	293.598	251.998	342.065	pf_one_negative
33	29	295.1	252.64	344.696	pf_one_negative
34	29	289.684	250.333	335.22	pf_one_negative
35	29	281.691	241.038	329.199	pf_one_negative
36	29	275.73	232.548	326.931	pf_one_negative
37	29	274.719	234.109	322.374	pf_one_negative
38	29	275.885	237.263	320.794	pf_one_negative
39	29	274.997	235.064	321.713	pf_one_negative
40	29	268.235	230.737	311.826	pf_one_negative
41	29	256.175	221.666	296.056	pf_one_negative
42	29	242.151	205.622	285.17	pf_one_negative
43	29	229.051	192.234	272.92	pf_one_negative
44	29	218.683	184.896	258.645	pf_one_negative
45	29	211.705	177.887	251.952	pf_one_negative
46	29	208.691	173.51	251.005	pf_one_negative
47	29	210.015	177.083	249.071	pf_one_negative
48	29	214.725	183.098	251.816	pf_one_negative
49	29	221.518	187.192	262.139	pf_one_negative
50	29	229.024	193.876	270.544	pf_one_negative
51	29	236.025	201.176	276.91	pf_one_negative
52	29	241.402	203.295	286.651	pf_one_negative
53	29	243.979	204.388	291.238	pf_one_negative
54	29	243.144	206.963	285.65	pf_one_negative
55	29	239.355	204.47	280.191	pf_one_negative
56	29	233.255	197.81	275.051	pf_one_negative
57	29	225.721	192.708	264.389	pf_one_negative
58	29	218.526	185.421	257.543	pf_one_negative
59	29	213.517	177.295	257.14	pf_one_negative
60	29	212.231	175.771	256.253	pf_one_negative
61	29	213.663	177.016	257.897	pf_one_negative
62	29	214.871	176.412	261.713	pf_one_negative
63	29	212.854	176.068	257.325	pf_one_negative
64	29	207.879	165.388	261.287	pf_one_negative
65	29	206.009	155.222	273.413	pf_one_negative
66	29	213.885	156.806	291.743	pf_one_negative
-14	30	4.42633	4.14228	4.72986	pf_one_negative
-13	30	4.31779	3.43994	5.41966	pf_one_negative
-12	30	4.32608	3.50953	5.33261	pf_one_negative
-11	30	4.39409	3.71416	5.19849	pf_one_negative
-10	30	4.46978	3.76079	5.31243	pf_one_negative
-9	30	4.5335	3.87886	5.29861	pf_one_negative
-8	30	4.58341	3.93636	5.33683	pf_one_negative
-7	30	4.61797	3.95438	5.39291	pf_one_negative
-6	30	4.63681	4.01365	5.35672	pf_one_negative
-5	30	4.64117	3.99979	5.3854	pf_one_negative
-4	30	4.63255	3.95621	5.42452	pf_one_negative
-3	30	4.61672	3.99511	5.33503	pf_one_negative
-2	30	4.61336	4.01886	5.29579	pf_one_negative
-1	30	4.64512	4.00677	5.38517	pf_one_negative
0	30	4.7326	4.10475	5.45649	pf_one_negative
1	30	4.86723	4.25053	5.57339	pf_one_negative
2	30	5.02217	4.32435	5.8326	pf_one_negative
3	30	5.17027	4.43142	6.03232	pf_one_negative
4	30	5.41655	4.70277	6.23867	pf_one_negative
5	30	6.09746	5.27772	7.04453	pf_one_negative
6	30	7.80744	6.70039	9.09739	pf_one_negative
7	30	11.7642	10.211	13.5537	pf_one_negative
8	30	19.8954	17.2936	22.8887	pf_one_negative
9	30	35.3743	30.2999	41.2985	pf_one_negative
10	30	62.0575	53.3251	72.2198	pf_one_negative
11	30	102.788	88.9444	118.786	pf_one_negative
12	30	155.589	132.928	182.113	pf_one_negative
13	30	208.476	177.51	244.842	pf_one_negative
14	30	245.983	212.781	284.367	pf_one_negative
15	30	264.244	228.506	305.572	pf_one_negative
16	30	268	229.616	312.801	pf_one_negative
17	30	265.234	229.674	306.298	pf_one_negative
18	30	261.446	227.718	300.169	pf_one_negative
19	30	261.223	225.351	302.805	pf_one_negative
20	30	268.721	232.838	310.134	pf_one_negative
21	30	283.036	247.057	324.254	pf_one_negative
22	30	299.568	258.317	347.406	pf_one_negative
23	30	312.681	268.446	364.206	pf_one_negative
24	30	318.48	277.727	365.214	pf_one_negative
25	30	317.181	277.648	362.342	pf_one_negative
26	30	309.815	269.635	355.983	pf_one_negative
27	30	298.285	261.688	340	pf_one_negative
28	30	286.678	250.962	327.476	pf_one_negative
29	30	279.077	240.391	323.987	pf_one_negative
30	30	278.774	240.553	323.068	pf_one_negative
31	30	283.969	247.242	326.152	pf_one_negative
32	30	289.462	250.054	335.081	pf_one_negative
33	30	289.744	249.606	336.336	pf_one_negative
34	30	283.157	246.233	325.619	pf_one_negative
35	30	274.322	236.263	318.511	pf_one_negative
36	30	268.017	227.581	315.638	pf_one_negative
37	30	267.229	229.269	311.474	pf_one_negative
38	30	269.022	232.789	310.895	pf_one_negative
39	30	268.936	231.125	312.933	pf_one_negative
40	30	262.886	227.302	304.042	pf_one_negative
41	30	251.361	218.685	288.92	pf_one_negative
42	30	237.757	203.084	278.35	pf_one_negative
43	30	225.033	190.092	266.397	pf_one_negative
44	30	215.007	183.099	252.477	pf_one_negative
45	30	208.254	176.3	246	pf_one_negative
46	30	205.267	171.913	245.091	pf_one_negative
47	30	206.358	175.209	243.045	pf_one_negative
48	30	210.636	180.749	245.465	pf_one_negative
49	30	216.893	184.339	255.195	pf_one_negative
50	30	223.868	190.597	262.947	pf_one_negative
51	30	230.445	197.622	268.719	pf_one_negative
52	30	235.596	199.684	277.967	pf_one_negative
53	30	238.24	200.882	282.545	pf_one_negative
54	30	237.741	203.622	277.576	pf_one_negative
55	30	234.334	201.276	272.822	pf_one_negative
56	30	228.431	194.695	268.011	pf_one_negative
57	30	220.764	189.505	257.179	pf_one_negative
58	30	213.276	182.107	249.779	pf_one_negative
59	30	208.035	173.996	248.732	pf_one_negative
60	30	206.75	172.615	247.634	pf_one_negative
61	30	208.348	173.885	249.642	pf_one_negative
62	30	209.633	173.305	253.577	pf_one_negative
63	30	207.345	172.796	248.801	pf_one_negative
64	30	201.921	160.553	253.948	pf_one_negative
65	30	200.312	150.589	266.453	pf_one_negative
66	30	210.19	156.101	283.019	pf_one_negative
-14	31	4.42748	4.15054	4.72289	pf_one_negative
-13	31	4.28116	3.4954	5.24356	pf_one_negative
-12	31	4.30261	3.55176	5.21219	pf_one_negative
-11	31	4.39993	3.74325	5.17181	pf_one_negative
-10	31	4.48928	3.81132	5.28784	pf_one_negative
-9	31	4.54602	3.92109	5.27056	pf_one_negative
-8	31	4.57951	3.95547	5.30199	pf_one_negative
-7	31	4.60006	3.96219	5.34062	pf_one_negative
-6	31	4.6138	4.01682	5.2995	pf_one_negative
-5	31	4.62095	4.00367	5.3334	pf_one_negative
-4	31	4.62136	3.96815	5.3821	pf_one_negative
-3	31	4.61881	4.0187	5.30853	pf_one_negative
-2	31	4.63012	4.05421	5.28783	pf_one_negative
-1	31	4.67509	4.05237	5.3935	pf_one_negative
0	31	4.77171	4.15853	5.47529	pf_one_negative
1	31	4.90953	4.30761	5.59555	pf_one_negative
2	31	5.05995	4.3774	5.84892	pf_one_negative
3	31	5.19383	4.47367	6.02991	pf_one_negative
4	31	5.41612	4.7265	6.20636	pf_one_negative
5	31	6.06194	5.27236	6.96977	pf_one_negative
6	31	7.71298	6.64902	8.9472	pf_one_negative
7	31	11.5493	10.0694	13.2466	pf_one_negative
8	31	19.4271	16.9663	22.2449	pf_one_negative
9	31	34.4169	29.6249	39.9842	pf_one_negative
10	31	60.3124	52.097	69.8233	pf_one_negative
11	31	100.015	87.0422	114.92	pf_one_negative
12	31	151.777	130.448	176.594	pf_one_negative
13	31	203.985	174.716	238.157	pf_one_negative
14	31	241.37	209.991	277.438	pf_one_negative
15	31	259.885	225.988	298.866	pf_one_negative
16	31	263.953	227.389	306.396	pf_one_negative
17	31	261.329	227.527	300.154	pf_one_negative
18	31	257.567	225.533	294.151	pf_one_negative
19	31	257.362	223.149	296.822	pf_one_negative
20	31	264.966	230.726	304.288	pf_one_negative
21	31	279.375	245.118	318.421	pf_one_negative
22	31	295.715	256.388	341.076	pf_one_negative
23	31	308.011	265.923	356.76	pf_one_negative
24	31	312.422	273.952	356.294	pf_one_negative
25	31	309.893	272.69	352.171	pf_one_negative
26	31	302.216	264.318	345.548	pf_one_negative
27	31	291.669	257.134	330.843	pf_one_negative
28	31	281.647	247.869	320.029	pf_one_negative
29	31	275.439	238.661	317.884	pf_one_negative
30	31	275.728	239.411	317.553	pf_one_negative
31	31	280.659	245.868	320.374	pf_one_negative
32	31	285.292	247.878	328.353	pf_one_negative
33	31	284.433	246.395	328.342	pf_one_negative
34	31	276.781	242.04	316.508	pf_one_negative
35	31	267.199	231.47	308.442	pf_one_negative
36	31	260.602	222.631	305.05	pf_one_negative
37	31	260.025	224.444	301.248	pf_one_negative
38	31	262.395	228.309	301.568	pf_one_negative
39	31	263.048	227.152	304.618	pf_one_negative
40	31	257.67	223.809	296.654	pf_one_negative
41	31	246.663	215.636	282.154	pf_one_negative
42	31	233.482	200.486	271.908	pf_one_negative
43	31	221.151	187.904	260.282	pf_one_negative
44	31	211.488	181.27	246.742	pf_one_negative
45	31	204.97	174.698	240.488	pf_one_negative
46	31	201.997	170.3	239.593	pf_one_negative
47	31	202.813	173.286	237.373	pf_one_negative
48	31	206.612	178.309	239.407	pf_one_negative
49	31	212.316	181.378	248.53	pf_one_negative
50	31	218.81	187.239	255.705	pf_one_negative
51	31	225.055	194.057	261.006	pf_one_negative
52	31	230.044	196.114	269.845	pf_one_negative
53	31	232.708	197.366	274.38	pf_one_negative
54	31	232.39	200.139	269.838	pf_one_negative
55	31	229.244	197.874	265.588	pf_one_negative
56	31	223.596	191.425	261.173	pf_one_negative
57	31	216.1	186.395	250.539	pf_one_negative
58	31	208.625	179.257	242.804	pf_one_negative
59	31	203.168	171.153	241.171	pf_one_negative
60	31	201.379	169.385	239.415	pf_one_negative
61	31	202.423	170.507	240.312	pf_one_negative
62	31	203.609	169.953	243.931	pf_one_negative
63	31	202.199	169.661	240.978	pf_one_negative
64	31	198.408	160.272	245.618	pf_one_negative
65	31	197.788	151.947	257.46	pf_one_negative
66	31	206.573	155.265	274.835	pf_one_negative
-14	32	4.42692	4.15612	4.71538	pf_one_negative
-13	32	4.25065	3.48506	5.18442	pf_one_negative
-12	32	4.28371	3.55577	5.16066	pf_one_negative
-11	32	4.40557	3.76973	5.14867	pf_one_negative
-10	32	4.5058	3.84559	5.27936	pf_one_negative
-9	32	4.55555	3.94949	5.25461	pf_one_negative
-8	32	4.57399	3.97032	5.26944	pf_one_negative
-7	32	4.58185	3.96524	5.29435	pf_one_negative
-6	32	4.59082	4.01561	5.24842	pf_one_negative
-5	32	4.6004	4.00467	5.28475	pf_one_negative
-4	32	4.60928	3.97649	5.34277	pf_one_negative
-3	32	4.61966	4.03825	5.28479	pf_one_negative
-2	32	4.64559	4.08585	5.28202	pf_one_negative
-1	32	4.70406	4.09446	5.40441	pf_one_negative
0	32	4.81035	4.20932	5.49719	pf_one_negative
1	32	4.95199	4.36251	5.62113	pf_one_negative
2	32	5.09839	4.4285	5.86961	pf_one_negative
3	32	5.21827	4.51378	6.0327	pf_one_negative
4	32	5.41661	4.74792	6.17947	pf_one_negative
5	32	6.02767	5.26451	6.90145	pf_one_negative
6	32	7.62114	6.59509	8.80682	pf_one_negative
7	32	11.3411	9.92623	12.9575	pf_one_negative
8	32	18.9752	16.6404	21.6376	pf_one_negative
9	32	33.4933	28.9547	38.7433	pf_one_negative
10	32	58.6191	50.868	67.5514	pf_one_negative
11	32	97.2952	85.1055	111.231	pf_one_negative
12	32	147.997	127.868	171.294	pf_one_negative
13	32	199.503	171.764	231.721	pf_one_negative
14	32	236.782	207.043	270.793	pf_one_negative
15	32	255.599	223.35	292.505	pf_one_negative
16	32	260.022	225.079	300.389	pf_one_negative
17	32	257.548	225.31	294.399	pf_one_negative
18	32	253.794	223.27	288.492	pf_one_negative
19	32	253.59	220.858	291.175	pf_one_negative
20	32	261.301	228.529	298.773	pf_one_negative
21	32	275.824	243.101	312.952	pf_one_negative
22	32	291.999	254.37	335.194	pf_one_negative
23	32	303.494	263.298	349.826	pf_one_negative
24	32	306.522	270.061	347.906	pf_one_negative
25	32	302.757	267.598	342.535	pf_one_negative
26	32	294.735	258.845	335.602	pf_one_negative
27	32	285.098	252.392	322.042	pf_one_negative
28	32	276.586	244.556	312.812	pf_one_negative
29	32	271.723	236.683	311.95	pf_one_negative
30	32	272.585	238.005	312.188	pf_one_negative
31	32	277.261	244.227	314.764	pf_one_negative
32	32	281.078	245.457	321.868	pf_one_negative
33	32	279.166	243.007	320.705	pf_one_negative
34	32	270.566	237.77	307.886	pf_one_negative
35	32	260.342	226.681	299.001	pf_one_negative
36	32	253.507	217.72	295.176	pf_one_negative
37	32	253.12	219.651	291.69	pf_one_negative
38	32	255.999	223.827	292.796	pf_one_negative
39	32	257.323	223.131	296.753	pf_one_negative
40	32	252.578	220.249	289.652	pf_one_negative
41	32	242.089	212.527	275.762	pf_one_negative
42	32	229.346	197.843	265.865	pf_one_negative
43	32	217.422	185.68	254.59	pf_one_negative
44	32	208.125	179.412	241.432	pf_one_negative
45	32	201.837	173.065	235.394	pf_one_negative
46	32	198.861	168.646	234.488	pf_one_negative
47	32	199.376	171.306	232.044	pf_one_negative
48	32	202.671	175.79	233.663	pf_one_negative
49	32	207.819	178.324	242.192	pf_one_negative
50	32	213.864	183.81	248.832	pf_one_negative
51	32	219.831	190.457	253.735	pf_one_negative
52	32	224.692	192.517	262.244	pf_one_negative
53	32	227.347	193.796	266.707	pf_one_negative
54	32	227.121	196.533	262.469	pf_one_negative
55	32	224.17	194.274	258.666	pf_one_negative
56	32	218.821	188.013	254.678	pf_one_negative
57	32	211.687	183.334	244.424	pf_one_negative
58	32	204.413	176.542	236.683	pf_one_negative
59	32	198.753	168.451	234.506	pf_one_negative
60	32	196.161	166.101	231.662	pf_one_negative
61	32	196.231	166.338	231.496	pf_one_negative
62	32	197.214	165.566	234.913	pf_one_negative
63	32	197.353	166.588	233.8	pf_one_negative
64	32	196.452	159.219	242.391	pf_one_negative
65	32	197.279	152.047	255.967	pf_one_negative
66	32	203.026	154.289	267.16	pf_one_negative
-14	33	4.42475	4.15931	4.70712	pf_one_negative
-13	33	4.2354	3.40984	5.26084	pf_one_negative
-12	33	4.27618	3.52038	5.19424	pf_one_negative
-11	33	4.41135	3.79377	5.12947	pf_one_negative
-10	33	4.51596	3.86055	5.28263	pf_one_negative
-9	33	4.55918	3.9612	5.24743	pf_one_negative
-8	33	4.56633	3.98069	5.23813	pf_one_negative
-7	33	4.56449	3.96457	5.25519	pf_one_negative
-6	33	4.56907	4.01115	5.20459	pf_one_negative
-5	33	4.57991	4.00336	5.2395	pf_one_negative
-4	33	4.59587	3.98102	5.30568	pf_one_negative
-3	33	4.6186	4.05329	5.26276	pf_one_negative
-2	33	4.65937	4.11364	5.27749	pf_one_negative
-1	33	4.73197	4.13329	5.41736	pf_one_negative
0	33	4.84863	4.25745	5.5219	pf_one_negative
1	33	4.99466	4.41551	5.64978	pf_one_negative
2	33	5.13737	4.47787	5.894	pf_one_negative
3	33	5.24332	4.55187	6.03981	pf_one_negative
4	33	5.41776	4.76717	6.15713	pf_one_negative
5	33	5.99445	5.25455	6.83855	pf_one_negative
6	33	7.53176	6.5393	8.67483	pf_one_negative
7	33	11.1393	9.78241	12.6843	pf_one_negative
8	33	18.5389	16.3172	21.0631	pf_one_negative
9	33	32.6017	28.2917	37.5682	pf_one_negative
10	33	56.9755	49.6431	65.3908	pf_one_negative
11	33	94.629	83.1445	107.7	pf_one_negative
12	33	144.25	125.207	166.189	pf_one_negative
13	33	195.036	168.684	225.506	pf_one_negative
14	33	232.23	203.967	264.41	pf_one_negative
15	33	251.399	220.622	286.468	pf_one_negative
16	33	256.217	222.717	294.757	pf_one_negative
17	33	253.899	223.05	289.014	pf_one_negative
18	33	250.136	220.955	283.171	pf_one_negative
19	33	249.912	218.503	285.837	pf_one_negative
20	33	257.723	226.266	293.553	pf_one_negative
21	33	272.373	241.018	307.807	pf_one_negative
22	33	288.404	252.278	329.703	pf_one_negative
23	33	299.117	260.587	343.345	pf_one_negative
24	33	300.778	266.081	339.999	pf_one_negative
25	33	295.783	262.414	333.395	pf_one_negative
26	33	287.39	253.267	326.111	pf_one_negative
27	33	278.59	247.508	313.575	pf_one_negative
28	33	271.506	241.054	305.805	pf_one_negative
29	33	267.929	234.473	306.158	pf_one_negative
30	33	269.337	236.342	306.939	pf_one_negative
31	33	273.763	242.324	309.281	pf_one_negative
32	33	276.809	242.807	315.572	pf_one_negative
33	33	273.941	239.47	313.374	pf_one_negative
34	33	264.524	233.462	299.72	pf_one_negative
35	33	253.772	221.944	290.164	pf_one_negative
36	33	246.751	212.899	285.986	pf_one_negative
37	33	246.524	214.929	282.764	pf_one_negative
38	33	249.833	219.366	284.531	pf_one_negative
39	33	251.746	219.081	289.281	pf_one_negative
40	33	247.603	216.642	282.99	pf_one_negative
41	33	237.647	209.389	269.718	pf_one_negative
42	33	225.369	195.196	260.207	pf_one_negative
43	33	213.863	183.46	249.304	pf_one_negative
44	33	204.919	177.544	236.515	pf_one_negative
45	33	198.838	171.402	230.665	pf_one_negative
46	33	195.836	166.951	229.72	pf_one_negative
47	33	196.04	169.282	227.026	pf_one_negative
48	33	198.834	173.224	228.23	pf_one_negative
49	33	203.435	175.227	236.185	pf_one_negative
50	33	209.045	180.349	242.307	pf_one_negative
51	33	214.744	186.821	246.84	pf_one_negative
52	33	219.478	188.864	255.056	pf_one_negative
53	33	222.117	190.163	259.441	pf_one_negative
54	33	221.966	192.856	255.469	pf_one_negative
55	33	219.206	190.588	252.121	pf_one_negative
56	33	214.185	184.556	248.571	pf_one_negative
57	33	207.479	180.308	238.744	pf_one_negative
58	33	200.468	173.845	231.168	pf_one_negative
59	33	194.614	165.768	228.481	pf_one_negative
60	33	191.145	162.818	224.399	pf_one_negative
61	33	190.135	161.736	223.522	pf_one_negative
62	33	190.888	160.593	226.9	pf_one_negative
63	33	192.736	163.54	227.145	pf_one_negative
64	33	195.095	156.902	242.584	pf_one_negative
65	33	197.515	150.296	259.567	pf_one_negative
66	33	199.542	153.174	259.947	pf_one_negative
-14	34	4.42103	4.16159	4.69664	pf_one_negative
-13	34	4.24279	3.46151	5.2004	pf_one_negative
-12	34	4.28557	3.56394	5.1533	pf_one_negative
-11	34	4.41756	3.81672	5.11298	pf_one_negative
-10	34	4.51697	3.88428	5.25272	pf_one_negative
-9	34	4.55456	3.97819	5.21443	pf_one_negative
-8	34	4.55606	3.98737	5.20585	pf_one_negative
-7	34	4.54891	3.96692	5.21628	pf_one_negative
-6	34	4.54952	4.01003	5.1616	pf_one_negative
-5	34	4.55981	4.00099	5.19668	pf_one_negative
-4	34	4.58077	3.98325	5.26792	pf_one_negative
-3	34	4.61509	4.06554	5.23894	pf_one_negative
-2	34	4.67105	4.13818	5.27255	pf_one_negative
-1	34	4.75871	4.16999	5.43054	pf_one_negative
0	34	4.88659	4.30446	5.54743	pf_one_negative
1	34	5.03751	4.46753	5.6802	pf_one_negative
2	34	5.17672	4.5264	5.92047	pf_one_negative
3	34	5.26877	4.58907	6.04915	pf_one_negative
4	34	5.41937	4.78516	6.13763	pf_one_negative
5	34	5.96215	5.24356	6.77921	pf_one_negative
6	34	7.44472	6.48353	8.54842	pf_one_negative
7	34	10.9437	9.64026	12.4233	pf_one_negative
8	34	18.1175	15.9997	20.5155	pf_one_negative
9	34	31.7405	27.6426	36.446	pf_one_negative
10	34	55.3793	48.4343	63.3201	pf_one_negative
11	34	92.0152	81.1778	104.3	pf_one_negative
12	34	140.54	122.5	161.237	pf_one_negative
13	34	190.592	165.526	219.454	pf_one_negative
14	34	227.721	200.814	258.233	pf_one_negative
15	34	247.289	217.858	280.696	pf_one_negative
16	34	252.546	220.362	289.43	pf_one_negative
17	34	250.389	220.802	283.94	pf_one_negative
18	34	246.597	218.638	278.133	pf_one_negative
19	34	246.33	216.136	280.742	pf_one_negative
20	34	254.23	223.985	288.559	pf_one_negative
21	34	269.012	238.907	302.909	pf_one_negative
22	34	284.916	250.152	324.51	pf_one_negative
23	34	294.869	257.843	337.212	pf_one_negative
24	34	295.186	262.069	332.487	pf_one_negative
25	34	288.979	257.211	324.671	pf_one_negative
26	34	280.198	247.67	316.998	pf_one_negative
27	34	272.162	242.557	305.381	pf_one_negative
28	34	266.419	237.422	298.958	pf_one_negative
29	34	264.06	232.082	300.444	pf_one_negative
30	34	265.979	234.459	301.736	pf_one_negative
31	34	270.154	240.193	303.852	pf_one_negative
32	34	272.477	239.978	309.377	pf_one_negative
33	34	268.759	235.847	306.264	pf_one_negative
34	34	258.665	229.179	291.946	pf_one_negative
35	34	247.504	217.329	281.869	pf_one_negative
36	34	240.35	208.24	277.41	pf_one_negative
37	34	240.245	210.339	274.403	pf_one_negative
38	34	243.892	214.975	276.698	pf_one_negative
39	34	246.308	215.053	282.106	pf_one_negative
40	34	242.741	213.037	276.586	pf_one_negative
41	34	233.345	206.273	263.969	pf_one_negative
42	34	221.568	192.609	254.882	pf_one_negative
43	34	210.488	181.304	244.371	pf_one_negative
44	34	201.869	175.701	231.935	pf_one_negative
45	34	195.955	169.734	226.225	pf_one_negative
46	34	192.903	165.24	225.197	pf_one_negative
47	34	192.799	167.245	222.259	pf_one_negative
48	34	195.117	170.666	223.071	pf_one_negative
49	34	199.195	172.168	230.465	pf_one_negative
50	34	204.366	176.913	236.078	pf_one_negative
51	34	209.77	183.172	240.23	pf_one_negative
52	34	214.354	185.179	248.125	pf_one_negative
53	34	216.982	186.494	252.455	pf_one_negative
54	34	216.953	189.183	248.8	pf_one_negative
55	34	214.434	187.002	245.89	pf_one_negative
56	34	209.754	181.213	242.791	pf_one_negative
57	34	203.433	177.331	233.376	pf_one_negative
58	34	196.637	171.28	225.748	pf_one_negative
59	34	190.597	163.21	222.58	pf_one_negative
60	34	186.367	159.621	217.594	pf_one_negative
61	34	184.446	157.879	215.484	pf_one_negative
62	34	185.004	156.572	218.6	pf_one_negative
63	34	188.287	160.529	220.843	pf_one_negative
64	34	193.454	157.567	237.514	pf_one_negative
65	34	197.292	152.743	254.834	pf_one_negative
66	34	196.111	151.934	253.135	pf_one_negative
-14	35	4.41588	4.16253	4.68464	pf_one_negative
-13	35	4.26701	3.5385	5.14551	pf_one_negative
-12	35	4.30758	3.62311	5.12136	pf_one_negative
-11	35	4.42401	3.83807	5.0994	pf_one_negative
-10	35	4.51098	3.90314	5.21349	pf_one_negative
-9	35	4.54345	3.98975	5.17399	pf_one_negative
-8	35	4.54342	3.99032	5.17317	pf_one_negative
-7	35	4.53426	3.96884	5.18022	pf_one_negative
-6	35	4.53143	4.00895	5.12201	pf_one_negative
-5	35	4.54001	3.99733	5.15636	pf_one_negative
-4	35	4.56445	3.98297	5.23082	pf_one_negative
-3	35	4.60952	4.0745	5.21478	pf_one_negative
-2	35	4.68058	4.15932	5.26716	pf_one_negative
-1	35	4.78373	4.20391	5.44351	pf_one_negative
0	35	4.92351	4.3494	5.5734	pf_one_negative
1	35	5.08003	4.51807	5.71189	pf_one_negative
2	35	5.21632	4.57395	5.94889	pf_one_negative
3	35	5.29474	4.62535	6.061	pf_one_negative
4	35	5.42162	4.80205	6.12113	pf_one_negative
5	35	5.93088	5.23171	6.72349	pf_one_negative
6	35	7.36001	6.42766	8.42759	pf_one_negative
7	35	10.754	9.49964	12.1739	pf_one_negative
8	35	17.71	15.6877	19.9931	pf_one_negative
9	35	30.9082	27.0061	35.3741	pf_one_negative
10	35	53.829	47.241	61.3357	pf_one_negative
11	35	89.4545	79.2099	101.024	pf_one_negative
12	35	136.872	119.757	156.434	pf_one_negative
13	35	186.175	162.299	213.564	pf_one_negative
14	35	223.254	197.59	252.252	pf_one_negative
15	35	243.262	215.053	275.171	pf_one_negative
16	35	248.992	218.001	284.388	pf_one_negative
17	35	247	218.552	279.151	pf_one_negative
18	35	243.163	216.307	273.354	pf_one_negative
19	35	242.83	213.746	275.87	pf_one_negative
20	35	250.807	221.674	283.77	pf_one_negative
21	35	265.722	236.757	298.231	pf_one_negative
22	35	281.514	247.982	319.579	pf_one_negative
23	35	290.731	255.058	331.395	pf_one_negative
24	35	289.739	258.03	325.343	pf_one_negative
25	35	282.35	252.007	316.346	pf_one_negative
26	35	273.17	242.076	308.257	pf_one_negative
27	35	265.827	237.558	297.46	pf_one_negative
28	35	261.329	233.666	292.267	pf_one_negative
29	35	260.112	229.503	294.803	pf_one_negative
30	35	262.502	232.347	296.571	pf_one_negative
31	35	266.428	237.83	298.465	pf_one_negative
32	35	268.08	236.971	303.273	pf_one_negative
33	35	263.622	232.146	299.366	pf_one_negative
34	35	252.995	224.936	284.554	pf_one_negative
35	35	241.543	212.853	274.101	pf_one_negative
36	35	234.306	203.761	269.429	pf_one_negative
37	35	234.285	205.897	266.587	pf_one_negative
38	35	238.179	210.667	269.284	pf_one_negative
39	35	241.01	211.049	275.224	pf_one_negative
40	35	237.991	209.439	270.435	pf_one_negative
41	35	229.184	203.188	258.507	pf_one_negative
42	35	217.946	190.088	249.888	pf_one_negative
43	35	207.295	179.212	239.779	pf_one_negative
44	35	198.963	173.879	227.665	pf_one_negative
45	35	193.168	168.048	222.043	pf_one_negative
46	35	190.04	163.496	220.894	pf_one_negative
47	35	189.647	165.189	217.726	pf_one_negative
48	35	191.527	168.125	218.188	pf_one_negative
49	35	195.114	169.158	225.052	pf_one_negative
50	35	199.835	173.515	230.147	pf_one_negative
51	35	204.899	179.508	233.883	pf_one_negative
52	35	209.295	181.438	241.429	pf_one_negative
53	35	211.931	182.778	245.733	pf_one_negative
54	35	212.103	185.536	242.474	pf_one_negative
55	35	209.9	183.53	240.059	pf_one_negative
56	35	205.561	177.992	237.4	pf_one_negative
57	35	199.513	174.374	228.276	pf_one_negative
58	35	192.816	168.644	220.453	pf_one_negative
59	35	186.599	160.58	216.835	pf_one_negative
60	35	181.849	156.525	211.27	pf_one_negative
61	35	179.342	154.478	208.208	pf_one_negative
62	35	179.776	153.088	211.117	pf_one_negative
63	35	183.959	157.503	214.858	pf_one_negative
64	35	190.939	158.078	230.631	pf_one_negative
65	35	195.787	155.118	247.117	pf_one_negative
66	35	192.726	150.567	246.691	pf_one_negative
-14	36	4.40944	4.16147	4.67218	pf_one_negative
-13	36	4.29597	3.49103	5.2865	pf_one_negative
-12	36	4.33326	3.60492	5.20876	pf_one_negative
-11	36	4.4303	3.857	5.08881	pf_one_negative
-10	36	4.50241	3.8982	5.20028	pf_one_negative
-9	36	4.52955	3.98138	5.15319	pf_one_negative
-8	36	4.52895	3.98956	5.14127	pf_one_negative
-7	36	4.51888	3.96502	5.15011	pf_one_negative
-6	36	4.51325	4.00275	5.08886	pf_one_negative
-5	36	4.52023	3.99184	5.11857	pf_one_negative
-4	36	4.54774	3.97996	5.19652	pf_one_negative
-3	36	4.6027	4.07971	5.19272	pf_one_negative
-2	36	4.688	4.17689	5.26164	pf_one_negative
-1	36	4.80624	4.234	5.45582	pf_one_negative
0	36	4.95835	4.39072	5.59936	pf_one_negative
1	36	5.12152	4.56627	5.74428	pf_one_negative
2	36	5.25601	4.62019	5.97933	pf_one_negative
3	36	5.32152	4.66064	6.0761	pf_one_negative
4	36	5.42491	4.81804	6.10822	pf_one_negative
5	36	5.90092	5.21909	6.67183	pf_one_negative
6	36	7.27764	6.37136	8.31285	pf_one_negative
7	36	10.5698	9.36003	11.9359	pf_one_negative
8	36	17.3158	15.3803	19.4947	pf_one_negative
9	36	30.1031	26.38	34.3516	pf_one_negative
10	36	52.3233	46.0612	59.4368	pf_one_negative
11	36	86.9481	77.2433	97.8722	pf_one_negative
12	36	133.251	116.982	151.783	pf_one_negative
13	36	181.793	159.008	207.843	pf_one_negative
14	36	218.827	194.292	246.46	pf_one_negative
15	36	239.301	212.192	269.874	pf_one_negative
16	36	245.529	215.605	279.607	pf_one_negative
17	36	243.706	216.273	274.619	pf_one_negative
18	36	239.809	213.939	268.806	pf_one_negative
19	36	239.391	211.311	271.204	pf_one_negative
20	36	247.434	219.307	279.169	pf_one_negative
21	36	262.482	234.543	293.749	pf_one_negative
22	36	278.174	245.745	314.882	pf_one_negative
23	36	286.686	252.216	325.866	pf_one_negative
24	36	284.427	253.964	318.545	pf_one_negative
25	36	275.896	246.811	308.408	pf_one_negative
26	36	266.313	236.498	299.888	pf_one_negative
27	36	259.591	232.521	289.811	pf_one_negative
28	36	256.238	229.786	285.735	pf_one_negative
29	36	256.081	226.723	289.239	pf_one_negative
30	36	258.899	229.99	291.442	pf_one_negative
31	36	262.581	235.226	293.117	pf_one_negative
32	36	263.62	233.783	297.264	pf_one_negative
33	36	258.537	228.37	292.689	pf_one_negative
34	36	247.517	220.743	277.539	pf_one_negative
35	36	235.89	208.523	266.848	pf_one_negative
36	36	228.618	199.466	262.03	pf_one_negative
37	36	228.643	201.609	259.301	pf_one_negative
38	36	232.697	206.447	262.285	pf_one_negative
39	36	235.858	207.07	268.648	pf_one_negative
40	36	233.36	205.85	264.547	pf_one_negative
41	36	225.167	200.134	253.332	pf_one_negative
42	36	214.498	187.624	245.222	pf_one_negative
43	36	204.273	177.171	235.52	pf_one_negative
44	36	196.183	172.065	223.682	pf_one_negative
45	36	190.458	166.321	218.097	pf_one_negative
46	36	187.231	161.696	216.797	pf_one_negative
47	36	186.573	163.105	213.418	pf_one_negative
48	36	188.068	165.6	213.584	pf_one_negative
49	36	191.2	166.197	219.965	pf_one_negative
50	36	195.46	170.158	224.523	pf_one_negative
51	36	200.129	175.826	227.792	pf_one_negative
52	36	204.292	177.616	234.974	pf_one_negative
53	36	206.958	179.007	239.273	pf_one_negative
54	36	207.431	181.93	236.506	pf_one_negative
55	36	205.633	180.154	234.716	pf_one_negative
56	36	201.621	174.877	232.456	pf_one_negative
57	36	195.687	171.401	223.415	pf_one_negative
58	36	188.926	165.705	215.402	pf_one_negative
59	36	182.548	157.657	211.368	pf_one_negative
60	36	177.602	153.531	205.446	pf_one_negative
61	36	174.939	151.029	202.634	pf_one_negative
62	36	175.342	149.468	205.695	pf_one_negative
63	36	179.717	154.405	209.178	pf_one_negative
64	36	187.122	154.003	227.363	pf_one_negative
65	36	192.383	151.027	245.064	pf_one_negative
66	36	189.378	149.069	240.588	pf_one_negative
-14	37	4.40185	4.15952	4.6583	pf_one_negative
-13	37	4.3174	3.48146	5.35407	pf_one_negative
-12	37	4.35354	3.60904	5.25161	pf_one_negative
-11	37	4.43604	3.87452	5.07895	pf_one_negative
-10	37	4.49565	3.89892	5.1837	pf_one_negative
-9	37	4.5165	3.97694	5.12925	pf_one_negative
-8	37	4.51321	3.98662	5.10935	pf_one_negative
-7	37	4.50117	3.95911	5.11744	pf_one_negative
-6	37	4.49348	3.99499	5.05416	pf_one_negative
-5	37	4.50023	3.9851	5.08194	pf_one_negative
-4	37	4.53146	3.97653	5.16384	pf_one_negative
-3	37	4.59544	4.08382	5.17116	pf_one_negative
-2	37	4.69338	4.19179	5.25498	pf_one_negative
-1	37	4.82546	4.26058	5.46524	pf_one_negative
0	37	4.99003	4.42873	5.62246	pf_one_negative
1	37	5.16122	4.61228	5.77548	pf_one_negative
2	37	5.29566	4.66587	6.01045	pf_one_negative
3	37	5.3494	4.6963	6.09333	pf_one_negative
4	37	5.42961	4.83433	6.09818	pf_one_negative
5	37	5.87252	5.20681	6.62334	pf_one_negative
6	37	7.19766	6.31603	8.20236	pf_one_negative
7	37	10.3909	9.22299	11.7068	pf_one_negative
8	37	16.9338	15.0795	19.0161	pf_one_negative
9	37	29.3238	25.7686	33.3695	pf_one_negative
10	37	50.8609	44.9033	57.6089	pf_one_negative
11	37	84.4971	75.2933	94.8259	pf_one_negative
12	37	129.683	114.205	147.259	pf_one_negative
13	37	177.449	155.689	202.25	pf_one_negative
14	37	214.436	190.951	240.809	pf_one_negative
15	37	235.39	209.296	264.738	pf_one_negative
16	37	242.134	213.194	275.003	pf_one_negative
17	37	240.481	213.978	270.266	pf_one_negative
18	37	236.513	211.55	264.42	pf_one_negative
19	37	235.996	208.85	266.671	pf_one_negative
20	37	244.092	216.906	274.686	pf_one_negative
21	37	259.27	232.285	289.39	pf_one_negative
22	37	274.874	243.465	310.336	pf_one_negative
23	37	282.713	249.351	320.538	pf_one_negative
24	37	279.243	249.912	312.017	pf_one_negative
25	37	269.618	241.676	300.79	pf_one_negative
26	37	259.635	230.994	291.826	pf_one_negative
27	37	253.46	227.498	282.385	pf_one_negative
28	37	251.149	225.822	279.317	pf_one_negative
29	37	251.961	223.776	283.697	pf_one_negative
30	37	255.163	227.418	286.293	pf_one_negative
31	37	258.609	232.413	287.759	pf_one_negative
32	37	259.099	230.46	291.298	pf_one_negative
33	37	253.508	224.568	286.178	pf_one_negative
34	37	242.235	216.643	270.851	pf_one_negative
35	37	230.543	204.383	260.05	pf_one_negative
36	37	223.282	195.399	255.143	pf_one_negative
37	37	223.318	197.519	252.488	pf_one_negative
38	37	227.45	202.358	255.652	pf_one_negative
39	37	230.858	203.164	262.327	pf_one_negative
40	37	228.852	202.31	258.875	pf_one_negative
41	37	221.294	197.145	248.402	pf_one_negative
42	37	211.22	185.25	240.83	pf_one_negative
43	37	201.411	175.21	231.531	pf_one_negative
44	37	193.515	170.273	219.928	pf_one_negative
45	37	187.805	164.568	214.323	pf_one_negative
46	37	184.458	159.859	212.841	pf_one_negative
47	37	183.571	161.014	209.287	pf_one_negative
48	37	184.741	163.125	209.221	pf_one_negative
49	37	187.463	163.333	215.159	pf_one_negative
50	37	191.245	166.882	219.165	pf_one_negative
51	37	195.458	172.16	221.908	pf_one_negative
52	37	199.337	173.763	228.676	pf_one_negative
53	37	202.061	175.224	233.009	pf_one_negative
54	37	202.949	178.414	230.858	pf_one_negative
55	37	201.658	176.984	229.772	pf_one_negative
56	37	197.948	171.954	227.873	pf_one_negative
57	37	191.925	168.425	218.704	pf_one_negative
58	37	184.9	162.588	210.274	pf_one_negative
59	37	178.378	154.561	205.865	pf_one_negative
60	37	173.635	150.692	200.07	pf_one_negative
61	37	171.341	148.351	197.894	pf_one_negative
62	37	171.827	146.779	201.148	pf_one_negative
63	37	175.527	151.25	203.702	pf_one_negative
64	37	181.644	149.031	221.395	pf_one_negative
65	37	186.575	145.81	238.737	pf_one_negative
66	37	186.06	147.455	234.772	pf_one_negative
-14	38	4.39336	4.15735	4.64278	pf_one_negative
-13	38	4.32582	3.57958	5.22763	pf_one_negative
-12	38	4.36434	3.68183	5.17338	pf_one_negative
-11	38	4.44114	3.89125	5.06873	pf_one_negative
-10	38	4.49269	3.92068	5.14816	pf_one_negative
-9	38	4.50596	3.98886	5.09009	pf_one_negative
-8	38	4.4965	3.98242	5.07694	pf_one_negative
-7	38	4.48049	3.95326	5.07803	pf_one_negative
-6	38	4.47153	3.98781	5.01392	pf_one_negative
-5	38	4.47992	3.97757	5.04572	pf_one_negative
-4	38	4.51598	3.97391	5.132	pf_one_negative
-3	38	4.58808	4.08819	5.14908	pf_one_negative
-2	38	4.69662	4.20443	5.24644	pf_one_negative
-1	38	4.84083	4.28375	5.47036	pf_one_negative
0	38	5.01779	4.4635	5.64092	pf_one_negative
1	38	5.19854	4.65607	5.80421	pf_one_negative
2	38	5.33502	4.71134	6.04127	pf_one_negative
3	38	5.37845	4.73306	6.11185	pf_one_negative
4	38	5.4359	4.85164	6.09052	pf_one_negative
5	38	5.84587	5.19558	6.57755	pf_one_negative
6	38	7.12017	6.26256	8.09523	pf_one_negative
7	38	10.2172	9.08944	11.4849	pf_one_negative
8	38	16.5635	14.7863	18.5544	pf_one_negative
9	38	28.5687	25.1735	32.4219	pf_one_negative
10	38	49.4398	43.771	55.8427	pf_one_negative
11	38	82.1017	73.3691	91.8737	pf_one_negative
12	38	126.172	111.444	142.845	pf_one_negative
13	38	173.149	152.369	196.763	pf_one_negative
14	38	210.078	187.588	235.265	pf_one_negative
15	38	231.515	206.376	259.716	pf_one_negative
16	38	238.782	210.772	270.516	pf_one_negative
17	38	237.301	211.671	266.034	pf_one_negative
18	38	233.257	209.145	260.148	pf_one_negative
19	38	232.633	206.376	262.23	pf_one_negative
20	38	240.77	214.483	270.279	pf_one_negative
21	38	256.072	229.991	285.11	pf_one_negative
22	38	271.597	241.154	305.882	pf_one_negative
23	38	278.796	246.481	315.349	pf_one_negative
24	38	274.176	245.898	305.706	pf_one_negative
25	38	263.513	236.635	293.444	pf_one_negative
26	38	253.138	225.604	284.033	pf_one_negative
27	38	247.442	222.525	275.15	pf_one_negative
28	38	246.067	221.802	272.986	pf_one_negative
29	38	247.758	220.688	278.148	pf_one_negative
30	38	251.3	224.659	281.101	pf_one_negative
31	38	254.522	229.421	282.37	pf_one_negative
32	38	254.53	227.036	285.353	pf_one_negative
33	38	248.544	220.772	279.808	pf_one_negative
34	38	237.148	212.661	264.454	pf_one_negative
35	38	225.492	200.454	253.657	pf_one_negative
36	38	218.285	191.58	248.711	pf_one_negative
37	38	218.305	193.646	246.103	pf_one_negative
38	38	222.441	198.428	249.359	pf_one_negative
39	38	226.02	199.365	256.239	pf_one_negative
40	38	224.47	198.849	253.392	pf_one_negative
41	38	217.554	194.232	243.675	pf_one_negative
42	38	208.088	182.968	236.657	pf_one_negative
43	38	198.687	173.328	227.756	pf_one_negative
44	38	190.943	168.511	216.362	pf_one_negative
45	38	185.208	162.806	210.692	pf_one_negative
46	38	181.723	158.007	209	pf_one_negative
47	38	180.634	158.928	205.303	pf_one_negative
48	38	181.527	160.703	205.05	pf_one_negative
49	38	183.879	160.569	210.573	pf_one_negative
50	38	187.179	163.698	214.029	pf_one_negative
51	38	190.899	168.546	216.216	pf_one_negative
52	38	194.465	169.94	222.531	pf_one_negative
53	38	197.265	171.479	226.93	pf_one_negative
54	38	198.643	175.003	225.477	pf_one_negative
55	38	197.923	174.023	225.105	pf_one_negative
56	38	194.491	169.22	223.537	pf_one_negative
57	38	188.23	165.474	214.116	pf_one_negative
58	38	180.801	159.452	205.009	pf_one_negative
59	38	174.161	151.45	200.277	pf_one_negative
60	38	169.921	148.01	195.075	pf_one_negative
61	38	168.387	146.682	193.304	pf_one_negative
62	38	169.036	145.34	196.595	pf_one_negative
63	38	171.409	148.085	198.406	pf_one_negative
64	38	174.986	145.481	210.476	pf_one_negative
65	38	179.041	142.753	224.554	pf_one_negative
66	38	182.765	145.736	229.203	pf_one_negative
-14	39	4.38441	4.15392	4.62769	pf_one_negative
-13	39	4.32675	3.58695	5.21914	pf_one_negative
-12	39	4.36977	3.69563	5.16689	pf_one_negative
-11	39	4.44594	3.90618	5.06029	pf_one_negative
-10	39	4.49185	3.92923	5.13502	pf_one_negative
-9	39	4.49654	3.98972	5.06775	pf_one_negative
-8	39	4.47878	3.97605	5.04507	pf_one_negative
-7	39	4.45774	3.94211	5.04083	pf_one_negative
-6	39	4.44824	3.97602	4.97655	pf_one_negative
-5	39	4.45958	3.96884	5.01099	pf_one_negative
-4	39	4.501	3.97017	5.1028	pf_one_negative
-3	39	4.58013	4.09032	5.12859	pf_one_negative
-2	39	4.69738	4.21386	5.23637	pf_one_negative
-1	39	4.85214	4.30243	5.47209	pf_one_negative
0	39	5.04145	4.4936	5.65608	pf_one_negative
1	39	5.23319	4.69675	5.83089	pf_one_negative
2	39	5.37371	4.75561	6.07216	pf_one_negative
3	39	5.40834	4.76975	6.13242	pf_one_negative
4	39	5.44366	4.86928	6.08578	pf_one_negative
5	39	5.82105	5.18488	6.53528	pf_one_negative
6	39	7.04541	6.21006	7.99312	pf_one_negative
7	39	10.0487	8.95836	11.2718	pf_one_negative
8	39	16.2043	14.4986	18.1106	pf_one_negative
9	39	27.836	24.5894	31.5113	pf_one_negative
10	39	48.0576	42.6566	54.1423	pf_one_negative
11	39	79.7613	71.4652	89.0205	pf_one_negative
12	39	122.721	108.693	138.559	pf_one_negative
13	39	168.899	149.035	191.411	pf_one_negative
14	39	205.751	184.185	229.843	pf_one_negative
15	39	227.658	203.399	254.81	pf_one_negative
16	39	235.449	208.291	266.148	pf_one_negative
17	39	234.146	209.313	261.925	pf_one_negative
18	39	230.032	206.7	255.998	pf_one_negative
19	39	229.3	203.867	257.906	pf_one_negative
20	39	237.47	212.017	265.979	pf_one_negative
21	39	252.882	227.638	280.927	pf_one_negative
22	39	268.328	238.779	301.533	pf_one_negative
23	39	274.919	243.567	310.306	pf_one_negative
24	39	269.211	241.895	299.612	pf_one_negative
25	39	257.574	231.667	286.379	pf_one_negative
26	39	246.822	220.306	276.53	pf_one_negative
27	39	241.543	217.588	268.134	pf_one_negative
28	39	241.004	217.72	266.779	pf_one_negative
29	39	243.487	217.449	272.643	pf_one_negative
30	39	247.331	221.707	275.916	pf_one_negative
31	39	250.346	226.254	277.002	pf_one_negative
32	39	249.936	223.508	279.489	pf_one_negative
33	39	243.657	216.971	273.625	pf_one_negative
34	39	232.247	208.776	258.358	pf_one_negative
35	39	220.712	196.699	247.656	pf_one_negative
36	39	213.599	187.968	242.723	pf_one_negative
37	39	213.588	189.97	240.143	pf_one_negative
38	39	217.678	194.649	243.432	pf_one_negative
39	39	221.364	195.663	250.44	pf_one_negative
40	39	220.22	195.447	248.132	pf_one_negative
41	39	213.92	191.359	239.141	pf_one_negative
42	39	205.054	180.713	232.674	pf_one_negative
43	39	196.055	171.465	224.172	pf_one_negative
44	39	188.456	166.755	212.982	pf_one_negative
45	39	182.686	161.036	207.246	pf_one_negative
46	39	179.057	156.14	205.337	pf_one_negative
47	39	177.761	156.831	201.484	pf_one_negative
48	39	178.382	158.279	201.039	pf_one_negative
49	39	180.378	157.82	206.161	pf_one_negative
50	39	183.229	160.559	209.1	pf_one_negative
51	39	186.493	165.004	210.781	pf_one_negative
52	39	189.771	166.195	216.692	pf_one_negative
53	39	192.638	167.806	221.144	pf_one_negative
54	39	194.458	171.631	220.322	pf_one_negative
55	39	194.264	171.054	220.624	pf_one_negative
56	39	191.104	166.486	219.361	pf_one_negative
57	39	184.653	162.572	209.733	pf_one_negative
58	39	176.887	156.32	200.159	pf_one_negative
59	39	170.161	148.361	195.165	pf_one_negative
60	39	166.382	145.388	190.407	pf_one_negative
61	39	165.53	144.671	189.397	pf_one_negative
62	39	166.308	143.434	192.83	pf_one_negative
63	39	167.45	144.967	193.421	pf_one_negative
64	39	168.74	140.069	203.28	pf_one_negative
65	39	172.003	136.918	216.078	pf_one_negative
66	39	179.491	143.911	223.869	pf_one_negative
-14	40	4.37543	4.1497	4.61343	pf_one_negative
-13	40	4.32678	3.51682	5.32326	pf_one_negative
-12	40	4.37468	3.65768	5.23224	pf_one_negative
-11	40	4.45086	3.91967	5.05404	pf_one_negative
-10	40	4.49109	3.92561	5.13802	pf_one_negative
-9	40	4.4866	3.9801	5.05755	pf_one_negative
-8	40	4.45996	3.96773	5.01325	pf_one_negative
-7	40	4.43395	3.92709	5.00623	pf_one_negative
-6	40	4.42457	3.96104	4.94235	pf_one_negative
-5	40	4.43946	3.95944	4.97768	pf_one_negative
-4	40	4.48614	3.96527	5.07544	pf_one_negative
-3	40	4.57107	4.08998	5.10875	pf_one_negative
-2	40	4.69527	4.21996	5.22411	pf_one_negative
-1	40	4.85923	4.31671	5.46994	pf_one_negative
0	40	5.06084	4.51913	5.66749	pf_one_negative
1	40	5.26488	4.73429	5.85492	pf_one_negative
2	40	5.41133	4.79857	6.10235	pf_one_negative
3	40	5.43869	4.80632	6.15426	pf_one_negative
4	40	5.4527	4.88736	6.08345	pf_one_negative
5	40	5.79814	5.17502	6.49629	pf_one_negative
6	40	6.9736	6.15909	7.89583	pf_one_negative
7	40	9.88563	8.83034	11.067	pf_one_negative
8	40	15.8557	14.217	17.6832	pf_one_negative
9	40	27.1239	24.0162	30.6338	pf_one_negative
10	40	46.7117	41.5606	52.5012	pf_one_negative
11	40	77.4751	69.5862	86.2584	pf_one_negative
12	40	119.335	105.964	134.393	pf_one_negative
13	40	164.704	145.704	186.182	pf_one_negative
14	40	201.452	180.754	224.521	pf_one_negative
15	40	223.804	200.367	249.982	pf_one_negative
16	40	232.112	205.747	261.855	pf_one_negative
17	40	230.998	206.901	257.901	pf_one_negative
18	40	226.83	204.219	251.943	pf_one_negative
19	40	226	201.336	253.685	pf_one_negative
20	40	234.194	209.521	261.773	pf_one_negative
21	40	249.699	225.235	276.82	pf_one_negative
22	40	265.056	236.346	297.255	pf_one_negative
23	40	271.065	240.616	305.366	pf_one_negative
24	40	264.335	237.911	293.694	pf_one_negative
25	40	251.793	226.784	279.558	pf_one_negative
26	40	240.685	215.117	269.291	pf_one_negative
27	40	235.767	212.712	261.321	pf_one_negative
28	40	235.973	213.6	260.689	pf_one_negative
29	40	239.165	214.086	267.181	pf_one_negative
30	40	243.276	218.594	270.744	pf_one_negative
31	40	246.105	222.949	271.666	pf_one_negative
32	40	245.343	219.912	273.715	pf_one_negative
33	40	238.86	213.188	267.624	pf_one_negative
34	40	227.526	204.995	252.534	pf_one_negative
35	40	216.18	193.114	242.001	pf_one_negative
36	40	209.196	184.558	237.124	pf_one_negative
37	40	209.156	186.493	234.573	pf_one_negative
38	40	213.169	191.041	237.86	pf_one_negative
39	40	216.907	192.087	244.934	pf_one_negative
40	40	216.105	192.121	243.084	pf_one_negative
[truncated: 35,277 more rows]
