# Supplementary material for: Antibody responses to SARS-CoV-2 vaccines in 45,965 adults from the general population of the United Kingdom
Source: Nat Microbiol. 2021 Jul 21;6(9):1140–9. doi: 10.1038/s41564-021-00947-3 (PMC8294260; doi:10.1038/s41564-021-00947-3)
Supplement: Source Data Extended Data Fig. 9 — Statistical source data. [file 41564_2021_947_MOESM15_ESM.xlsx]

## Sheet: FigS9_data
age	class	group
63	3	AZ
78	1	AZ
47	2	AZ
65	2	AZ
51	3	AZ
69	3	AZ
74	2	AZ
66	4	AZ
71	3	AZ
71	3	AZ
72	3	AZ
61	3	AZ
73	3	AZ
50	2	AZ
73	3	AZ
73	3	AZ
74	3	AZ
34	2	AZ
74	3	AZ
64	4	AZ
58	3	AZ
62	2	AZ
74	3	AZ
61	2	AZ
66	2	AZ
52	3	AZ
73	3	AZ
67	3	AZ
77	3	AZ
53	2	AZ
63	3	AZ
77	2	AZ
70	3	AZ
65	3	AZ
73	3	AZ
66	2	AZ
65	2	AZ
58	3	AZ
79	3	AZ
69	3	AZ
36	3	AZ
65	3	AZ
74	3	AZ
69	3	AZ
63	2	AZ
35	2	AZ
72	2	AZ
63	3	AZ
73	2	AZ
65	3	AZ
57	3	AZ
77	3	AZ
63	3	AZ
50	3	AZ
78	2	AZ
67	3	AZ
59	2	AZ
70	2	AZ
63	2	AZ
57	3	AZ
68	2	AZ
75	3	AZ
60	3	AZ
65	2	AZ
68	2	AZ
64	2	AZ
68	2	AZ
74	2	AZ
55	3	AZ
66	3	AZ
72	3	AZ
66	3	AZ
67	1	AZ
64	3	AZ
85	4	AZ
70	3	AZ
65	2	AZ
60	3	AZ
32	2	AZ
71	2	AZ
55	3	AZ
59	3	AZ
62	2	AZ
60	4	AZ
69	3	AZ
62	3	AZ
65	3	AZ
68	3	AZ
58	3	AZ
72	2	AZ
52	3	AZ
66	3	AZ
59	3	AZ
63	2	AZ
58	2	AZ
56	3	AZ
73	3	AZ
69	3	AZ
44	3	AZ
77	3	AZ
63	2	AZ
61	3	AZ
77	3	AZ
74	2	AZ
61	2	AZ
73	3	AZ
69	3	AZ
78	3	AZ
76	2	AZ
65	2	AZ
71	2	AZ
57	3	AZ
73	3	AZ
65	3	AZ
71	3	AZ
66	3	AZ
64	3	AZ
65	2	AZ
66	2	AZ
59	3	AZ
72	2	AZ
61	3	AZ
70	3	AZ
69	2	AZ
73	3	AZ
31	2	AZ
69	3	AZ
52	2	AZ
72	3	AZ
71	3	AZ
69	3	AZ
66	3	AZ
76	3	AZ
70	3	AZ
33	3	AZ
77	4	AZ
70	3	AZ
72	3	AZ
72	3	AZ
45	2	AZ
67	3	AZ
75	4	AZ
75	3	AZ
49	2	AZ
78	3	AZ
29	2	AZ
34	2	AZ
48	3	AZ
62	3	AZ
71	3	AZ
56	2	AZ
78	2	AZ
72	4	AZ
72	3	AZ
62	3	AZ
69	2	AZ
72	3	AZ
75	2	AZ
27	2	AZ
74	4	AZ
70	3	AZ
79	3	AZ
60	3	AZ
68	3	AZ
64	3	AZ
62	2	AZ
73	3	AZ
75	1	AZ
64	4	AZ
55	2	AZ
58	3	AZ
51	3	AZ
68	2	AZ
63	2	AZ
76	3	AZ
59	3	AZ
78	3	AZ
67	2	AZ
63	3	AZ
35	2	AZ
65	3	AZ
69	3	AZ
67	3	AZ
77	3	AZ
72	3	AZ
67	3	AZ
64	3	AZ
66	2	AZ
66	3	AZ
73	2	AZ
29	2	AZ
59	3	AZ
65	3	AZ
61	3	AZ
72	3	AZ
66	3	AZ
65	3	AZ
45	2	AZ
59	2	AZ
64	2	AZ
53	3	AZ
63	2	AZ
65	3	AZ
63	3	AZ
63	2	AZ
73	3	AZ
79	2	AZ
66	4	AZ
69	2	AZ
64	1	AZ
75	2	AZ
65	3	AZ
56	1	AZ
71	3	AZ
60	2	AZ
68	3	AZ
74	3	AZ
79	3	AZ
77	3	AZ
81	1	AZ
72	3	AZ
71	3	AZ
74	4	AZ
68	4	AZ
52	3	AZ
63	3	AZ
54	3	AZ
74	3	AZ
75	2	AZ
74	2	AZ
59	3	AZ
75	3	AZ
68	2	AZ
74	4	AZ
71	2	AZ
77	2	AZ
63	3	AZ
68	3	AZ
47	2	AZ
60	2	AZ
64	3	AZ
79	3	AZ
61	3	AZ
59	3	AZ
53	3	AZ
73	2	AZ
46	3	AZ
60	2	AZ
65	2	AZ
71	3	AZ
78	3	AZ
77	4	AZ
75	3	AZ
72	3	AZ
71	3	AZ
55	3	AZ
59	3	AZ
65	3	AZ
59	3	AZ
56	3	AZ
64	3	AZ
39	2	AZ
78	2	AZ
61	2	AZ
65	1	AZ
74	3	AZ
70	3	AZ
71	3	AZ
73	3	AZ
52	2	AZ
70	2	AZ
71	3	AZ
71	3	AZ
71	2	AZ
64	3	AZ
63	2	AZ
76	3	AZ
55	2	AZ
67	2	AZ
60	3	AZ
66	3	AZ
75	3	AZ
72	2	AZ
42	2	AZ
62	2	AZ
62	2	AZ
69	3	AZ
76	3	AZ
71	3	AZ
66	3	AZ
73	3	AZ
73	3	AZ
77	3	AZ
74	3	AZ
63	2	AZ
73	3	AZ
74	3	AZ
64	3	AZ
65	3	AZ
65	2	AZ
62	3	AZ
75	4	AZ
73	3	AZ
74	4	AZ
71	4	AZ
60	2	AZ
64	4	AZ
76	3	AZ
70	3	AZ
36	3	AZ
78	2	AZ
63	2	AZ
68	3	AZ
67	2	AZ
52	3	AZ
76	3	AZ
66	2	AZ
76	2	AZ
71	3	AZ
66	3	AZ
76	3	AZ
72	3	AZ
69	3	AZ
66	4	AZ
70	4	AZ
68	3	AZ
66	3	AZ
69	3	AZ
76	2	AZ
65	3	AZ
70	3	AZ
77	3	AZ
53	3	AZ
64	3	AZ
77	3	AZ
61	3	AZ
62	4	AZ
55	2	AZ
52	3	AZ
62	2	AZ
60	3	AZ
65	3	AZ
71	3	AZ
64	3	AZ
65	3	AZ
65	3	AZ
67	3	AZ
75	1	AZ
61	3	AZ
61	3	AZ
58	2	AZ
45	2	AZ
54	3	AZ
68	2	AZ
53	4	AZ
67	3	AZ
56	3	AZ
74	3	AZ
66	2	AZ
64	3	AZ
53	2	AZ
76	3	AZ
63	3	AZ
66	3	AZ
63	2	AZ
66	3	AZ
65	3	AZ
60	3	AZ
67	2	AZ
69	3	AZ
60	3	AZ
75	3	AZ
73	3	AZ
64	4	AZ
50	3	AZ
57	1	AZ
77	3	AZ
69	3	AZ
62	2	AZ
71	2	AZ
70	3	AZ
46	3	AZ
73	3	AZ
67	1	AZ
85	3	AZ
78	3	AZ
61	2	AZ
63	3	AZ
72	3	AZ
74	2	AZ
66	3	AZ
65	2	AZ
36	2	AZ
67	2	AZ
69	3	AZ
73	2	AZ
66	2	AZ
72	3	AZ
69	3	AZ
64	2	AZ
63	3	AZ
60	3	AZ
66	2	AZ
67	2	AZ
73	3	AZ
61	2	AZ
66	3	AZ
65	3	AZ
76	2	AZ
74	3	AZ
65	3	AZ
73	3	AZ
38	2	AZ
69	3	AZ
77	3	AZ
74	2	AZ
67	2	AZ
68	3	AZ
67	4	AZ
60	2	AZ
58	3	AZ
69	3	AZ
50	3	AZ
43	3	AZ
68	3	AZ
57	2	AZ
45	2	AZ
85	3	AZ
76	2	AZ
57	3	AZ
68	3	AZ
70	3	AZ
69	3	AZ
62	3	AZ
68	2	AZ
63	2	AZ
49	2	AZ
30	3	AZ
41	3	AZ
49	3	AZ
70	3	AZ
72	2	AZ
59	3	AZ
68	3	AZ
61	2	AZ
62	2	AZ
69	3	AZ
66	2	AZ
71	2	AZ
43	3	AZ
58	3	AZ
66	4	AZ
67	3	AZ
73	3	AZ
64	2	AZ
42	3	AZ
75	2	AZ
65	3	AZ
68	2	AZ
70	3	AZ
64	3	AZ
60	2	AZ
50	1	AZ
71	3	AZ
74	3	AZ
67	3	AZ
60	3	AZ
61	3	AZ
64	3	AZ
60	4	AZ
72	3	AZ
71	3	AZ
65	3	AZ
75	3	AZ
52	2	AZ
52	1	AZ
66	2	AZ
73	3	AZ
80	3	AZ
62	3	AZ
56	2	AZ
74	3	AZ
67	2	AZ
42	3	AZ
64	3	AZ
72	3	AZ
70	2	AZ
68	3	AZ
29	2	AZ
56	2	AZ
76	2	AZ
74	2	AZ
73	4	AZ
71	3	AZ
44	2	AZ
72	3	AZ
73	2	AZ
48	2	AZ
77	3	AZ
68	4	AZ
74	3	AZ
73	3	AZ
70	2	AZ
65	2	AZ
78	2	AZ
74	3	AZ
78	3	AZ
66	3	AZ
78	3	AZ
73	3	AZ
66	3	AZ
64	2	AZ
63	4	AZ
26	1	AZ
65	2	AZ
69	3	AZ
69	2	AZ
69	3	AZ
63	2	AZ
83	3	AZ
53	3	AZ
68	2	AZ
56	3	AZ
59	3	AZ
61	2	AZ
85	3	AZ
51	3	AZ
73	1	AZ
77	2	AZ
71	4	AZ
78	4	AZ
65	2	AZ
67	3	AZ
79	2	AZ
64	1	AZ
56	2	AZ
80	3	AZ
72	3	AZ
67	2	AZ
60	3	AZ
72	2	AZ
68	2	AZ
77	3	AZ
68	2	AZ
65	2	AZ
74	3	AZ
75	3	AZ
72	3	AZ
63	3	AZ
76	2	AZ
71	3	AZ
72	3	AZ
66	2	AZ
70	3	AZ
79	3	AZ
50	3	AZ
67	2	AZ
69	3	AZ
57	3	AZ
57	3	AZ
79	3	AZ
75	3	AZ
53	3	AZ
66	3	AZ
68	2	AZ
66	2	AZ
72	3	AZ
57	3	AZ
76	2	AZ
63	2	AZ
65	2	AZ
66	3	AZ
63	3	AZ
57	3	AZ
67	3	AZ
64	3	AZ
66	3	AZ
68	3	AZ
45	2	AZ
72	2	AZ
76	2	AZ
59	3	AZ
49	2	AZ
56	3	AZ
71	3	AZ
63	3	AZ
73	3	AZ
60	3	AZ
75	3	AZ
68	2	AZ
66	3	AZ
62	3	AZ
73	4	AZ
63	3	AZ
73	2	AZ
78	3	AZ
64	3	AZ
73	2	AZ
66	2	AZ
72	2	AZ
72	2	AZ
68	4	AZ
68	3	AZ
72	3	AZ
85	4	AZ
32	4	AZ
40	3	AZ
72	4	AZ
72	3	AZ
72	3	AZ
41	2	AZ
72	2	AZ
64	3	AZ
53	3	AZ
61	2	AZ
72	3	AZ
40	3	AZ
32	2	AZ
73	3	AZ
79	3	AZ
46	2	AZ
34	2	AZ
72	2	AZ
50	2	AZ
80	4	AZ
68	2	AZ
67	3	AZ
52	3	AZ
79	3	AZ
65	3	AZ
61	2	AZ
72	3	AZ
67	3	AZ
75	3	AZ
53	3	AZ
74	3	AZ
58	3	AZ
78	3	AZ
71	2	AZ
59	3	AZ
51	3	AZ
77	3	AZ
67	3	AZ
70	2	AZ
65	3	AZ
48	3	AZ
75	3	AZ
61	3	AZ
69	3	AZ
76	3	AZ
62	1	AZ
77	3	AZ
67	3	AZ
77	3	AZ
56	3	AZ
70	3	AZ
67	2	AZ
75	3	AZ
74	3	AZ
75	1	AZ
68	3	AZ
69	3	AZ
72	4	AZ
78	2	AZ
51	3	AZ
66	3	AZ
67	3	AZ
75	2	AZ
76	2	AZ
81	3	AZ
51	3	AZ
73	3	AZ
73	3	AZ
67	3	AZ
77	3	AZ
40	2	AZ
78	3	AZ
51	3	AZ
78	3	AZ
37	2	AZ
66	3	AZ
68	3	AZ
58	3	AZ
84	3	AZ
77	3	AZ
65	3	AZ
68	3	AZ
68	2	AZ
29	1	AZ
62	3	AZ
73	3	AZ
70	4	AZ
67	3	AZ
72	4	AZ
70	3	AZ
77	3	AZ
68	3	AZ
78	3	AZ
68	2	AZ
69	3	AZ
70	4	AZ
71	3	AZ
71	3	AZ
59	3	AZ
70	3	AZ
68	3	AZ
59	3	AZ
63	3	AZ
78	3	AZ
73	3	AZ
21	2	AZ
78	3	AZ
68	3	AZ
68	3	AZ
74	3	AZ
69	3	AZ
40	3	AZ
62	1	AZ
69	3	AZ
68	2	AZ
52	3	AZ
72	2	AZ
50	3	AZ
74	3	AZ
71	2	AZ
74	2	AZ
63	3	AZ
56	2	AZ
76	2	AZ
69	3	AZ
77	3	AZ
66	3	AZ
54	3	AZ
67	3	AZ
54	2	AZ
74	3	AZ
66	3	AZ
76	2	AZ
50	3	AZ
50	2	AZ
66	2	AZ
60	3	AZ
57	4	AZ
77	2	AZ
71	3	AZ
68	4	AZ
61	2	AZ
55	3	AZ
70	3	AZ
63	3	AZ
68	3	AZ
57	3	AZ
56	3	AZ
60	3	AZ
72	2	AZ
73	3	AZ
70	3	AZ
77	3	AZ
70	1	AZ
50	2	AZ
58	3	AZ
60	3	AZ
65	3	AZ
57	3	AZ
74	4	AZ
71	2	AZ
62	3	AZ
61	3	AZ
72	3	AZ
55	4	AZ
62	3	AZ
77	3	AZ
71	3	AZ
72	3	AZ
69	3	AZ
72	3	AZ
45	3	AZ
65	3	AZ
54	3	AZ
57	3	AZ
69	2	AZ
53	3	AZ
67	3	AZ
75	4	AZ
78	3	AZ
58	2	AZ
53	3	AZ
75	3	AZ
53	3	AZ
69	2	AZ
64	2	AZ
57	3	AZ
40	3	AZ
76	3	AZ
69	2	AZ
64	3	AZ
59	3	AZ
43	3	AZ
62	3	AZ
55	3	AZ
70	3	AZ
75	2	AZ
65	3	AZ
61	3	AZ
62	3	AZ
67	3	AZ
67	3	AZ
73	3	AZ
65	2	AZ
49	3	AZ
60	3	AZ
66	2	AZ
74	3	AZ
66	3	AZ
57	3	AZ
53	3	AZ
56	3	AZ
34	3	AZ
74	3	AZ
56	4	AZ
57	3	AZ
67	2	AZ
68	3	AZ
73	2	AZ
81	4	AZ
74	3	AZ
71	2	AZ
66	3	AZ
66	3	AZ
76	2	AZ
71	2	AZ
70	3	AZ
73	3	AZ
65	4	AZ
67	3	AZ
76	2	AZ
75	2	AZ
43	3	AZ
52	2	AZ
67	3	AZ
65	2	AZ
56	2	AZ
71	2	AZ
64	4	AZ
67	3	AZ
70	3	AZ
64	3	AZ
71	3	AZ
55	2	AZ
77	3	AZ
74	3	AZ
48	3	AZ
68	3	AZ
59	2	AZ
48	2	AZ
76	2	AZ
23	3	AZ
66	4	AZ
64	3	AZ
67	2	AZ
53	3	AZ
74	3	AZ
57	2	AZ
65	2	AZ
64	3	AZ
73	3	AZ
61	3	AZ
76	1	AZ
71	3	AZ
66	2	AZ
47	3	AZ
69	2	AZ
49	3	AZ
77	2	AZ
73	2	AZ
72	3	AZ
63	2	AZ
68	2	AZ
60	3	AZ
58	2	AZ
64	3	AZ
67	2	AZ
75	3	AZ
69	3	AZ
72	2	AZ
65	3	AZ
62	3	AZ
68	2	AZ
75	3	AZ
65	3	AZ
60	3	AZ
49	3	AZ
71	3	AZ
50	3	AZ
72	3	AZ
66	2	AZ
68	2	AZ
72	2	AZ
61	3	AZ
65	3	AZ
50	1	AZ
53	3	AZ
59	3	AZ
73	3	AZ
67	3	AZ
72	2	AZ
72	2	AZ
74	2	AZ
62	3	AZ
76	1	AZ
74	3	AZ
76	3	AZ
71	3	AZ
74	3	AZ
72	3	AZ
73	3	AZ
80	3	AZ
66	3	AZ
70	3	AZ
77	4	AZ
70	3	AZ
64	3	AZ
71	3	AZ
74	3	AZ
62	3	AZ
68	3	AZ
71	2	AZ
73	3	AZ
76	2	AZ
78	3	AZ
81	3	AZ
70	3	AZ
51	2	AZ
74	3	AZ
73	3	AZ
58	2	AZ
73	2	AZ
62	3	AZ
70	3	AZ
76	2	AZ
74	3	AZ
72	4	AZ
54	3	AZ
60	3	AZ
55	2	AZ
67	3	AZ
65	3	AZ
59	3	AZ
69	3	AZ
58	3	AZ
74	3	AZ
73	3	AZ
65	2	AZ
76	3	AZ
72	3	AZ
64	2	AZ
71	3	AZ
52	3	AZ
73	2	AZ
74	3	AZ
60	3	AZ
64	2	AZ
61	3	AZ
72	3	AZ
71	3	AZ
76	2	AZ
61	3	AZ
64	2	AZ
55	2	AZ
50	2	AZ
73	4	AZ
76	3	AZ
74	2	AZ
79	4	AZ
65	3	AZ
53	3	AZ
73	3	AZ
67	3	AZ
54	2	AZ
65	3	AZ
65	3	AZ
62	3	AZ
66	3	AZ
77	2	AZ
70	2	AZ
71	3	AZ
68	2	AZ
62	3	AZ
78	3	AZ
53	2	AZ
71	4	AZ
44	3	AZ
38	2	AZ
65	3	AZ
85	4	AZ
77	2	AZ
71	2	AZ
64	3	AZ
73	3	AZ
68	3	AZ
68	3	AZ
71	2	AZ
71	1	AZ
80	2	AZ
62	3	AZ
43	3	AZ
59	2	AZ
58	2	AZ
69	2	AZ
73	3	AZ
64	3	AZ
58	3	AZ
65	4	AZ
64	2	AZ
74	3	AZ
50	4	AZ
72	2	AZ
69	2	AZ
54	3	AZ
62	3	AZ
68	3	AZ
64	2	AZ
69	3	AZ
62	3	AZ
68	1	AZ
56	3	AZ
73	3	AZ
62	3	AZ
76	3	AZ
53	3	AZ
60	2	AZ
70	3	AZ
59	2	AZ
51	3	AZ
67	3	AZ
66	2	AZ
70	3	AZ
72	1	AZ
77	3	AZ
85	4	AZ
74	3	AZ
61	3	AZ
69	3	AZ
53	3	AZ
70	2	AZ
70	4	AZ
72	4	AZ
60	3	AZ
35	2	AZ
66	3	AZ
82	3	AZ
57	3	AZ
71	3	AZ
67	2	AZ
72	2	AZ
35	2	AZ
73	3	AZ
72	4	AZ
73	3	AZ
76	3	AZ
79	2	AZ
44	2	AZ
77	3	AZ
78	2	AZ
65	1	AZ
76	3	AZ
54	3	AZ
62	2	AZ
69	3	AZ
29	2	AZ
36	2	AZ
57	3	AZ
56	3	AZ
55	3	AZ
68	3	AZ
79	3	AZ
66	1	AZ
60	2	AZ
76	3	AZ
63	3	AZ
53	2	AZ
61	3	AZ
37	2	AZ
61	3	AZ
72	2	AZ
69	3	AZ
69	3	AZ
72	4	AZ
64	3	AZ
61	2	AZ
54	3	AZ
71	3	AZ
74	3	AZ
74	2	AZ
73	2	AZ
45	3	AZ
50	2	AZ
54	1	AZ
61	2	AZ
67	4	AZ
68	4	AZ
56	3	AZ
67	3	AZ
65	3	AZ
65	2	AZ
71	2	AZ
64	2	AZ
57	3	AZ
54	1	AZ
71	3	AZ
72	3	AZ
73	2	AZ
70	3	AZ
68	3	AZ
70	3	AZ
71	3	AZ
65	2	AZ
62	2	AZ
68	3	AZ
30	2	AZ
65	2	AZ
83	3	AZ
64	2	AZ
38	2	AZ
69	3	AZ
72	3	AZ
56	2	AZ
52	2	AZ
67	3	AZ
56	3	AZ
74	2	AZ
65	3	AZ
54	3	AZ
72	3	AZ
76	3	AZ
69	3	AZ
43	2	AZ
85	2	AZ
74	2	AZ
73	2	AZ
70	3	AZ
67	3	AZ
56	3	AZ
61	3	AZ
64	2	AZ
44	3	AZ
69	2	AZ
61	3	AZ
62	2	AZ
65	3	AZ
63	2	AZ
73	3	AZ
75	3	AZ
75	3	AZ
62	2	AZ
72	3	AZ
64	3	AZ
64	2	AZ
61	2	AZ
71	2	AZ
43	3	AZ
70	3	AZ
60	2	AZ
77	3	AZ
67	3	AZ
62	2	AZ
63	3	AZ
68	3	AZ
68	3	AZ
72	2	AZ
78	3	AZ
53	3	AZ
59	2	AZ
42	3	AZ
65	4	AZ
79	3	AZ
65	3	AZ
48	3	AZ
73	3	AZ
65	3	AZ
62	3	AZ
65	3	AZ
47	2	AZ
71	2	AZ
70	2	AZ
69	3	AZ
35	2	AZ
66	3	AZ
73	3	AZ
65	3	AZ
66	3	AZ
73	4	AZ
52	2	AZ
50	3	AZ
73	3	AZ
77	3	AZ
50	3	AZ
72	2	AZ
47	2	AZ
68	3	AZ
74	3	AZ
62	3	AZ
65	3	AZ
79	4	AZ
69	3	AZ
66	4	AZ
57	3	AZ
76	3	AZ
77	3	AZ
64	3	AZ
72	3	AZ
59	3	AZ
63	2	AZ
59	3	AZ
74	4	AZ
59	2	AZ
67	3	AZ
65	2	AZ
82	3	AZ
78	2	AZ
70	3	AZ
71	2	AZ
65	3	AZ
64	2	AZ
60	3	AZ
74	2	AZ
65	3	AZ
64	2	AZ
53	3	AZ
56	3	AZ
55	3	AZ
46	2	AZ
76	3	AZ
72	2	AZ
68	3	AZ
73	3	AZ
74	3	AZ
67	3	AZ
72	3	AZ
67	2	AZ
67	3	AZ
68	3	AZ
73	3	AZ
70	3	AZ
62	2	AZ
53	3	AZ
60	4	AZ
74	2	AZ
67	2	AZ
74	2	AZ
73	3	AZ
67	3	AZ
51	3	AZ
62	3	AZ
68	2	AZ
72	3	AZ
71	3	AZ
74	2	AZ
73	3	AZ
79	3	AZ
72	4	AZ
70	3	AZ
69	3	AZ
54	2	AZ
54	2	AZ
52	3	AZ
68	3	AZ
50	3	AZ
75	3	AZ
74	3	AZ
55	3	AZ
64	3	AZ
72	3	AZ
67	3	AZ
77	2	AZ
61	2	AZ
68	2	AZ
69	3	AZ
73	3	AZ
73	3	AZ
70	3	AZ
75	3	AZ
63	3	AZ
19	2	AZ
73	3	AZ
72	3	AZ
55	3	AZ
57	3	AZ
64	3	AZ
78	3	AZ
76	2	AZ
74	2	AZ
38	4	AZ
65	3	AZ
47	3	AZ
53	1	AZ
59	1	AZ
68	3	AZ
69	2	AZ
71	2	AZ
78	4	AZ
54	2	AZ
74	3	AZ
51	4	AZ
66	2	AZ
59	3	AZ
38	2	AZ
65	3	AZ
76	2	AZ
52	2	AZ
78	3	AZ
75	3	AZ
67	3	AZ
71	3	AZ
75	3	AZ
64	2	AZ
63	3	AZ
74	3	AZ
71	3	AZ
32	2	AZ
65	4	AZ
73	3	AZ
60	3	AZ
70	4	AZ
63	3	AZ
75	2	AZ
58	2	AZ
68	3	AZ
68	3	AZ
80	3	AZ
73	3	AZ
76	2	AZ
78	3	AZ
45	2	AZ
70	3	AZ
72	3	AZ
75	3	AZ
57	3	AZ
74	3	AZ
42	2	AZ
54	3	AZ
69	2	AZ
79	3	AZ
69	3	AZ
65	3	AZ
69	3	AZ
79	3	AZ
72	2	AZ
62	2	AZ
67	3	AZ
59	3	AZ
69	3	AZ
76	1	AZ
75	3	AZ
67	3	AZ
64	3	AZ
63	3	AZ
65	2	AZ
33	2	AZ
60	3	AZ
62	3	AZ
74	3	AZ
74	2	AZ
53	2	AZ
49	3	AZ
62	3	AZ
64	2	AZ
72	2	AZ
63	2	AZ
72	3	AZ
60	3	AZ
71	3	AZ
70	3	AZ
74	2	AZ
65	3	AZ
63	3	AZ
41	2	AZ
78	3	AZ
44	3	AZ
45	2	AZ
72	3	AZ
52	3	AZ
85	3	AZ
47	2	AZ
63	3	AZ
72	3	AZ
54	3	AZ
71	1	AZ
69	4	AZ
76	3	AZ
78	3	AZ
51	2	AZ
54	3	AZ
59	2	AZ
63	2	AZ
76	4	AZ
75	3	AZ
51	3	AZ
70	2	AZ
62	3	AZ
71	3	AZ
44	2	AZ
72	3	AZ
56	3	AZ
66	3	AZ
55	3	AZ
66	3	AZ
67	3	AZ
78	3	AZ
70	3	AZ
65	2	AZ
67	2	AZ
49	2	AZ
74	3	AZ
51	3	AZ
69	3	AZ
65	3	AZ
62	2	AZ
52	3	AZ
62	2	AZ
69	3	AZ
72	3	AZ
37	2	AZ
52	2	AZ
44	2	AZ
38	4	AZ
54	3	AZ
66	3	AZ
68	3	AZ
70	3	AZ
60	3	AZ
58	4	AZ
68	3	AZ
37	3	AZ
64	2	AZ
66	2	AZ
68	3	AZ
74	3	AZ
62	2	AZ
33	2	AZ
72	3	AZ
85	3	AZ
62	3	AZ
85	2	AZ
72	3	AZ
36	2	AZ
72	3	AZ
82	2	AZ
53	2	AZ
73	3	AZ
73	3	AZ
74	2	AZ
74	3	AZ
71	3	AZ
60	3	AZ
52	3	AZ
36	2	AZ
77	3	AZ
73	2	AZ
53	2	AZ
21	3	AZ
73	3	AZ
83	3	AZ
63	3	AZ
56	3	AZ
78	3	AZ
67	2	AZ
65	3	AZ
77	3	AZ
57	3	AZ
74	3	AZ
52	2	AZ
52	3	AZ
67	4	AZ
55	3	AZ
73	4	AZ
65	3	AZ
75	2	AZ
69	2	AZ
55	1	AZ
63	3	AZ
65	3	AZ
63	2	AZ
63	4	AZ
62	3	AZ
61	4	AZ
62	2	AZ
71	3	AZ
75	3	AZ
69	3	AZ
63	3	AZ
62	3	AZ
78	3	AZ
64	3	AZ
67	3	AZ
73	4	AZ
32	3	AZ
85	3	AZ
59	3	AZ
78	3	AZ
34	2	AZ
39	3	AZ
62	3	AZ
73	3	AZ
85	3	AZ
45	3	AZ
58	2	AZ
57	3	AZ
72	4	AZ
52	2	AZ
74	2	AZ
64	2	AZ
67	3	AZ
51	3	AZ
72	3	AZ
68	3	AZ
54	3	AZ
64	2	AZ
67	3	AZ
54	2	AZ
55	3	AZ
50	3	AZ
62	3	AZ
64	3	AZ
52	3	AZ
69	2	AZ
57	2	AZ
78	3	AZ
65	2	AZ
59	3	AZ
72	2	AZ
54	1	AZ
52	3	AZ
70	3	AZ
66	4	AZ
54	2	AZ
69	2	AZ
79	2	AZ
68	2	AZ
58	2	AZ
46	2	AZ
57	2	AZ
31	2	AZ
62	3	AZ
59	3	AZ
65	3	AZ
66	2	AZ
68	3	AZ
57	4	AZ
75	3	AZ
63	2	AZ
61	3	AZ
26	2	AZ
79	3	AZ
51	2	AZ
63	4	AZ
79	3	AZ
74	3	AZ
36	2	AZ
48	3	AZ
37	4	AZ
70	3	AZ
51	1	AZ
63	2	AZ
69	3	AZ
78	3	AZ
74	2	AZ
47	4	AZ
34	2	AZ
73	3	AZ
61	3	AZ
35	2	AZ
59	3	AZ
69	4	AZ
74	3	AZ
69	3	AZ
71	4	AZ
69	2	AZ
54	2	AZ
71	3	AZ
57	3	AZ
55	3	AZ
51	2	AZ
77	3	AZ
55	3	AZ
49	2	AZ
31	2	AZ
80	3	AZ
57	2	AZ
51	1	AZ
43	2	AZ
44	2	AZ
77	2	AZ
50	3	AZ
20	2	AZ
45	2	AZ
75	2	AZ
48	2	AZ
56	3	AZ
56	2	AZ
71	2	AZ
61	3	AZ
78	4	AZ
78	2	AZ
75	3	AZ
71	3	AZ
64	2	AZ
60	4	AZ
76	2	AZ
69	3	AZ
77	3	AZ
50	3	AZ
71	3	AZ
55	2	AZ
64	3	AZ
39	1	AZ
68	3	AZ
49	2	AZ
67	3	AZ
75	2	AZ
65	3	AZ
54	3	AZ
51	3	AZ
85	3	AZ
57	3	AZ
55	2	AZ
74	4	AZ
71	3	AZ
67	2	AZ
58	1	AZ
61	3	AZ
70	2	AZ
49	2	AZ
59	3	AZ
59	2	AZ
56	3	AZ
58	3	AZ
71	2	AZ
72	4	AZ
52	3	AZ
83	3	AZ
77	3	AZ
69	2	AZ
38	3	AZ
67	2	AZ
58	3	AZ
63	3	AZ
50	3	AZ
62	2	AZ
66	2	AZ
64	3	AZ
55	3	AZ
68	2	AZ
79	3	AZ
38	2	AZ
60	3	AZ
58	2	AZ
66	2	AZ
56	3	AZ
60	2	AZ
71	3	AZ
76	4	AZ
29	2	AZ
67	2	AZ
65	3	AZ
71	2	AZ
63	3	AZ
64	2	AZ
72	3	AZ
66	2	AZ
72	3	AZ
41	2	AZ
60	2	AZ
78	3	AZ
51	2	AZ
58	2	AZ
61	2	AZ
77	4	AZ
65	2	AZ
59	2	AZ
79	4	AZ
72	2	AZ
57	3	AZ
65	2	AZ
74	3	AZ
59	3	AZ
69	3	AZ
69	2	AZ
52	3	AZ
72	3	AZ
64	3	AZ
66	3	AZ
69	2	AZ
74	2	AZ
68	3	AZ
76	4	AZ
68	3	AZ
69	2	AZ
62	3	AZ
61	4	AZ
58	3	AZ
71	2	AZ
60	2	AZ
68	2	AZ
60	2	AZ
62	3	AZ
38	2	AZ
60	3	AZ
74	3	AZ
37	3	AZ
49	2	AZ
60	3	AZ
71	3	AZ
55	3	AZ
75	3	AZ
24	2	AZ
54	2	AZ
60	3	AZ
76	2	AZ
54	2	AZ
60	3	AZ
44	3	AZ
71	2	AZ
59	3	AZ
72	3	AZ
71	3	AZ
62	3	AZ
38	2	AZ
68	2	AZ
69	3	AZ
67	3	AZ
61	2	AZ
65	3	AZ
65	2	AZ
70	2	AZ
35	3	AZ
70	3	AZ
48	3	AZ
68	3	AZ
41	3	AZ
64	2	AZ
65	1	AZ
62	2	AZ
67	3	AZ
68	1	AZ
62	2	AZ
59	3	AZ
63	3	AZ
64	2	AZ
70	2	AZ
66	2	AZ
58	2	AZ
63	2	AZ
55	3	AZ
67	3	AZ
73	3	AZ
74	3	AZ
65	3	AZ
42	3	AZ
70	2	AZ
68	3	AZ
70	2	AZ
69	2	AZ
65	3	AZ
61	3	AZ
63	3	AZ
49	2	AZ
36	2	AZ
77	3	AZ
52	2	AZ
63	3	AZ
47	1	AZ
70	4	AZ
68	2	AZ
51	3	AZ
66	2	AZ
71	2	AZ
73	3	AZ
63	3	AZ
74	2	AZ
54	2	AZ
67	2	AZ
60	3	AZ
65	3	AZ
56	2	AZ
70	3	AZ
68	2	AZ
44	2	AZ
35	2	AZ
73	3	AZ
82	3	AZ
59	3	AZ
84	2	AZ
71	3	AZ
59	3	AZ
57	3	AZ
79	3	AZ
61	3	AZ
69	3	AZ
56	3	AZ
65	2	AZ
66	3	AZ
63	3	AZ
74	3	AZ
69	2	AZ
68	3	AZ
59	3	AZ
64	4	AZ
65	4	AZ
67	3	AZ
55	2	AZ
70	3	AZ
63	3	AZ
50	3	AZ
57	2	AZ
66	3	AZ
62	3	AZ
68	2	AZ
62	3	AZ
68	3	AZ
66	3	AZ
69	3	AZ
51	2	AZ
63	3	AZ
80	2	AZ
51	3	AZ
65	3	AZ
66	2	AZ
63	3	AZ
54	3	AZ
57	3	AZ
63	3	AZ
33	2	AZ
58	3	AZ
52	2	AZ
70	4	AZ
72	3	AZ
55	3	AZ
74	2	AZ
65	3	AZ
57	2	AZ
62	1	AZ
72	3	AZ
64	3	AZ
54	3	AZ
66	2	AZ
60	3	AZ
65	3	AZ
75	2	AZ
33	1	AZ
68	2	AZ
63	2	AZ
30	2	AZ
74	3	AZ
75	3	AZ
67	3	AZ
67	4	AZ
47	2	AZ
71	3	AZ
53	2	AZ
64	3	AZ
63	3	AZ
64	2	AZ
67	2	AZ
69	3	AZ
61	3	AZ
76	4	AZ
66	2	AZ
55	3	AZ
47	1	AZ
67	2	AZ
59	3	AZ
76	2	AZ
66	3	AZ
54	3	AZ
63	3	AZ
37	3	AZ
56	2	AZ
59	3	AZ
64	3	AZ
73	3	AZ
64	3	AZ
55	3	AZ
61	2	AZ
36	2	AZ
35	4	AZ
43	3	AZ
63	3	AZ
60	2	AZ
36	3	AZ
45	2	AZ
73	3	AZ
68	3	AZ
33	2	AZ
58	1	AZ
69	3	AZ
58	2	AZ
55	2	AZ
64	2	AZ
67	3	AZ
38	2	AZ
59	4	AZ
74	3	AZ
69	4	AZ
63	2	AZ
85	2	AZ
31	1	AZ
68	3	AZ
60	3	AZ
51	3	AZ
63	3	AZ
63	2	AZ
72	3	AZ
67	2	AZ
62	2	AZ
31	2	AZ
33	2	AZ
62	3	AZ
60	4	AZ
77	3	AZ
63	3	AZ
53	1	AZ
46	2	AZ
62	4	AZ
34	2	AZ
70	3	AZ
63	3	AZ
66	2	AZ
53	2	AZ
62	3	AZ
60	3	AZ
60	3	AZ
43	3	AZ
68	4	AZ
70	2	AZ
70	2	AZ
66	3	AZ
46	2	AZ
65	4	AZ
64	2	AZ
63	3	AZ
65	2	AZ
26	2	AZ
61	3	AZ
79	3	AZ
46	4	AZ
71	4	AZ
71	2	AZ
57	3	AZ
55	3	AZ
27	2	AZ
43	2	AZ
72	2	AZ
59	2	AZ
70	3	AZ
52	2	AZ
61	3	AZ
63	2	AZ
63	2	AZ
74	1	AZ
71	3	AZ
74	3	AZ
42	4	AZ
67	3	AZ
74	3	AZ
71	2	AZ
67	2	AZ
42	2	AZ
49	3	AZ
71	3	AZ
67	4	AZ
71	4	AZ
60	2	AZ
31	2	AZ
69	4	AZ
56	2	AZ
75	3	AZ
79	2	AZ
77	1	AZ
58	1	AZ
61	2	AZ
34	2	AZ
51	2	AZ
61	2	AZ
64	4	AZ
77	3	AZ
67	3	AZ
37	2	AZ
70	3	AZ
53	3	AZ
55	2	AZ
72	2	AZ
72	3	AZ
68	3	AZ
56	3	AZ
41	2	AZ
58	4	AZ
55	3	AZ
72	3	AZ
[truncated: 34,519 more rows]
