# Supplementary material for: Antibody responses to SARS-CoV-2 vaccines in 45,965 adults from the general population of the United Kingdom
Source: Nat Microbiol. 2021 Jul 21;6(9):1140–9. doi: 10.1038/s41564-021-00947-3 (PMC8294260; doi:10.1038/s41564-021-00947-3)
Supplement: Source Data Extended Data Fig. 10 — Statistical source data. [file 41564_2021_947_MOESM16_ESM.xlsx]

## Sheet: FigS10_data
ID	time	assay	class	group
1	-7	3.1865	3	AZ
2	-5	8.0482	1	AZ
2	20	205.704	1	AZ
2	48	166.151	1	AZ
3	5	15.0917	2	AZ
3	31	137.57	2	AZ
4	13	41.2798	2	AZ
4	38	85.1363	2	AZ
6	-12	3.3156	3	AZ
7	3	3.79637	3	AZ
8	-8	6.08345	2	AZ
8	45	500	2	AZ
9	-1	2	4	AZ
9	28	23.8633	4	AZ
10	7	14.0186	3	AZ
10	29	106.209	3	AZ
13	5	4.32577	3	AZ
13	32	117.174	3	AZ
14	20	39.9927	3	AZ
14	49	103.338	3	AZ
15	4	4.0545	3	AZ
17	9	5.47496	3	AZ
17	34	70.7461	3	AZ
18	28	500	2	AZ
21	6	5.28876	3	AZ
22	10	6.48507	3	AZ
22	35	236.037	3	AZ
24	-3	3.37299	3	AZ
25	34	218.828	2	AZ
26	2	3.05948	3	AZ
26	29	163.882	3	AZ
27	43	5.5725	4	AZ
28	10	4.666	3	AZ
30	-5	2.7634	2	AZ
30	21	120.977	2	AZ
31	1	4.74593	3	AZ
33	13	46.973	2	AZ
34	-4	2.40725	2	AZ
34	24	160.016	2	AZ
35	6	3.6947	3	AZ
36	16	10.7438	3	AZ
37	22	121.842	3	AZ
38	34	158.328	3	AZ
40	12	19.6618	2	AZ
41	-3	3.1304	3	AZ
41	25	43.6397	3	AZ
42	-12	4.30431	2	AZ
42	14	70.2349	2	AZ
42	40	129.605	2	AZ
43	3	3.43556	3	AZ
43	27	72.2923	3	AZ
45	-13	2.86213	3	AZ
46	2	3.33824	3	AZ
46	30	143.065	3	AZ
47	-11	2.58736	2	AZ
47	15	48.0306	2	AZ
47	40	68.5377	2	AZ
48	-9	4.37712	2	AZ
48	19	130.65	2	AZ
49	1	6.89064	3	AZ
49	27	182.532	3	AZ
50	4	2.76284	3	AZ
50	32	45.4826	3	AZ
51	36	30.94	3	AZ
52	0	3.31642	3	AZ
52	23	64.2666	3	AZ
53	5	6.1872	3	AZ
53	33	91.2039	3	AZ
55	-12	4.32847	3	AZ
55	11	10.9866	3	AZ
55	43	112.976	3	AZ
56	-3	3.90976	3	AZ
56	21	60.8002	3	AZ
57	9	24.6561	2	AZ
58	5	5.8278	2	AZ
59	-4	4.3861	2	AZ
59	24	422.186	2	AZ
60	4	3.43439	3	AZ
60	40	70.2723	3	AZ
61	0	5.39446	2	AZ
61	31	477.546	2	AZ
62	5	3.45751	3	AZ
62	33	102.706	3	AZ
63	10	2	3	AZ
64	19	53.4077	3	AZ
65	-4	2.7856	3	AZ
67	5	3.15598	3	AZ
68	-4	4.09345	2	AZ
68	18	115.141	2	AZ
70	-14	4.10883	3	AZ
70	11	8.4584	3	AZ
70	41	48.7999	3	AZ
71	3	5.9317	2	AZ
72	-7	3.01717	2	AZ
72	18	265.021	2	AZ
73	2	7.9034	2	AZ
74	18	22.5127	3	AZ
76	37	127.738	2	AZ
77	4	3.50891	3	AZ
77	32	73.7135	3	AZ
78	11	8.6358	3	AZ
79	5	13.1623	2	AZ
81	2	2.96159	2	AZ
81	30	199.777	2	AZ
82	13	32.3681	2	AZ
83	26	266.187	2	AZ
84	8	4.91018	2	AZ
84	33	434.638	2	AZ
86	0	4.3879	3	AZ
87	1	6.88165	3	AZ
88	7	3.85761	3	AZ
88	33	49.9942	3	AZ
90	-5	2.72802	3	AZ
90	20	60.4242	3	AZ
90	47	96.8342	3	AZ
91	15	325.848	1	AZ
92	-10	3.89534	3	AZ
92	18	22.0519	3	AZ
93	-9	2.60849	4	AZ
93	19	4.88857	4	AZ
93	47	31.1851	4	AZ
94	11	5.15621	3	AZ
94	39	149.424	3	AZ
95	10	25.5295	2	AZ
95	38	107.278	2	AZ
96	-11	2.8815	3	AZ
96	17	19.4043	3	AZ
97	4	5.7175	2	AZ
98	15	46.0516	2	AZ
98	50	66.3895	2	AZ
99	-4	4.5861	3	AZ
100	6	2	3	AZ
101	20	93.2272	2	AZ
103	-8	3.80929	4	AZ
103	19	5.31767	4	AZ
103	45	12.9951	4	AZ
104	6	4.40504	3	AZ
104	34	146.094	3	AZ
105	-14	4.10297	3	AZ
106	8	4.58316	3	AZ
106	36	60.8162	3	AZ
108	-1	12.8806	3	AZ
108	27	97.616	3	AZ
109	6	2.2965	3	AZ
110	-13	3.08379	2	AZ
110	14	73.6478	2	AZ
111	-11	4.3586	3	AZ
113	44	22.8273	3	AZ
114	-3	3.8536	3	AZ
115	-8	7.12812	2	AZ
115	17	244.185	2	AZ
115	45	185.097	2	AZ
116	19	205.791	2	AZ
117	-13	3.4446	3	AZ
118	10	5.58127	3	AZ
118	39	44.8357	3	AZ
119	40	102.591	3	AZ
120	-13	3.4064	3	AZ
120	15	26.4772	3	AZ
121	22	85.961	3	AZ
122	12	17.0844	2	AZ
123	6	2	3	AZ
125	0	2.75384	3	AZ
125	27	121.441	3	AZ
126	-3	3.11028	2	AZ
126	23	154.427	2	AZ
127	-11	4.47877	2	AZ
127	19	272.556	2	AZ
128	-2	5.76953	3	AZ
128	24	143.363	3	AZ
130	21	105.741	3	AZ
130	49	67.6836	3	AZ
131	12	17.9931	3	AZ
131	42	108.248	3	AZ
132	13	38.7565	2	AZ
132	47	116.894	2	AZ
133	12	49.5925	2	AZ
134	4	4.06358	2	AZ
134	36	308.811	2	AZ
135	5	3.2471	3	AZ
136	42	45.3784	3	AZ
137	11	6.22163	3	AZ
137	39	78.0925	3	AZ
138	5	2.76172	3	AZ
138	33	82.2276	3	AZ
139	1	3.5565	3	AZ
140	12	15.8483	3	AZ
141	-9	3.44155	2	AZ
141	19	263.283	2	AZ
142	9	20.8683	2	AZ
143	-7	9.5955	3	AZ
143	21	24.2412	3	AZ
145	16	107.597	2	AZ
146	7	4.9995	3	AZ
147	-2	3.39331	3	AZ
147	20	35.9365	3	AZ
149	14	29.6377	2	AZ
150	20	92.0221	3	AZ
151	21	181.647	2	AZ
152	5	5.2526	3	AZ
153	23	317.656	2	AZ
154	11	13.7335	3	AZ
154	36	149.211	3	AZ
155	-14	2.78411	3	AZ
155	24	114.63	3	AZ
156	-2	3.14254	3	AZ
157	-2	2.72887	3	AZ
157	23	68.2032	3	AZ
157	49	74.4598	3	AZ
158	33	129.855	3	AZ
159	12	20.979	3	AZ
159	40	58.4871	3	AZ
160	11	8.8184	3	AZ
161	-2	3.82921	4	AZ
161	20	10.4965	4	AZ
162	4	3.47743	3	AZ
162	31	121.669	3	AZ
163	16	29.5278	3	AZ
163	40	34.4194	3	AZ
164	13	20.2401	3	AZ
164	41	79.5367	3	AZ
165	2	4.6907	2	AZ
166	1	2.5012	3	AZ
166	29	29.64	3	AZ
167	29	22.4803	4	AZ
168	8	4.83008	3	AZ
168	36	46.993	3	AZ
169	-13	4.82387	2	AZ
169	15	125.016	2	AZ
169	43	253.031	2	AZ
170	22	157.602	3	AZ
170	47	56.608	3	AZ
171	3	7.9687	2	AZ
172	12	34.9751	2	AZ
173	-9	5.4695	3	AZ
174	8	6.1797	3	AZ
175	23	123.576	3	AZ
176	10	76.738	2	AZ
177	-7	4.56945	2	AZ
177	22	261.566	2	AZ
177	49	262.797	2	AZ
178	29	22.6505	4	AZ
179	-14	3.59614	3	AZ
179	8	3.33588	3	AZ
179	37	51.541	3	AZ
181	-1	12.6762	3	AZ
182	7	4.31794	2	AZ
182	31	349.233	2	AZ
183	0	3.87594	3	AZ
183	32	131.312	3	AZ
184	34	162.166	2	AZ
185	6	9.0641	2	AZ
186	-10	3.19499	4	AZ
186	18	4.19848	4	AZ
186	46	7.3436	4	AZ
187	17	46.0137	3	AZ
188	10	2.89664	3	AZ
188	36	182.321	3	AZ
189	-7	5.52236	3	AZ
189	21	51.7333	3	AZ
193	-3	5.55635	3	AZ
193	24	109.675	3	AZ
194	11	13.8198	3	AZ
195	-14	3.06932	2	AZ
195	13	36.8039	2	AZ
196	10	5.13542	3	AZ
196	34	122.09	3	AZ
197	10	500	1	AZ
197	32	268.549	1	AZ
198	21	2	4	AZ
199	-8	4.53511	2	AZ
199	16	164.12	2	AZ
199	47	216.767	2	AZ
200	-1	6.38059	3	AZ
200	23	38.4749	3	AZ
201	5	4.2478	3	AZ
201	34	54.1968	3	AZ
202	-11	9.34638	2	AZ
202	16	75.3809	2	AZ
203	12	23.8244	2	AZ
204	21	112.115	3	AZ
205	-5	5.98759	3	AZ
205	23	157.46	3	AZ
207	-1	7.19217	3	AZ
207	27	56.098	3	AZ
209	14	80.3288	2	AZ
210	13	7.58306	3	AZ
210	41	72.9976	3	AZ
211	15	50.815	2	AZ
212	-1	5.0782	3	AZ
212	27	35.9972	3	AZ
214	43	30.0638	3	AZ
215	-14	5.94191	3	AZ
215	14	6.2594	3	AZ
215	42	37.2678	3	AZ
216	27	173.685	3	AZ
218	1	3.62855	3	AZ
218	30	143.343	3	AZ
219	7	4.43775	3	AZ
221	17	32.0634	3	AZ
222	-2	5.2325	2	AZ
222	26	251.308	2	AZ
223	4	5.29792	3	AZ
223	32	65.564	3	AZ
224	-10	2.86374	2	AZ
224	17	385.012	2	AZ
224	45	500	2	AZ
225	1	3.55444	2	AZ
225	27	288.591	2	AZ
226	10	2.8011	3	AZ
227	14	14.5459	3	AZ
227	46	192.71	3	AZ
228	-5	9.85338	3	AZ
228	27	74.2433	3	AZ
229	12	15.3067	3	AZ
229	41	177.174	3	AZ
230	1	3.52443	3	AZ
231	-12	3.14905	3	AZ
231	12	4.08116	3	AZ
231	44	65.0656	3	AZ
232	-14	2.9562	2	AZ
232	14	138.404	2	AZ
233	6	4.36433	2	AZ
233	34	500	2	AZ
234	13	85.143	2	AZ
234	41	132.812	2	AZ
235	0	2	3	AZ
235	24	47.6751	3	AZ
236	-14	3.08635	2	AZ
236	12	62.3782	2	AZ
238	2	3.3029	3	AZ
238	30	60.0946	3	AZ
239	-10	5.00988	3	AZ
240	5	10.1583	2	AZ
241	13	9.52414	3	AZ
243	-7	3.24247	2	AZ
243	20	147.713	2	AZ
243	50	86.0765	2	AZ
245	-1	5.51439	4	AZ
245	27	15.8418	4	AZ
247	14	41.2392	2	AZ
247	45	132.482	2	AZ
248	7	262.588	1	AZ
249	9	16.115	2	AZ
249	37	158.482	2	AZ
251	-2	4.14002	3	AZ
252	7	322.004	1	AZ
253	6	2.92669	3	AZ
253	34	170.718	3	AZ
254	12	26.8871	2	AZ
255	-10	2.94474	3	AZ
255	39	77.6371	3	AZ
256	9	4.67777	3	AZ
256	44	38.8463	3	AZ
257	-10	2.52561	3	AZ
257	18	20.3248	3	AZ
257	46	79.4164	3	AZ
258	3	2.78596	3	AZ
258	31	71.0683	3	AZ
259	-9	21.907	1	AZ
259	22	162.026	1	AZ
259	47	105.662	1	AZ
260	9	7.66717	3	AZ
260	33	61.3271	3	AZ
261	-7	10.0098	3	AZ
261	49	77.5478	3	AZ
262	-7	2.94336	4	AZ
262	49	2.3889	4	AZ
264	-5	3.71199	4	AZ
264	23	7.7683	4	AZ
265	0	2.4989	3	AZ
266	10	7.0105	3	AZ
267	37	101.457	3	AZ
268	20	26.5935	3	AZ
268	49	27.7595	3	AZ
270	-6	7.98791	2	AZ
270	50	180.589	2	AZ
271	50	385.79	2	AZ
272	-5	4.0148	3	AZ
273	-4	3.18453	3	AZ
273	22	99.9618	3	AZ
274	12	38.2222	2	AZ
275	-12	4.56918	4	AZ
275	17	4.49916	4	AZ
275	45	7.4423	4	AZ
280	-12	8.21055	2	AZ
280	15	53.8493	2	AZ
281	-14	2.85294	2	AZ
281	41	288.83	2	AZ
283	-3	2.2738	3	AZ
283	25	38.1727	3	AZ
284	-7	12.7997	3	AZ
285	14	113.43	2	AZ
287	-13	5.7025	2	AZ
287	16	77.0263	2	AZ
289	-3	3.5733	3	AZ
289	25	160.033	3	AZ
290	-2	3.39817	3	AZ
290	25	40.6925	3	AZ
291	5	4.832	3	AZ
292	8	4.7057	3	AZ
293	8	6.3781	3	AZ
294	12	31.4875	2	AZ
294	40	136.628	2	AZ
295	11	11.9536	3	AZ
297	2	9.3607	2	AZ
299	-11	2.88027	2	AZ
299	13	29.533	2	AZ
299	41	159.72	2	AZ
300	-7	2.80854	3	AZ
300	44	46.2471	3	AZ
301	-14	6.65818	3	AZ
301	11	4.586	3	AZ
301	37	221.338	3	AZ
302	11	4.26858	4	AZ
302	39	5.5037	4	AZ
303	-5	4.73062	3	AZ
303	23	39.2171	3	AZ
304	-11	3.8294	3	AZ
304	15	25.9513	3	AZ
304	49	71.2378	3	AZ
305	6	3.11993	3	AZ
305	34	99.8059	3	AZ
306	5	5.7234	3	AZ
307	6	7.1332	3	AZ
309	1	4.3445	3	AZ
310	0	7.2555	3	AZ
311	5	3.52429	3	AZ
313	-2	5.7984	3	AZ
313	25	186.962	3	AZ
314	0	5.3583	2	AZ
315	30	331.317	2	AZ
316	4	10.982	2	AZ
317	32	102.824	1	AZ
318	8	2.80292	3	AZ
318	35	69.4358	3	AZ
319	26	122.795	3	AZ
320	11	6.02133	3	AZ
320	36	151.668	3	AZ
321	-6	3.03283	3	AZ
321	21	39.1721	3	AZ
324	2	6.77743	2	AZ
325	-12	3.10512	2	AZ
325	22	282.773	2	AZ
325	47	256.452	2	AZ
326	-6	4.72311	3	AZ
326	50	32.0728	3	AZ
327	9	6.28162	3	AZ
327	37	104.813	3	AZ
328	-12	3.39706	2	AZ
328	16	115.281	2	AZ
328	44	155.629	2	AZ
329	13	8.2534	3	AZ
329	46	54.0209	3	AZ
330	11	18.8587	2	AZ
332	33	31.6663	3	AZ
334	11	20.573	2	AZ
335	-10	6.11177	2	AZ
335	17	63.675	2	AZ
336	2	5.4914	3	AZ
337	25	119.719	3	AZ
339	12	5.39549	3	AZ
339	38	34.6224	3	AZ
340	-5	2.7581	2	AZ
340	23	138.907	2	AZ
341	7	14.5103	2	AZ
342	6	6.8757	2	AZ
343	-13	3.94607	2	AZ
343	15	48.4839	2	AZ
344	-7	2.87959	3	AZ
344	21	28.8622	3	AZ
345	10	12.9584	3	AZ
345	39	53.5535	3	AZ
346	0	3.90181	3	AZ
346	35	123.81	3	AZ
347	3	4.11182	3	AZ
350	4	3.30551	3	AZ
350	32	157.866	3	AZ
351	-13	4.29042	3	AZ
351	44	49.0827	3	AZ
353	15	12.7706	3	AZ
353	37	168.726	3	AZ
355	8	4.04531	3	AZ
355	36	69.2358	3	AZ
357	19	95.1357	2	AZ
358	-4	3.37913	3	AZ
358	46	27.1103	3	AZ
360	4	3.5493	3	AZ
360	29	61.822	3	AZ
361	0	5.9779	3	AZ
362	-2	12.9117	3	AZ
362	31	73.8088	3	AZ
363	33	417.834	2	AZ
364	-13	4.65439	3	AZ
365	29	7.341	4	AZ
367	5	2.91627	3	AZ
367	32	114.937	3	AZ
368	27	17.0267	4	AZ
373	-2	5.59979	4	AZ
373	24	15.6962	4	AZ
374	1	15.3441	2	AZ
375	11	2.87751	4	AZ
375	33	6.4564	4	AZ
376	7	3.61231	3	AZ
376	36	39.9914	3	AZ
378	-14	4.64936	3	AZ
378	10	10.9889	3	AZ
378	43	112.966	3	AZ
379	9	5.36203	3	AZ
380	-13	3.61908	2	AZ
380	13	73.216	2	AZ
381	16	368.039	2	AZ
382	45	54.3495	3	AZ
383	-11	3.81193	2	AZ
383	16	47.9958	2	AZ
384	7	3.9969	3	AZ
388	6	2.95127	3	AZ
388	30	62.7469	3	AZ
389	21	137.406	2	AZ
390	18	423.487	2	AZ
391	-9	3.3125	3	AZ
391	16	36.3368	3	AZ
391	45	89.4518	3	AZ
392	8	5.60941	3	AZ
392	42	93.1919	3	AZ
393	5	3.07967	3	AZ
393	28	243.463	3	AZ
394	-9	2.70377	3	AZ
394	19	13.0618	3	AZ
396	-1	4.01039	3	AZ
396	34	66.9264	3	AZ
397	20	6.6106	4	AZ
399	2	3.69758	4	AZ
399	25	27.1841	4	AZ
400	10	5.0184	3	AZ
400	37	162.291	3	AZ
402	1	4.5703	3	AZ
403	31	142.845	3	AZ
404	16	337.898	2	AZ
406	-2	4.0057	3	AZ
406	28	109.189	3	AZ
407	12	7.34437	3	AZ
408	-13	2.81714	3	AZ
408	15	30.9046	3	AZ
408	46	84.6841	3	AZ
410	8	5.5496	3	AZ
411	2	5.4141	3	AZ
411	30	123.345	3	AZ
412	29	104.645	3	AZ
413	-4	9.8629	3	AZ
414	9	3.57994	4	AZ
414	35	15.0748	4	AZ
415	-9	8.12815	2	AZ
415	19	235.503	2	AZ
416	11	8.4033	3	AZ
418	-10	4.99964	2	AZ
418	18	149.559	2	AZ
419	-10	3.3752	3	AZ
420	1	3.86065	3	AZ
420	28	86.6043	3	AZ
421	40	108.701	3	AZ
422	-5	4.39122	3	AZ
423	6	3.79499	3	AZ
423	33	144.103	3	AZ
424	0	5.73886	3	AZ
424	26	181.705	3	AZ
425	24	77.808	3	AZ
426	-11	13.6882	1	AZ
426	45	148.358	1	AZ
427	-6	2.3961	3	AZ
428	15	23.2337	3	AZ
429	1	5.0488	2	AZ
430	-1	3.18179	2	AZ
430	30	215.138	2	AZ
431	6	4.2112	3	AZ
431	35	163.667	3	AZ
432	-10	2.94068	2	AZ
432	22	265.02	2	AZ
433	34	4.3381	4	AZ
434	1	3.93954	3	AZ
434	29	62.4642	3	AZ
435	-1	4.43467	3	AZ
435	27	197.61	3	AZ
436	25	104.043	3	AZ
437	-6	5.24282	2	AZ
437	22	172.219	2	AZ
438	-12	7.1618	3	AZ
438	22	145.845	3	AZ
439	3	3.25819	2	AZ
439	25	265.527	2	AZ
440	12	4.01594	3	AZ
440	37	74.285	3	AZ
441	24	101.039	3	AZ
442	23	46.6677	3	AZ
443	19	145.714	2	AZ
445	31	64.5516	3	AZ
446	25	38.0552	3	AZ
447	14	7.2714	3	AZ
448	41	197.148	2	AZ
449	-3	3.09976	3	AZ
449	21	73.5416	3	AZ
450	-3	2.7018	3	AZ
451	4	3.35998	3	AZ
451	26	53.6509	3	AZ
452	2	7.62644	3	AZ
452	31	54.5828	3	AZ
454	28	10.1917	4	AZ
455	17	35.2671	3	AZ
456	-13	19.6388	1	AZ
457	2	5.20661	3	AZ
457	24	126.999	3	AZ
458	-9	3.40538	3	AZ
458	19	41.855	3	AZ
459	19	108.842	2	AZ
460	-7	3.02418	2	AZ
460	18	161.917	2	AZ
461	23	100.264	3	AZ
461	50	34.4541	3	AZ
462	11	12.7723	3	AZ
463	-11	2.8921	3	AZ
463	12	3.6174	3	AZ
463	45	82.6831	3	AZ
464	14	317.703	1	AZ
465	8	6.58913	3	AZ
466	-8	3.43359	3	AZ
467	11	15.3494	2	AZ
468	-8	5.78982	3	AZ
469	1	3.64142	3	AZ
469	29	96.9187	3	AZ
470	12	46.2282	2	AZ
470	38	87.6472	2	AZ
471	-3	4.88966	3	AZ
471	27	94.8259	3	AZ
472	-8	3.19567	2	AZ
472	20	125.595	2	AZ
473	-13	6.14497	2	AZ
473	16	176.286	2	AZ
475	8	32.232	2	AZ
475	37	141.859	2	AZ
476	9	10.2205	3	AZ
478	4	2.96278	2	AZ
478	28	234.319	2	AZ
479	3	3.02716	2	AZ
479	31	375.27	2	AZ
480	26	70.573	3	AZ
481	-11	4.02422	3	AZ
482	-13	3.197	2	AZ
482	15	75.7729	2	AZ
483	-1	2.60443	3	AZ
483	30	154.564	3	AZ
484	-13	4.17581	3	AZ
485	-8	2.778	2	AZ
485	18	62.942	2	AZ
485	43	135.496	2	AZ
487	2	8.93224	2	AZ
487	30	259.508	2	AZ
488	5	2.98233	3	AZ
488	32	184.981	3	AZ
489	-9	2.4209	2	AZ
490	0	10.8544	3	AZ
490	30	105.693	3	AZ
491	0	6.88297	3	AZ
491	22	72.1334	3	AZ
492	29	252.886	2	AZ
493	3	3.87922	3	AZ
493	30	125.939	3	AZ
495	-1	3.44752	3	AZ
495	27	31.3272	3	AZ
496	11	15.9435	3	AZ
496	37	70.0822	3	AZ
497	15	228.534	2	AZ
498	-5	8.377	3	AZ
498	23	163.914	3	AZ
499	30	41.0884	3	AZ
500	9	21.3688	2	AZ
500	50	135.703	2	AZ
502	-2	4.56436	2	AZ
502	25	500	2	AZ
503	0	4.27085	3	AZ
503	27	162.101	3	AZ
504	-2	4.29974	4	AZ
504	28	8.0487	4	AZ
506	2	5.3011	2	AZ
507	7	6.9841	3	AZ
508	-14	11.8685	3	AZ
508	15	42.9384	3	AZ
508	40	87.121	3	AZ
509	8	5.992	3	AZ
510	6	2.8302	3	AZ
511	2	3.55166	3	AZ
511	28	84.7375	3	AZ
512	-7	9.7643	2	AZ
512	21	220.398	2	AZ
513	6	9.1528	2	AZ
514	1	2.97734	3	AZ
514	26	31.5434	3	AZ
515	-10	3.25389	2	AZ
515	16	89.2719	2	AZ
515	44	180.869	2	AZ
516	8	6.3375	3	AZ
517	40	23.5563	3	AZ
518	3	3.99084	3	AZ
518	30	119.14	3	AZ
519	-1	4.2123	3	AZ
519	22	26.5927	3	AZ
520	-4	2.952	3	AZ
522	38	181.972	2	AZ
523	14	97.6654	2	AZ
525	11	41.9239	2	AZ
526	-12	3.08958	3	AZ
526	10	4.9286	3	AZ
528	7	3.88701	3	AZ
529	9	6.5551	3	AZ
530	26	44.4667	3	AZ
531	-10	3.56326	2	AZ
531	14	38.0533	2	AZ
531	42	64.3832	2	AZ
532	2	6.2548	3	AZ
533	12	6.21045	3	AZ
533	39	124.196	3	AZ
534	-13	4.81818	2	AZ
534	15	49.2363	2	AZ
536	-8	3.94555	2	AZ
536	19	103.945	2	AZ
537	29	58.4431	3	AZ
539	-4	3.15832	2	AZ
539	20	112.886	2	AZ
540	-7	4.08609	2	AZ
540	19	287.291	2	AZ
543	-3	3.1044	3	AZ
544	10	2.9861	3	AZ
545	21	3.70577	4	AZ
545	47	4.7573	4	AZ
547	-7	6.25677	3	AZ
548	7	4.29972	3	AZ
548	32	131.673	3	AZ
549	1	4.29842	2	AZ
549	29	500	2	AZ
550	7	3.9779	3	AZ
553	-2	3.22385	2	AZ
553	25	249.113	2	AZ
554	0	5.44454	3	AZ
554	28	173.162	3	AZ
555	2	5.50617	2	AZ
555	23	205.196	2	AZ
557	-3	3.19531	3	AZ
557	24	100.775	3	AZ
558	-14	3.56364	3	AZ
558	13	16.2736	3	AZ
559	-7	4.2904	2	AZ
559	18	159.005	2	AZ
561	16	371.684	1	AZ
562	12	5.59013	3	AZ
562	44	33.7085	3	AZ
563	-8	6.40165	3	AZ
563	20	34.5093	3	AZ
563	49	33.966	3	AZ
566	34	123.972	3	AZ
567	-12	4.9661	3	AZ
568	-3	2.8552	3	AZ
570	-7	5.8519	3	AZ
570	22	113.421	3	AZ
571	-12	2.8672	4	AZ
571	15	5.6688	4	AZ
572	7	3.04694	3	AZ
572	31	270.295	3	AZ
573	3	6.74387	3	AZ
573	30	132.283	3	AZ
574	7	3.8829	3	AZ
574	35	60.048	3	AZ
575	20	56.2732	3	AZ
577	15	175.009	2	AZ
578	10	184.152	1	AZ
579	24	292.092	2	AZ
580	-13	2.81363	3	AZ
580	44	58.9637	3	AZ
581	2	3.69551	3	AZ
581	30	72.3066	3	AZ
582	-2	6.3205	3	AZ
583	-9	2.2432	2	AZ
583	19	102.141	2	AZ
584	-8	5.9991	3	AZ
584	19	70.9841	3	AZ
585	39	133.345	2	AZ
586	5	2.5891	3	AZ
588	-3	4.762	3	AZ
588	25	76.9324	3	AZ
589	-11	3.85407	3	AZ
589	17	59.0734	3	AZ
589	45	69.65	3	AZ
590	18	500	2	AZ
591	0	4.41337	3	AZ
591	26	169.061	3	AZ
592	16	151.254	2	AZ
593	18	136.885	2	AZ
594	-11	5.10226	2	AZ
594	19	296.069	2	AZ
594	46	134.202	2	AZ
596	30	213.222	2	AZ
597	4	6.38477	4	AZ
597	32	19.5198	4	AZ
599	8	4.13926	3	AZ
600	11	27.7305	2	AZ
601	-4	4.01927	3	AZ
601	47	87.6917	3	AZ
602	5	4.43634	2	AZ
602	30	440.942	2	AZ
603	5	17.0567	2	AZ
606	6	2.73361	3	AZ
607	9	4.2334	4	AZ
607	37	8.6254	4	AZ
608	12	4.1142	3	AZ
608	40	23.3507	3	AZ
609	-10	3.04954	3	AZ
609	12	3.00222	3	AZ
609	41	33.1117	3	AZ
610	6	41.1105	2	AZ
611	1	4.267	2	AZ
611	29	221.783	2	AZ
613	44	185.198	2	AZ
614	12	5.73414	3	AZ
615	9	3.91985	3	AZ
615	34	67.4341	3	AZ
616	6	3.98867	3	AZ
616	34	147.803	3	AZ
617	-11	4.31235	3	AZ
617	17	44.247	3	AZ
617	47	59.417	3	AZ
618	-2	6.9211	3	AZ
619	0	4.6291	3	AZ
619	40	107.608	3	AZ
621	20	336.661	2	AZ
622	7	11.1508	4	AZ
622	32	18.52	4	AZ
623	14	290.595	1	AZ
624	11	30.2373	2	AZ
625	-3	4.38127	3	AZ
625	22	79.8306	3	AZ
626	10	46.602	2	AZ
626	38	160.51	2	AZ
627	15	23.8169	3	AZ
627	43	21.3163	3	AZ
628	-14	6.95596	2	AZ
628	11	45.7605	2	AZ
629	29	179.606	3	AZ
630	25	134.795	3	AZ
631	18	88.8817	2	AZ
632	8	5.2316	3	AZ
633	-12	6.6004	3	AZ
634	33	302.163	2	AZ
637	-5	3.82812	3	AZ
638	6	3.201	3	AZ
639	-13	13.2185	1	AZ
639	15	256.707	1	AZ
639	43	175.054	1	AZ
640	-10	3.27165	2	AZ
640	21	416.919	2	AZ
640	46	334.001	2	AZ
641	8	2.75278	4	AZ
641	33	4.3069	4	AZ
642	27	8.4975	4	AZ
643	8	7.6281	2	AZ
643	49	176.57	2	AZ
644	6	3.73157	3	AZ
645	3	3.65011	2	AZ
645	28	296.472	2	AZ
646	4	224.391	1	AZ
646	32	500	1	AZ
647	1	3.66488	2	AZ
647	26	287.319	2	AZ
648	5	3.48142	3	AZ
648	33	129.131	3	AZ
649	34	156.027	3	AZ
650	-10	3.44176	2	AZ
650	12	30.9803	2	AZ
650	40	139.55	2	AZ
651	2	3.4885	3	AZ
654	50	500	2	AZ
655	2	9.51198	2	AZ
655	37	403.222	2	AZ
656	12	5.39493	3	AZ
656	34	123.78	3	AZ
657	3	3.9056	2	AZ
657	33	243.193	2	AZ
658	-11	3.45287	2	AZ
658	17	67.2522	2	AZ
659	48	34.2885	3	AZ
660	-1	4.15639	3	AZ
660	27	101.394	3	AZ
661	24	144.861	3	AZ
662	-9	2.90521	3	AZ
662	20	67.7995	3	AZ
663	-12	2.74157	2	AZ
663	15	36.1918	2	AZ
663	50	121.048	2	AZ
664	17	28.6013	3	AZ
664	45	28.7555	3	AZ
665	-11	3.70782	3	AZ
665	11	7.89748	3	AZ
665	50	169.181	3	AZ
666	18	84.3471	2	AZ
667	9	4.95656	3	AZ
667	31	139.993	3	AZ
668	-5	3.14837	3	AZ
668	20	56.9259	3	AZ
668	50	71.4762	3	AZ
669	4	2.5159	3	AZ
672	17	155.98	2	AZ
673	12	4.86713	3	AZ
673	43	30.3062	3	AZ
674	5	6.8173	3	AZ
674	33	38.2584	3	AZ
675	10	6.0287	3	AZ
676	-6	7.00799	3	AZ
676	24	16.1457	3	AZ
676	50	53.4444	3	AZ
677	14	31.3598	3	AZ
677	39	33.4041	3	AZ
679	8	3.5981	3	AZ
680	2	4.09053	3	AZ
681	12	67.9707	2	AZ
681	37	129.43	2	AZ
682	-11	2.87116	2	AZ
682	17	196.266	2	AZ
683	-14	7.05865	3	AZ
683	13	7.18723	3	AZ
683	42	67.5746	3	AZ
684	8	4.0799	3	AZ
684	40	137.509	3	AZ
685	-8	3.31724	2	AZ
685	18	44.6225	2	AZ
685	46	195.628	2	AZ
686	19	108.121	2	AZ
687	-3	3.78472	2	AZ
687	19	139.232	2	AZ
688	10	5.1652	3	AZ
688	39	110.433	3	AZ
689	10	8.5358	3	AZ
690	3	3.5431	3	AZ
691	11	9.56707	3	AZ
691	36	79.2488	3	AZ
692	0	4.3999	3	AZ
692	29	93.7605	3	AZ
693	18	45.7103	3	AZ
694	6	5.14941	3	AZ
695	1	9.4347	2	AZ
696	-11	5.61515	2	AZ
696	12	27.3029	2	AZ
696	40	67.1907	2	AZ
697	10	15.8397	2	AZ
698	-4	3.3436	3	AZ
699	6	3.2198	2	AZ
699	34	217.077	2	AZ
700	1	5.8495	3	AZ
701	5	7.02846	3	AZ
701	34	52.0045	3	AZ
702	11	9.6129	3	AZ
704	3	5.01593	3	AZ
705	-7	7.51845	3	AZ
705	21	98.3061	3	AZ
706	46	90.6614	3	AZ
707	12	25.0417	2	AZ
709	-3	3.81069	3	AZ
709	25	107.012	3	AZ
710	3	3.6348	3	AZ
712	-8	3.53909	4	AZ
712	15	4.87886	4	AZ
712	47	10.977	4	AZ
713	-14	5.601	3	AZ
714	-12	4.24587	2	AZ
714	17	322.28	2	AZ
714	44	214.046	2	AZ
715	4	14.5506	3	AZ
715	26	97.9392	3	AZ
717	1	5.31627	3	AZ
718	4	5.05345	2	AZ
718	47	330.232	2	AZ
719	34	200.124	2	AZ
720	21	121.846	2	AZ
721	3	3.48943	2	AZ
721	31	413.105	2	AZ
722	-14	12.1238	4	AZ
722	41	21.1528	4	AZ
723	9	2.6359	3	AZ
724	11	5.18244	3	AZ
724	36	122.146	3	AZ
725	30	9.44847	4	AZ
726	25	21.1638	4	AZ
728	-7	3.6039	3	AZ
728	21	50.0501	3	AZ
729	36	13.271	4	AZ
730	8	2	3	AZ
730	37	178.663	3	AZ
731	-14	2.47338	3	AZ
732	-11	8.243	2	AZ
733	2	3.56104	2	AZ
733	25	183.945	2	AZ
735	4	5.06665	3	AZ
735	33	96.6896	3	AZ
736	11	4.6847	3	AZ
737	16	63.5888	2	AZ
738	9	4.581	3	AZ
738	37	69.9871	3	AZ
739	6	5.7078	3	AZ
740	2	7.4703	2	AZ
741	8	4.26321	3	AZ
741	33	64.917	3	AZ
743	29	66.6145	3	AZ
747	6	4.8459	2	AZ
747	33	216.361	2	AZ
748	12	20.1267	2	AZ
749	2	2.74948	2	AZ
749	26	312.683	2	AZ
750	15	71.4086	2	AZ
751	10	5.02591	4	AZ
751	38	16.9787	4	AZ
753	-11	3.3842	2	AZ
753	17	140.187	2	AZ
754	-5	4.64091	3	AZ
756	0	5.3445	3	AZ
756	28	117.186	3	AZ
757	16	24.562	3	AZ
758	4	3.28246	3	AZ
758	32	43.0726	3	AZ
759	10	49.572	2	AZ
761	-10	7.54099	3	AZ
761	18	48.4964	3	AZ
761	46	97.3954	3	AZ
762	-5	4.38864	3	AZ
763	12	12.7182	3	AZ
763	35	114.849	3	AZ
764	-14	3.02971	3	AZ
766	8	2.99585	3	AZ
766	36	113.485	3	AZ
767	6	3.3335	3	AZ
768	-9	3.33303	3	AZ
769	9	34.7843	2	AZ
769	34	114.883	2	AZ
770	1	10	3	AZ
771	4	3.1701	3	AZ
772	3	3.7003	3	AZ
772	31	108.139	3	AZ
774	7	4.7577	3	AZ
775	-9	3.97025	2	AZ
775	19	215.06	2	AZ
775	47	318.297	2	AZ
776	25	44.017	3	AZ
777	-10	4.6672	3	AZ
778	12	16.9404	3	AZ
778	40	51.8	3	AZ
780	-6	4.8295	3	AZ
780	22	126.803	3	AZ
782	-3	4.90094	3	AZ
783	6	3.17056	3	AZ
783	34	136.875	3	AZ
784	6	154.639	1	AZ
785	10	2.68364	3	AZ
785	38	36.3138	3	AZ
786	14	27.3086	3	AZ
786	42	47.3982	3	AZ
787	7	5.12895	3	AZ
787	30	103.14	3	AZ
788	23	148.906	3	AZ
789	2	4.93467	3	AZ
789	27	84.9377	3	AZ
790	-9	2.65061	2	AZ
790	19	86.0535	2	AZ
792	-6	4.42662	3	AZ
792	21	40.4349	3	AZ
792	49	29.6799	3	AZ
793	9	3.15403	3	AZ
794	22	243.237	1	AZ
795	9	2	3	AZ
795	39	105.325	3	AZ
798	30	200.201	3	AZ
799	-1	2.7292	4	AZ
799	26	11.0757	4	AZ
800	-9	5.35106	2	AZ
800	17	122.659	2	AZ
800	46	139.081	2	AZ
801	-10	2.87237	3	AZ
801	16	12.4512	3	AZ
802	9	4.1433	3	AZ
803	-8	6.20196	3	AZ
803	19	27.347	3	AZ
804	-5	9.60882	2	AZ
804	22	470.143	2	AZ
804	48	170.005	2	AZ
805	16	68.4784	2	AZ
805	42	147.56	2	AZ
806	17	28.6669	3	AZ
806	42	93.5473	3	AZ
808	8	3.4906	3	AZ
809	-7	2.61267	3	AZ
809	46	46.5288	3	AZ
810	6	4.91704	3	AZ
810	32	132.435	3	AZ
811	-8	5.98522	3	AZ
812	36	160.056	3	AZ
813	14	135.799	2	AZ
814	27	52.1324	3	AZ
815	6	3.57274	3	AZ
815	34	63.7886	3	AZ
816	7	5.09031	3	AZ
816	31	131.373	3	AZ
818	1	5.3435	2	AZ
819	33	42.5853	3	AZ
820	-11	2.82537	3	AZ
820	40	42.8539	3	AZ
821	6	3.68355	3	AZ
823	-7	4.15603	3	AZ
823	40	48.5776	3	AZ
824	14	3.34573	3	AZ
824	39	43.7611	3	AZ
826	10	5.3842	3	AZ
827	10	5.3463	3	AZ
827	37	57.8654	3	AZ
828	2	12.4128	2	AZ
829	-9	18.5171	1	AZ
829	19	500	1	AZ
830	-4	4.9306	3	AZ
830	26	48.9761	3	AZ
831	3	9.76722	3	AZ
832	28	18.0731	4	AZ
834	4	6.02886	3	AZ
834	30	39.4792	3	AZ
835	-12	2.68116	4	AZ
835	16	6.50832	4	AZ
835	44	12.9074	4	AZ
836	4	4.16799	3	AZ
836	31	94.9776	3	AZ
837	-13	25.2996	3	AZ
837	45	49.3074	3	AZ
838	-4	3.49238	3	AZ
838	31	103.718	3	AZ
839	2	3.04797	3	AZ
839	48	111.287	3	AZ
840	7	11.7463	2	AZ
841	2	2.8319	3	AZ
841	27	98.4452	3	AZ
842	1	16.1078	4	AZ
842	27	40.2517	4	AZ
845	-10	3.36198	3	AZ
845	12	4.3684	3	AZ
845	40	98.7518	3	AZ
846	-9	5.50973	3	AZ
847	2	4.32776	3	AZ
848	11	2.4736	3	AZ
848	40	59.6507	3	AZ
849	8	12.065	3	AZ
849	36	137.002	3	AZ
850	1	4.3118	3	AZ
851	-10	2.5667	3	AZ
851	17	41.9746	3	AZ
852	-11	3.95369	3	AZ
852	27	147.782	3	AZ
853	-13	4.07834	3	AZ
853	10	2.90894	3	AZ
854	13	24.0905	2	AZ
855	9	3.09733	3	AZ
855	37	299.498	3	AZ
856	41	107.852	3	AZ
857	28	78.5792	3	AZ
858	-10	2.66277	3	AZ
858	16	34.4201	3	AZ
858	44	97.5913	3	AZ
859	-9	5.6136	3	AZ
859	18	71.7114	3	AZ
860	12	14.7833	3	AZ
861	0	46.6998	1	AZ
863	-7	2.75629	3	AZ
863	25	28.0254	3	AZ
864	-5	7.72595	2	AZ
864	24	241.577	2	AZ
865	1	8.2097	3	AZ
866	-11	3.61727	2	AZ
866	17	135.874	2	AZ
867	8	8.2975	3	AZ
869	-13	3.80816	3	AZ
869	10	4.25323	3	AZ
872	0	3.34107	2	AZ
872	28	500	2	AZ
873	16	117.84	2	AZ
874	24	134.496	3	AZ
875	-7	3.33769	2	AZ
876	37	192.913	2	AZ
877	31	54.1089	3	AZ
878	-12	3.9915	3	AZ
878	16	6.26316	3	AZ
878	43	25.0861	3	AZ
879	7	5.3448	3	AZ
879	35	98.4776	3	AZ
880	7	5.8914	3	AZ
881	2	4.23218	3	AZ
881	29	52.8258	3	AZ
882	17	167.167	2	AZ
883	8	3.51384	3	AZ
883	37	134.782	3	AZ
884	9	4.9995	3	AZ
884	37	67.8103	3	AZ
885	-9	3.23261	2	AZ
885	19	96.178	2	AZ
885	45	121.107	2	AZ
888	0	10.4472	3	AZ
890	23	500	2	AZ
891	-9	4.46728	2	AZ
891	18	122.178	2	AZ
892	5	5.2213	3	AZ
893	23	2	4	AZ
894	19	144.349	2	AZ
896	1	3.02669	3	AZ
896	25	157.752	3	AZ
897	2	46.8716	4	AZ
897	30	21.0446	4	AZ
898	-10	4.32667	2	AZ
898	14	87.6082	2	AZ
901	1	4.506	3	AZ
902	12	10.7399	3	AZ
902	37	219.766	3	AZ
903	-2	4.0937	3	AZ
905	14	32.7263	3	AZ
905	42	30.0728	3	AZ
909	5	2.6959	3	AZ
910	4	4.3561	3	AZ
911	17	25.0889	3	AZ
912	20	115.827	2	AZ
913	6	3.36492	3	AZ
913	34	225.838	3	AZ
914	24	25.0199	3	AZ
915	-11	3.75497	3	AZ
916	30	152.333	1	AZ
917	-10	5.72203	2	AZ
918	12	6.9234	3	AZ
920	7	4.24	3	AZ
923	8	3.39284	3	AZ
923	36	257.662	3	AZ
925	4	4.0258	3	AZ
927	-9	3.71572	4	AZ
927	19	9.9586	4	AZ
927	47	8.8699	4	AZ
929	7	6.13852	2	AZ
929	31	251.148	2	AZ
930	-13	3.28676	3	AZ
931	-11	4.47258	3	AZ
931	19	57.9201	3	AZ
932	-11	3.15677	3	AZ
933	-3	3.4281	4	AZ
933	25	15.0995	4	AZ
934	-2	5.8383	3	AZ
934	26	58.9006	3	AZ
935	-5	10.384	3	AZ
935	20	173.539	3	AZ
935	48	69.5748	3	AZ
937	0	4.58358	3	AZ
937	28	160.87	3	AZ
938	6	3.90243	3	AZ
939	5	7.62633	3	AZ
939	40	67.6101	3	AZ
940	-14	4.33376	3	AZ
940	41	82.9035	3	AZ
942	29	112.547	3	AZ
944	47	98.3077	3	AZ
945	9	2.7179	3	AZ
948	0	6.8172	3	AZ
949	13	57.6198	2	AZ
949	39	216.444	2	AZ
951	4	4.7619	3	AZ
952	8	4.23984	3	AZ
953	12	3.42055	4	AZ
953	38	21.6635	4	AZ
954	7	2.94909	3	AZ
954	34	58.1748	3	AZ
955	2	5.1859	2	AZ
955	25	191.507	2	AZ
956	-7	3.876	3	AZ
957	2	3.59502	3	AZ
957	30	46.1154	3	AZ
958	1	4.4449	3	AZ
959	-11	2.81981	2	AZ
959	17	87.0747	2	AZ
960	25	500	2	AZ
961	-1	3.86584	3	AZ
961	27	121.591	3	AZ
962	-11	3.53707	3	AZ
962	28	117.362	3	AZ
963	25	137.571	3	AZ
964	29	500	2	AZ
965	-8	4.24222	3	AZ
966	25	27.092	3	AZ
968	1	4.7381	3	AZ
970	7	6.6708	3	AZ
971	13	18.9064	3	AZ
973	12	8.51361	3	AZ
973	36	106.799	3	AZ
974	-4	3.01125	2	AZ
974	18	500	2	AZ
976	10	3.18127	3	AZ
976	35	268.256	3	AZ
977	15	16.9804	3	AZ
978	6	3.80261	3	AZ
979	7	4.6028	3	AZ
980	33	36.8131	3	AZ
981	26	47.5467	3	AZ
982	-10	5.19004	2	AZ
982	17	86.3491	2	AZ
985	-7	7.54086	3	AZ
986	10	3.0093	3	AZ
987	10	24.5212	2	AZ
988	10	3.7041	3	AZ
988	38	86.9086	3	AZ
989	-3	2.44174	3	AZ
989	27	101.419	3	AZ
990	-14	2.6753	3	AZ
991	-6	5.08803	3	AZ
992	5	6.3122	3	AZ
993	13	16.8196	3	AZ
994	14	5.81806	3	AZ
994	36	40.4557	3	AZ
995	-1	8.4386	4	AZ
995	27	17.0727	4	AZ
996	9	4.7561	3	AZ
997	20	121.446	2	AZ
997	46	140.363	2	AZ
998	10	4.0736	3	AZ
998	39	61.9553	3	AZ
999	-12	4.20581	2	AZ
999	20	275.331	2	AZ
999	44	128.723	2	AZ
1002	26	10.4077	4	AZ
1004	9	8.20713	3	AZ
1004	36	126.471	3	AZ
1005	36	243.488	2	AZ
1006	7	4.17191	3	AZ
1007	6	5.16259	3	AZ
1007	34	49.9803	3	AZ
1008	1	7.65884	2	AZ
1008	29	313.883	2	AZ
1010	-8	3.10038	2	AZ
1010	29	461.45	2	AZ
1011	35	99.6287	3	AZ
1013	-14	4.26731	3	AZ
1013	14	7.19203	3	AZ
1013	42	435.769	3	AZ
1014	1	3.9919	4	AZ
1014	29	5.6604	4	AZ
1015	4	4.64687	3	AZ
1015	33	71.5826	3	AZ
1016	14	45.3276	2	AZ
1016	42	150.467	2	AZ
1017	1	2.55576	2	AZ
1017	26	500	2	AZ
1018	17	23.7941	3	AZ
1019	25	500	2	AZ
1020	14	9.0946	3	AZ
1020	45	35.5689	3	AZ
1021	9	10.6531	2	AZ
1021	37	158.932	2	AZ
1022	1	7.3442	2	AZ
1023	6	10.9874	2	AZ
1023	34	500	2	AZ
1024	-5	3.22159	4	AZ
1024	23	17.0315	4	AZ
1025	24	122.277	3	AZ
1026	6	4.86452	3	AZ
1026	33	56.6759	3	AZ
1028	7	5.5366	3	AZ
1030	5	4.3059	3	AZ
1030	28	162.488	3	AZ
1032	-8	4.34642	2	AZ
1032	19	141.465	2	AZ
1034	33	100.29	3	AZ
1038	-10	3.83509	3	AZ
1038	14	13.0644	3	AZ
1039	-12	3.5033	3	AZ
1039	24	122.765	3	AZ
1040	12	7.2592	3	AZ
1041	6	7.6093	2	AZ
1042	-5	2.65327	2	AZ
1043	38	351.656	2	AZ
1044	1	2.86081	3	AZ
1044	31	101.148	3	AZ
1045	-9	2.51676	4	AZ
1045	44	16.4235	4	AZ
1047	7	4.97465	3	AZ
1047	34	35.8565	3	AZ
1048	38	202.825	2	AZ
1049	23	30.7359	3	AZ
1050	17	25.8025	3	AZ
1051	-12	2.68292	2	AZ
1051	16	54.1567	2	AZ
1051	44	138.305	2	AZ
1052	0	3.78605	2	AZ
1052	28	187.837	2	AZ
1053	-5	4.36133	3	AZ
1054	8	3.2084	3	AZ
1054	35	105.673	3	AZ
1055	28	143.812	3	AZ
1056	39	164.936	1	AZ
1058	9	4.04818	3	AZ
1058	35	75.2184	3	AZ
1059	-11	2.94205	2	AZ
1059	17	89.6874	2	AZ
1060	3	2	3	AZ
1062	-5	3.68539	2	AZ
1062	23	238.163	2	AZ
1063	4	4.0175	3	AZ
1065	-7	2.96885	2	AZ
1065	22	152.717	2	AZ
1065	48	97.1536	2	AZ
1066	14	55.6602	2	AZ
1066	40	158.006	2	AZ
1067	-5	2.72977	3	AZ
1068	-14	2	2	AZ
1068	17	67.3119	2	AZ
1070	44	194.734	2	AZ
1071	-14	4.10594	3	AZ
1072	-14	3.34761	2	AZ
1072	14	36.5101	2	AZ
1073	-14	3.84604	3	AZ
1075	-11	3.1458	2	AZ
1075	17	70.1593	2	AZ
1076	50	78.9757	3	AZ
1077	10	12.0053	3	AZ
1077	45	59.2372	3	AZ
1078	-11	8.63657	2	AZ
1078	14	43.9962	2	AZ
1078	42	98.7678	2	AZ
1079	5	5.93946	3	AZ
1081	-8	2	3	AZ
1081	21	71.0227	3	AZ
1082	12	32.4379	2	AZ
1082	37	175.008	2	AZ
1083	13	21.6552	3	AZ
1083	41	35.9075	3	AZ
1085	9	8.9896	3	AZ
1085	39	77.9226	3	AZ
1086	4	4.21764	3	AZ
1087	6	3.6094	3	AZ
1090	33	138.122	3	AZ
1091	2	3.1423	3	AZ
1092	8	11.9409	3	AZ
1092	36	91.6026	3	AZ
1093	-9	3.0403	2	AZ
1093	18	108.043	2	AZ
1094	-13	3.1274	2	AZ
1094	15	78.9188	2	AZ
1094	43	121.054	2	AZ
1095	15	33.88	2	AZ
1098	9	4.674	3	AZ
1099	-4	2.9983	3	AZ
1100	4	427.02	1	AZ
1100	29	500	1	AZ
1101	12	8.0672	3	AZ
1102	23	91.4046	3	AZ
1103	-13	5.59097	3	AZ
1103	13	9.38	3	AZ
1104	0	5.0837	3	AZ
1105	-7	2.53569	2	AZ
1105	18	403.588	2	AZ
1105	48	215.501	2	AZ
1106	17	85.0565	2	AZ
1107	7	2.49685	2	AZ
1107	31	368.047	2	AZ
1108	-9	11.1019	3	AZ
1110	-5	17.9276	1	AZ
1111	7	6.86991	3	AZ
1111	33	71.4699	3	AZ
1113	-6	2.82622	3	AZ
1114	-8	3.18014	3	AZ
1114	20	57.2162	3	AZ
1116	-7	2.60787	3	AZ
1116	22	91.3915	3	AZ
1116	47	42.5895	3	AZ
1117	14	17.4303	3	AZ
1117	43	86.3839	3	AZ
1118	3	5.09387	3	AZ
1119	-11	2.93436	3	AZ
1119	36	39.447	3	AZ
1120	7	3.1134	3	AZ
1121	-11	3.42402	3	AZ
1121	11	3.45853	3	AZ
1121	50	66.9889	3	AZ
1122	32	6.3512	4	AZ
1123	-2	3.43486	3	AZ
1123	24	25.2939	3	AZ
1123	50	36.7211	3	AZ
1124	2	2.5787	3	AZ
1125	30	102.419	3	AZ
1126	-8	3.69663	3	AZ
1127	-8	3.52036	3	AZ
1128	6	5.82724	3	AZ
1129	26	500	2	AZ
1130	12	12.4859	3	AZ
1132	15	228.221	2	AZ
1132	43	310.54	2	AZ
1133	-10	3.08146	3	AZ
1133	42	35.6072	3	AZ
1134	-1	3.35578	3	AZ
1135	-3	2.55345	3	AZ
1135	24	55.836	3	AZ
1136	29	338.494	2	AZ
1138	4	3.86169	3	AZ
1138	32	78.7211	3	AZ
1139	23	90.273	3	AZ
1139	50	72.1505	3	AZ
1140	4	6.7294	2	AZ
1141	15	45.0848	2	AZ
1141	41	145.358	2	AZ
1142	-10	3.06855	3	AZ
1144	-1	5.2251	3	AZ
1144	25	176.838	3	AZ
1145	18	180.213	2	AZ
1146	5	3.23294	3	AZ
1148	-8	6.54322	4	AZ
1148	19	11.6358	4	AZ
1150	12	6.1282	3	AZ
1152	-7	4.771	3	AZ
1153	9	42.8311	2	AZ
1155	6	8.7735	3	AZ
1156	9	4.395	3	AZ
1156	40	125.301	3	AZ
1158	5	3.70475	3	AZ
1158	33	53.18	3	AZ
1160	0	4.32557	3	AZ
1160	35	26.1974	3	AZ
1161	2	4.182	3	AZ
1163	-14	3.20119	3	AZ
1163	8	3.89062	3	AZ
1163	37	213.35	3	AZ
1166	7	5.49717	3	AZ
1166	35	71.4541	3	AZ
1167	13	15.6505	2	AZ
1167	41	298.212	2	AZ
1168	-1	4.44033	3	AZ
1169	24	147.032	3	AZ
1170	-5	5.82993	2	AZ
1170	30	440.477	2	AZ
1171	-14	3.65634	3	AZ
1171	10	7.00861	3	AZ
1171	39	56.5696	3	AZ
1173	-4	6.9616	3	AZ
1175	-8	3.78737	2	AZ
1175	42	156.686	2	AZ
1176	2	5.07062	3	AZ
1176	30	113.377	3	AZ
1177	-5	4.13756	3	AZ
1177	27	97.2379	3	AZ
1178	-9	5.05807	2	AZ
1178	19	92.6438	2	AZ
1180	4	2.7125	3	AZ
1183	8	3.87319	3	AZ
1183	38	79.7265	3	AZ
1184	12	16.1559	3	AZ
1184	34	88.2065	3	AZ
1185	-14	2.56394	2	AZ
1185	15	32.944	2	AZ
1185	43	88.3269	2	AZ
1186	-13	3.9677	3	AZ
1186	14	19.6084	3	AZ
1187	-13	3.47054	2	AZ
1187	14	44.5746	2	AZ
1188	11	40.9996	2	AZ
1189	19	101.184	2	AZ
1190	-14	2.98861	4	AZ
1190	12	4.49026	4	AZ
1190	50	14.5084	4	AZ
1191	-11	3.6903	3	AZ
1191	45	67.039	3	AZ
1193	-14	4.5647	2	AZ
1193	44	254.792	2	AZ
1194	-1	2.93885	4	AZ
1194	27	4.94528	4	AZ
1195	5	2.93884	3	AZ
1195	35	91.844	3	AZ
1196	14	9.6464	3	AZ
1197	37	104.09	3	AZ
1198	12	13.6603	3	AZ
1199	3	22.5141	2	AZ
1201	29	70.0344	3	AZ
1202	37	38.0875	3	AZ
1203	-3	5.9881	3	AZ
1204	-5	3.64092	3	AZ
1205	-13	3.15221	2	AZ
1205	15	62.1197	2	AZ
1205	42	124.75	2	AZ
1206	-3	2.92518	2	AZ
1206	24	170.382	2	AZ
1207	2	3.2621	3	AZ
1207	30	188.384	3	AZ
1208	12	76.4653	2	AZ
1208	43	203.06	2	AZ
1209	9	10.1295	3	AZ
1210	11	4.93406	3	AZ
1210	40	153.437	3	AZ
1211	4	7.3067	2	AZ
1212	1	3.28299	4	AZ
1212	30	21.5836	4	AZ
1213	6	5.8501	3	AZ
1216	39	172.26	2	AZ
1217	21	82.5594	3	AZ
1217	49	24.4939	3	AZ
1218	18	5.2429	4	AZ
1218	46	5.6801	4	AZ
1219	-2	2.86643	2	AZ
1219	26	337.534	2	AZ
1220	37	201.019	2	AZ
1221	-10	3.2045	3	AZ
1222	27	146.027	3	AZ
1222	49	90.8757	3	AZ
1223	12	3.9264	3	AZ
1224	-2	6.4962	3	AZ
1224	27	193.227	3	AZ
1225	-10	3.15121	2	AZ
1225	15	68.7883	2	AZ
1225	45	111.724	2	AZ
1226	-12	23.8502	1	AZ
1226	38	124.223	1	AZ
1227	33	314.614	2	AZ
1228	-14	3.52525	3	AZ
1229	5	4.1585	3	AZ
1230	9	13.673	2	AZ
1231	9	49.5034	2	AZ
1232	-10	3.89267	2	AZ
1232	16	102.018	2	AZ
1234	-13	2.69983	3	AZ
1234	10	3.66141	3	AZ
1235	7	4.0203	3	AZ
1235	35	49.1839	3	AZ
1236	2	4.3123	3	AZ
1237	-2	3.9734	4	AZ
1237	26	10.3822	4	AZ
1238	11	17.5132	2	AZ
1239	-2	5.60719	3	AZ
1239	25	61.7345	3	AZ
1242	19	23.5326	4	AZ
1242	43	10.2799	4	AZ
1243	20	91.2742	2	AZ
1243	49	189.273	2	AZ
1245	-14	4.03497	2	AZ
1245	12	54.6321	2	AZ
1245	41	67.0233	2	AZ
1246	27	96.1594	3	AZ
1247	-3	5.7988	3	AZ
1248	12	6.18336	3	AZ
1248	39	179.008	3	AZ
1250	0	4.03934	2	AZ
1250	34	141.196	2	AZ
1251	2	2.88662	3	AZ
1251	24	92.4184	3	AZ
1252	-2	4.01918	3	AZ
1252	26	50.3238	3	AZ
1253	-4	15.357	1	AZ
1253	20	285.294	1	AZ
1254	-8	3.69142	3	AZ
1255	8	5.94684	3	AZ
1255	37	117.324	3	AZ
1256	7	7.639	3	AZ
1257	-6	4.40279	3	AZ
1257	21	19.8401	3	AZ
1257	50	38.8785	3	AZ
1259	33	57.9758	3	AZ
1260	13	55.0584	2	AZ
1261	38	100.326	3	AZ
1262	15	95.9154	2	AZ
1263	7	5.4284	3	AZ
1264	9	5.6147	3	AZ
1266	2	2	2	AZ
1266	30	339.192	2	AZ
1267	-10	2.72162	3	AZ
1267	19	31.19	3	AZ
1267	44	100.492	3	AZ
1268	-8	16.7563	1	AZ
1270	7	3.07217	3	AZ
1271	20	7.04815	4	AZ
1272	6	8.38961	3	AZ
1272	38	71.3345	3	AZ
1273	-4	4.5158	3	AZ
1274	-1	3.54058	3	AZ
1274	22	108.231	3	AZ
1276	3	4.63133	3	AZ
1277	35	492.145	2	AZ
1278	-14	3.1155	4	AZ
1278	14	19.7383	4	AZ
1278	42	5.096	4	AZ
1279	-3	3.40002	4	AZ
1279	20	3.62312	4	AZ
1280	3	4.5929	3	AZ
1282	6	8.8036	2	AZ
1284	7	3.32655	3	AZ
1284	38	151.703	3	AZ
1285	8	3.32071	3	AZ
1286	2	4.8441	3	AZ
1287	-12	3.15618	3	AZ
1287	11	15.2921	3	AZ
1287	43	45.831	3	AZ
1290	7	9.5206	2	AZ
1291	19	141.696	2	AZ
1292	-11	4.1326	2	AZ
1293	-7	5.61325	3	AZ
1294	34	10.9426	4	AZ
1295	9	4.19582	3	AZ
1295	35	168.355	3	AZ
1296	2	3.69599	3	AZ
1296	27	65.8978	3	AZ
1297	39	226.908	2	AZ
1299	16	91.4391	2	AZ
1302	14	30.6653	3	AZ
1302	42	23.8939	3	AZ
1303	18	311.392	2	AZ
1303	44	271.278	2	AZ
1304	18	500	1	AZ
1305	7	2.94813	3	AZ
1305	35	44.2902	3	AZ
1307	-3	3.9824	3	AZ
1307	25	42.7615	3	AZ
1308	-7	3.88774	2	AZ
1308	15	93.5473	2	AZ
1309	43	79.9647	3	AZ
1310	13	19.8248	2	AZ
1312	-2	6.47383	2	AZ
1313	36	50.7312	3	AZ
1314	9	5.9252	3	AZ
1316	6	4.8853	3	AZ
1317	-5	4.7903	3	AZ
1318	-10	5.94687	3	AZ
1318	42	103.758	3	AZ
1319	25	42.3881	1	AZ
1321	2	21.3393	2	AZ
1322	-6	2.80932	3	AZ
1322	23	21.7514	3	AZ
1324	2	4.0548	3	AZ
1325	5	11.8739	2	AZ
1326	-4	3.7529	3	AZ
1327	10	12.9042	2	AZ
1328	-7	3.4592	3	AZ
1331	15	62.9379	2	AZ
1331	43	91.922	2	AZ
1333	2	3.58699	3	AZ
1333	30	83.6262	3	AZ
1334	33	33.8315	3	AZ
1336	13	3.07787	4	AZ
1336	41	8.987	4	AZ
1337	11	12.794	3	AZ
1338	12	98.4342	2	AZ
1339	7	2	3	AZ
1340	-1	2.8055	3	AZ
1340	26	131.463	3	AZ
1341	-4	3.24308	3	AZ
1341	46	77.5352	3	AZ
1342	-10	2.86597	2	AZ
1342	39	186.772	2	AZ
1343	11	43.0022	2	AZ
1343	38	64.6405	2	AZ
1345	1	2.2911	3	AZ
1346	36	151.687	2	AZ
1347	2	208.832	1	AZ
1349	9	16.1635	2	AZ
1350	33	14.4132	4	AZ
1351	31	24.7064	4	AZ
1354	-9	12.9174	3	AZ
1357	9	7.0974	3	AZ
1359	4	22.4344	3	AZ
1359	31	138.68	3	AZ
1360	17	127.325	2	AZ
1360	42	149.251	2	AZ
1361	-5	4.74515	2	AZ
1361	19	93.2082	2	AZ
1362	14	48.7892	2	AZ
1363	23	131.793	3	AZ
1364	11	310.253	1	AZ
1364	38	370.415	1	AZ
1366	13	4.19469	3	AZ
1366	41	41.3998	3	AZ
1368	24	54.1663	3	AZ
1369	24	160.516	2	AZ
1369	50	118.033	2	AZ
1370	28	102.256	3	AZ
1371	18	13.0633	3	AZ
1372	25	73.4474	3	AZ
1373	-4	2.69511	3	AZ
1373	25	142.014	3	AZ
1374	4	4.46649	2	AZ
1374	30	500	2	AZ
1376	15	107.955	2	AZ
1377	-1	2.81626	3	AZ
1377	29	58.2871	3	AZ
1378	18	63.4928	2	AZ
1379	6	4.73205	2	AZ
1379	32	273.688	2	AZ
1380	-12	3.90639	3	AZ
1381	-10	4.57569	2	AZ
1381	20	136.608	2	AZ
1382	-8	6.04394	2	AZ
1382	21	124.576	2	AZ
1382	46	138.033	2	AZ
1383	8	4.57868	3	AZ
1383	31	38.9031	3	AZ
1384	-11	3.18028	3	AZ
1384	19	46.1576	3	AZ
1384	45	63.4047	3	AZ
1385	-7	2.6051	2	AZ
1385	20	140.845	2	AZ
1386	38	110.804	2	AZ
1387	1	3.37684	3	AZ
1387	29	53.9859	3	AZ
1388	12	9.3935	3	AZ
1390	38	191.706	2	AZ
1391	-4	2.6118	3	AZ
1392	11	8.2268	3	AZ
1393	-6	2.81606	3	AZ
1393	23	81.4072	3	AZ
1393	50	92.119	3	AZ
1394	-2	3.22284	3	AZ
1394	26	59.0254	3	AZ
1395	-5	6.95535	3	AZ
1395	20	86.1884	3	AZ
1396	3	4.8232	2	AZ
1397	20	114.389	2	AZ
1398	2	2.54846	2	AZ
1398	30	464.696	2	AZ
1399	15	61.5221	2	AZ
1400	13	4.1608	3	AZ
1400	44	28.301	3	AZ
1401	24	93.651	3	AZ
1403	28	45.1987	3	AZ
1404	-5	16.6912	3	AZ
1405	-14	5.17509	2	AZ
1405	14	40.3486	2	AZ
1406	1	7.72322	3	AZ
1406	29	137.41	3	AZ
1409	-13	4.34147	2	AZ
1409	43	277.021	2	AZ
1410	-13	5.3374	3	AZ
1411	-8	3.4959	2	AZ
1411	14	50.7958	2	AZ
1412	-2	11.2016	3	AZ
1413	7	11.6542	2	AZ
1413	32	149.231	2	AZ
1414	4	2.55776	3	AZ
1414	32	162.097	3	AZ
1415	-1	5.58089	3	AZ
1415	27	168.37	3	AZ
1416	25	85.6602	3	AZ
1417	-11	10.1591	2	AZ
1417	14	125.035	2	AZ
1418	-3	5.1218	3	AZ
1418	23	156.299	3	AZ
1419	-8	4.32699	3	AZ
1420	-13	5.22774	2	AZ
1420	23	168.581	2	AZ
1421	2	9.5151	2	AZ
1422	-11	3.35378	2	AZ
1422	12	28.1003	2	AZ
1422	45	46.2417	2	AZ
1423	38	33.7752	3	AZ
1424	-11	3.88511	3	AZ
1424	15	24.2333	3	AZ
1424	49	114.767	3	AZ
1426	4	5.8757	2	AZ
1427	-8	4.03152	3	AZ
1428	12	4.1544	3	AZ
1428	42	140.794	3	AZ
1429	19	85.2776	2	AZ
1430	16	25.7525	3	AZ
1432	8	3.06244	3	AZ
1432	36	224.653	3	AZ
1433	12	14.2124	3	AZ
1434	11	12.1366	2	AZ
1434	36	276.815	2	AZ
1437	14	9.75274	3	AZ
1439	-14	3.0689	3	AZ
1441	3	6.6593	2	AZ
1442	-6	3.18212	3	AZ
1442	49	45.0005	3	AZ
1443	30	4.3703	4	AZ
1444	0	3.65901	3	AZ
1444	29	150.901	3	AZ
1446	-2	3.2471	3	AZ
1446	28	108.856	3	AZ
1447	-14	3.94776	3	AZ
1447	10	3.94286	3	AZ
1447	38	88.1276	3	AZ
1448	14	17.5195	3	AZ
1448	39	47.439	3	AZ
1449	13	10.282	3	AZ
1450	-12	3.0253	3	AZ
1450	11	6.4312	3	AZ
1451	30	87.9375	3	AZ
1452	12	47.2881	2	AZ
1453	33	191.061	2	AZ
1455	17	80.0502	2	AZ
1455	45	122.864	2	AZ
1456	-11	6.65586	3	AZ
1457	12	63.0515	2	AZ
1458	6	2.33129	3	AZ
1458	33	65.9333	3	AZ
1459	13	18.4341	3	AZ
1460	6	3.21559	3	AZ
1461	12	13.5794	3	AZ
1461	40	71.1894	3	AZ
1462	-14	2.45348	4	AZ
1462	10	2.67605	4	AZ
1462	38	11.9949	4	AZ
1463	8	16.3904	2	AZ
1464	8	4.5377	3	AZ
1466	23	96.173	3	AZ
1467	21	67.243	3	AZ
1469	28	74.8193	3	AZ
1470	16	97.8382	2	AZ
1471	-2	9.71889	2	AZ
1471	31	339.368	2	AZ
1472	-8	3.61266	3	AZ
1473	4	4.61316	3	AZ
1473	32	114.706	3	AZ
1476	4	4.1861	3	AZ
1477	-7	2.82118	3	AZ
1477	22	40.8491	3	AZ
1478	9	2.90943	4	AZ
1478	34	6.6778	4	AZ
1479	45	39.6985	3	AZ
1482	2	3.98836	4	AZ
1482	30	26.8235	4	AZ
1483	7	4.0654	3	AZ
1487	-12	2.49544	3	AZ
1488	9	12.238	3	AZ
1488	34	69.9181	3	AZ
1489	-4	4.8222	3	AZ
1490	-13	4.54442	3	AZ
1490	18	61.9856	3	AZ
1490	43	61.2648	3	AZ
1491	8	3.9509	3	AZ
1492	5	11.0787	2	AZ
1493	-6	3.708	3	AZ
1493	22	91.1022	3	AZ
1494	-9	2.90119	4	AZ
1494	45	2.2332	4	AZ
1495	5	8.5593	2	AZ
1496	6	3.60846	3	AZ
1498	-9	3.10433	2	AZ
1498	18	343.698	2	AZ
1499	-14	2.89807	3	AZ
1499	34	167.467	3	AZ
1500	-14	9.52535	2	AZ
1500	11	26.0829	2	AZ
1500	37	192.118	2	AZ
1501	50	125.035	3	AZ
1503	-4	2.54467	2	AZ
1503	24	196.802	2	AZ
1504	33	126.271	3	AZ
1505	21	161.851	2	AZ
1506	-9	2.65883	3	AZ
1506	45	35.1899	3	AZ
1507	5	3.17399	2	AZ
1507	34	242.262	2	AZ
1508	33	110.996	3	AZ
1509	5	3.6065	2	AZ
1509	27	225.988	2	AZ
1510	7	4.9407	3	AZ
1511	9	6.0579	3	AZ
1512	8	4.4295	3	AZ
1513	17	500	2	AZ
1514	-8	3.72537	3	AZ
1514	16	18.8595	3	AZ
1514	46	29.1065	3	AZ
1515	19	146.8	2	AZ
1515	46	119.464	2	AZ
1516	-14	3.0249	3	AZ
1516	11	7.6314	3	AZ
1516	41	26.4953	3	AZ
1519	-3	3.61054	3	AZ
1519	25	146.235	3	AZ
1520	-4	4.99002	3	AZ
1521	0	4.46409	3	AZ
1522	6	3.96942	3	AZ
1522	40	81.0702	3	AZ
1523	-11	3.58981	2	AZ
1523	18	69.7554	2	AZ
1524	-13	4.5464	3	AZ
1524	9	6.4878	3	AZ
1526	11	3.977	3	AZ
1526	33	39.8936	3	AZ
1527	-14	6.8542	3	AZ
1527	12	9.5343	3	AZ
1527	50	25.5981	3	AZ
1528	10	2.8443	3	AZ
1528	39	45.4317	3	AZ
1529	-2	2.0118	2	AZ
1529	24	391.897	2	AZ
1530	36	67.755	3	AZ
1531	-6	15.5357	4	AZ
1531	22	7.1733	4	AZ
1532	34	278.418	2	AZ
1533	40	500	2	AZ
1534	26	211.322	2	AZ
1535	-2	3.55892	3	AZ
1535	24	47.7377	3	AZ
1536	23	145.205	3	AZ
1537	-6	3.9739	3	AZ
1539	-12	7.29242	3	AZ
[truncated: 70,163 more rows]
